# Supplementary material for: Synthesis, crystal structure and Hirshfeld surface analysis of naphthalene-2,3-diyl bis­(3-benz­yl­oxy)benzoate
Source: Acta Crystallogr E Crystallogr Commun. 2023 Jul 4;79(Pt 8):686–9. doi: 10.1107/S2056989023005571 (PMC10439419; doi:10.1107/S2056989023005571)
Supplement: Supplementary file 1 [file e-79-00686-sup1.cif]

##############################################################################
#                                                                            #
# This CIF contains the data in a paper accepted for publication in          #
# Acta Crystallographica Section E. It conforms to the requirements of       #
# Notes for Authors for Acta Crystallographica Section E, and has been       #
# peer reviewed under the auspices of the IUCr Commission on Journals.       #
#                                                                            #
# Full details of the Crystallographic Information File format               #
# are given in the paper "The Crystallographic Information File (CIF):       #
# a New Standard Archive File for Crystallography" by S. R. Hall, F. H.      #
# Allen and I. D. Brown [Acta Cryst. (1991), A47, 655-685].                  #
#                                                                            #
# The current version of the core CIF dictionary is obtainable from          #
# ftp://ftp.iucr.org/pub/cif_core.dic.                                       #
#                                                                            #
# Software is freely available for graphical display of the structure(s)     #
# in this CIF. For information consult the CIF software page                 #
# http://www.iucr.org/resources/cif/software.                                #
#                                                                            #
# This file may be used for bona fide research purposes within the           #
# scientific community so long as proper attribution is given to the journal # 
# article from which it was obtained.                                        #
#                                                                            #
##############################################################################
data_I
_audit_creation_method     'SHELXL-2018/3'
_chemical_name_systematic
;
Naphthalene-2,3-diyl bis(3-benzyloxy)benzoate
;
_chemical_name_common     ?
_chemical_formula_moiety     'C38 H28 O6'
_chemical_formula_sum     'C38 H28 O6'
_chemical_formula_iupac     'C38 H28 O6'
_chemical_formula_weight     580.60
_chemical_melting_point     417
_symmetry_space_group_name_hall     '-P 2yn'
_space_group_crystal_system     monoclinic
_space_group_name_H-M_alt     'P 21/n'
_space_group_name_Hall     '-P 2yn'
loop_
    _space_group_symop_operation_xyz
    'x, y, z'
    '-x+1/2, y+1/2, -z+1/2'
    '-x, -y, -z'
    'x-1/2, -y-1/2, z-1/2'
_cell_length_a     9.5219(2)
_cell_length_b     10.1010(2)
_cell_length_c     30.7050(8)
_cell_angle_alpha     90
_cell_angle_beta     96.6660(10)
_cell_angle_gamma     90
_cell_volume     2933.26(11)
_cell_formula_units_Z     4
_cell_measurement_reflns_used     4775
_cell_measurement_theta_min     0.3
_cell_measurement_theta_max     25
_cell_measurement_temperature     302(2)
_cell_special_details     Prism
_exptl_crystal_description     rod
_exptl_crystal_colour     'colourless'
_exptl_crystal_size_max     0.32
_exptl_crystal_size_mid     0.28
_exptl_crystal_size_min     0.21
_exptl_crystal_density_diffrn     1.315
_exptl_crystal_density_meas     ?
_exptl_crystal_density_method     ?
_exptl_crystal_F_000     1216
_exptl_absorpt_coefficient_mu     0.717
_exptl_absorpt_correction_type     none
_exptl_absorpt_process_details     ?
_exptl_absorpt_correction_T_min     ?
_exptl_absorpt_correction_T_max     ?
_diffrn_ambient_temperature     302(2)
_diffrn_source     'fine-focus sealed tube'
_diffrn_radiation_type     CuK\a
_diffrn_radiation_wavelength     1.54178
_diffrn_radiation_monochromator     Graphite
_diffrn_measurement_device_type     'Bruker SMART APEXII CCD'
_diffrn_measurement_method     '\w scans'
_diffrn_detector_area_resol_mean     2.06
_diffrn_reflns_number     14741
_diffrn_reflns_av_R_equivalents     0.0322
_diffrn_reflns_av_unetI/netI     0.0352
_diffrn_reflns_theta_min     4.611
_diffrn_reflns_theta_max     64.483
_diffrn_reflns_theta_full     25.263
_diffrn_measured_fraction_theta_max     0.970
_diffrn_measured_fraction_theta_full     0.982
_diffrn_reflns_limit_h_min     -11
_diffrn_reflns_limit_h_max     10
_diffrn_reflns_limit_k_min     -11
_diffrn_reflns_limit_k_max     7
_diffrn_reflns_limit_l_min     -32
_diffrn_reflns_limit_l_max     35
_refine_special_details     ?
_reflns_number_total     4775
_reflns_number_gt     4298
_reflns_threshold_expression     'I > 2\s(I)'
_refine_ls_structure_factor_coef     Fsqd
_refine_ls_matrix_type     full
_refine_ls_R_factor_all     0.0459
_refine_ls_R_factor_gt     0.0418
_refine_ls_wR_factor_gt     0.1373
_refine_ls_wR_factor_ref     0.1419
_refine_ls_goodness_of_fit_ref     1.058
_refine_ls_restrained_S_all     1.058
_refine_ls_number_reflns     4775
_refine_ls_number_parameters     397
_refine_ls_number_restraints     0
_refine_ls_number_constraints     1
_refine_ls_hydrogen_treatment     constr
_refine_ls_weighting_scheme     calc
_refine_ls_weighting_details
              'w=1/[\s^2^(Fo^2^)+(0.0997P)^2^+0.5664P] where P=(Fo^2^+2Fc^2^)/3'
_atom_sites_solution_hydrogens     geom
_atom_sites_solution_primary     direct
_atom_sites_solution_secondary     difmap
_refine_ls_shift/su_max     0.000
_refine_ls_shift/su_mean     0.000
_refine_diff_density_max     0.239
_refine_diff_density_min     -0.234
_refine_ls_extinction_method     none
_refine_ls_extinction_coef     .
loop_
    _atom_type_symbol
    _atom_type_description
    _atom_type_scat_dispersion_real
    _atom_type_scat_dispersion_imag
    _atom_type_scat_source
    'C' 'C' 0.0181 0.0091
                         'International Tables Vol C Tables 4.2.6.8 and 6.1.1.4'
    'H' 'H' 0.0000 0.0000
                         'International Tables Vol C Tables 4.2.6.8 and 6.1.1.4'
    'O' 'O' 0.0492 0.0322
                         'International Tables Vol C Tables 4.2.6.8 and 6.1.1.4'
_computing_data_collection
;
APEX3 (Bruker, 2014)
;
_computing_cell_refinement
;
SAINT (Bruker, 2014)
;
_computing_data_reduction
;
SAINT (Bruker, 2014)
;
_computing_structure_solution
;
SHELXT (Sheldrick, 2015a)
;
_computing_structure_refinement
;
SHELXL (Sheldrick, 2015b)
;
_computing_molecular_graphics
;
Mercury (Macrae <i>et al.</i>,  2020)
;
_computing_publication_material
;
SHELXL (Sheldrick, 2015b)
;
loop_
    _atom_site_type_symbol
    _atom_site_label
    _atom_site_fract_x
    _atom_site_fract_y
    _atom_site_fract_z
    _atom_site_U_iso_or_equiv
    _atom_site_adp_type
    _atom_site_calc_flag
    _atom_site_occupancy
    _atom_site_disorder_assembly
    _atom_site_disorder_group
    O O1 0.58939(11) 0.43382(12) 0.05018(3) 0.0232(3) Uani d 1 . .
    O O2 0.77634(11) 0.38287(13) 0.09926(3) 0.0272(3) Uani d 1 . .
    O O3 0.58453(11) 0.47609(13) 0.24604(3) 0.0268(3) Uani d 1 . .
    O O4 0.50928(11) 0.18476(12) 0.02981(3) 0.0225(3) Uani d 1 . .
    O O5 0.34497(11) 0.27300(12) -0.02087(3) 0.0248(3) Uani d 1 . .
    O O6 0.25879(11) 0.13423(13) 0.16475(3) 0.0253(3) Uani d 1 . .
    C C1 0.61513(15) 0.23968(17) 0.00711(5) 0.0201(4) Uani d 1 . .
    C C2 0.67835(16) 0.16830(17) -0.02259(5) 0.0213(4) Uani d 1 . .
    H H2 0.649084 0.082186 -0.029440 0.026 Uiso calc 1 . .
    C C3 0.78971(15) 0.22628(17) -0.04315(5) 0.0204(4) Uani d 1 . .
    C C4 0.86373(17) 0.15418(18) -0.07275(5) 0.0243(4) Uani d 1 . .
    H H4 0.838208 0.067021 -0.079451 0.029 Uiso calc 1 . .
    C C5 0.97232(17) 0.21079(18) -0.09165(5) 0.0254(4) Uani d 1 . .
    H H5 1.021228 0.161481 -0.110563 0.031 Uiso calc 1 . .
    C C6 1.01010(16) 0.34325(18) -0.08256(5) 0.0237(4) Uani d 1 . .
    H H6 1.083712 0.381211 -0.095640 0.028 Uiso calc 1 . .
    C C7 0.93960(15) 0.41691(18) -0.05465(5) 0.0212(4) Uani d 1 . .
    H H7 0.963984 0.505156 -0.049498 0.025 Uiso calc 1 . .
    C C8 0.82939(15) 0.35947(17) -0.03349(4) 0.0187(3) Uani d 1 . .
    C C9 0.76033(15) 0.43085(17) -0.00204(5) 0.0194(3) Uani d 1 . .
    H H9 0.785118 0.518167 0.004687 0.023 Uiso calc 1 . .
    C C10 0.65814(15) 0.37016(17) 0.01796(4) 0.0200(4) Uani d 1 . .
    C C11 0.65782(15) 0.42547(17) 0.09173(5) 0.0199(4) Uani d 1 . .
    C C12 0.56915(16) 0.47090(16) 0.12536(5) 0.0203(4) Uani d 1 . .
    C C13 0.62360(16) 0.45161(17) 0.16931(5) 0.0213(4) Uani d 1 . .
    H H13 0.712355 0.413805 0.176414 0.026 Uiso calc 1 . .
    C C14 0.54323(16) 0.48970(17) 0.20201(5) 0.0216(4) Uani d 1 . .
    C C15 0.40898(17) 0.54473(18) 0.19114(5) 0.0266(4) Uani d 1 . .
    H H15 0.354379 0.568536 0.213113 0.032 Uiso calc 1 . .
    C C16 0.35781(17) 0.5636(2) 0.14761(5) 0.0307(4) Uani d 1 . .
    H H16 0.269350 0.601978 0.140482 0.037 Uiso calc 1 . .
    C C17 0.43662(17) 0.52605(19) 0.11437(5) 0.0272(4) Uani d 1 . .
    H H17 0.400928 0.537764 0.085129 0.033 Uiso calc 1 . .
    C C18 0.72408(17) 0.42395(19) 0.25874(5) 0.0265(4) Uani d 1 . .
    H H18A 0.793380 0.474299 0.244862 0.032 Uiso calc 1 . .
    H H18B 0.728805 0.332338 0.249542 0.032 Uiso calc 1 . .
    C C19 0.75487(16) 0.43351(18) 0.30777(5) 0.0234(4) Uani d 1 . .
    C C20 0.73388(16) 0.55202(18) 0.32920(5) 0.0250(4) Uani d 1 . .
    H H20 0.696094 0.624617 0.313295 0.030 Uiso calc 1 . .
    C C21 0.76914(16) 0.56235(19) 0.37426(5) 0.0262(4) Uani d 1 . .
    H H21 0.754780 0.641792 0.388404 0.031 Uiso calc 1 . .
    C C22 0.82545(17) 0.45503(19) 0.39814(5) 0.0282(4) Uani d 1 . .
    H H22 0.849553 0.462230 0.428278 0.034 Uiso calc 1 . .
    C C23 0.84571(19) 0.3374(2) 0.37712(5) 0.0316(4) Uani d 1 . .
    H H23 0.883045 0.264814 0.393102 0.038 Uiso calc 1 . .
    C C24 0.81042(18) 0.32703(19) 0.33198(5) 0.0286(4) Uani d 1 . .
    H H24 0.824505 0.247257 0.318000 0.034 Uiso calc 1 . .
    C C25 0.37343(15) 0.22511(16) 0.01482(5) 0.0192(3) Uani d 1 . .
    C C26 0.27380(16) 0.20240(16) 0.04756(5) 0.0194(3) Uani d 1 . .
    C C27 0.32213(16) 0.17695(16) 0.09144(5) 0.0199(3) Uani d 1 . .
    H H27 0.418421 0.168975 0.100463 0.024 Uiso calc 1 . .
    C C28 0.22447(16) 0.16371(17) 0.12146(5) 0.0204(4) Uani d 1 . .
    C C29 0.08046(16) 0.17887(18) 0.10773(5) 0.0235(4) Uani d 1 . .
    H H29 0.015499 0.173477 0.128056 0.028 Uiso calc 1 . .
    C C30 0.03403(16) 0.20179(18) 0.06419(5) 0.0250(4) Uani d 1 . .
    H H30 -0.062326 0.209607 0.055252 0.030 Uiso calc 1 . .
    C C31 0.12965(16) 0.21333(17) 0.03353(5) 0.0233(4) Uani d 1 . .
    H H31 0.098083 0.228097 0.004124 0.028 Uiso calc 1 . .
    C C32 0.40533(16) 0.1048(2) 0.17832(5) 0.0267(4) Uani d 1 . .
    H H32A 0.462305 0.183689 0.176271 0.032 Uiso calc 1 . .
    H H32B 0.438343 0.037409 0.159440 0.032 Uiso calc 1 . .
    C C33 0.41890(16) 0.05652(19) 0.22477(5) 0.0247(4) Uani d 1 . .
    C C34 0.39745(18) -0.0760(2) 0.23388(5) 0.0311(4) Uani d 1 . .
    H H34 0.369988 -0.134322 0.211041 0.037 Uiso calc 1 . .
    C C35 0.41657(19) -0.1225(2) 0.27679(6) 0.0350(4) Uani d 1 . .
    H H35 0.401233 -0.211366 0.282630 0.042 Uiso calc 1 . .
    C C36 0.45865(18) -0.0357(2) 0.31084(5) 0.0331(4) Uani d 1 . .
    H H36 0.473278 -0.066367 0.339563 0.040 Uiso calc 1 . .
    C C37 0.47870(18) 0.0964(2) 0.30192(5) 0.0330(4) Uani d 1 . .
    H H37 0.506345 0.154630 0.324773 0.040 Uiso calc 1 . .
    C C38 0.45797(17) 0.1431(2) 0.25914(5) 0.0281(4) Uani d 1 . .
    H H38 0.470290 0.232544 0.253504 0.034 Uiso calc 1 . .
loop_
    _atom_site_aniso_label
    _atom_site_aniso_U_11
    _atom_site_aniso_U_22
    _atom_site_aniso_U_33
    _atom_site_aniso_U_12
    _atom_site_aniso_U_13
    _atom_site_aniso_U_23
    O1 0.0207(5) 0.0346(7) 0.0141(5) 0.0060(5) 0.0012(4) -0.0030(4)
    O2 0.0200(6) 0.0404(8) 0.0207(6) 0.0065(5) -0.0001(4) -0.0027(5)
    O3 0.0203(6) 0.0440(8) 0.0159(5) 0.0045(5) 0.0003(4) -0.0018(5)
    O4 0.0168(5) 0.0302(7) 0.0212(5) 0.0025(4) 0.0048(4) 0.0067(5)
    O5 0.0230(6) 0.0345(7) 0.0167(6) 0.0007(5) 0.0013(4) 0.0025(5)
    O6 0.0190(6) 0.0417(8) 0.0151(5) 0.0018(5) 0.0023(4) 0.0017(5)
    C1 0.0150(7) 0.0286(10) 0.0167(7) 0.0005(6) 0.0015(5) 0.0053(6)
    C2 0.0201(8) 0.0218(9) 0.0217(8) -0.0004(6) 0.0013(6) 0.0019(6)
    C3 0.0181(7) 0.0276(10) 0.0151(7) 0.0010(6) -0.0002(6) 0.0012(6)
    C4 0.0255(8) 0.0243(10) 0.0233(8) -0.0003(7) 0.0036(6) -0.0029(7)
    C5 0.0225(8) 0.0342(11) 0.0203(8) 0.0023(7) 0.0050(6) -0.0025(7)
    C6 0.0182(7) 0.0352(11) 0.0176(7) -0.0031(7) 0.0021(6) 0.0023(7)
    C7 0.0198(8) 0.0247(9) 0.0179(7) -0.0027(6) -0.0025(6) 0.0027(6)
    C8 0.0165(7) 0.0250(9) 0.0135(7) -0.0003(6) -0.0025(5) 0.0008(6)
    C9 0.0184(7) 0.0223(9) 0.0163(7) 0.0014(6) -0.0023(6) -0.0015(6)
    C10 0.0172(7) 0.0293(10) 0.0127(7) 0.0045(6) -0.0011(5) -0.0018(6)
    C11 0.0191(8) 0.0226(9) 0.0174(7) -0.0012(6) -0.0003(6) -0.0003(6)
    C12 0.0196(8) 0.0224(9) 0.0187(7) -0.0014(6) 0.0014(6) -0.0019(6)
    C13 0.0170(7) 0.0244(9) 0.0222(8) -0.0001(6) 0.0005(6) -0.0021(6)
    C14 0.0221(8) 0.0272(9) 0.0154(7) -0.0031(7) 0.0010(6) -0.0021(6)
    C15 0.0213(8) 0.0364(11) 0.0226(8) 0.0026(7) 0.0041(6) -0.0051(7)
    C16 0.0202(8) 0.0458(12) 0.0256(8) 0.0096(7) 0.0008(6) -0.0015(7)
    C17 0.0243(8) 0.0377(11) 0.0185(7) 0.0042(7) -0.0015(6) -0.0001(7)
    C18 0.0207(8) 0.0391(11) 0.0197(8) 0.0048(7) 0.0015(6) -0.0025(7)
    C19 0.0159(7) 0.0341(10) 0.0200(8) -0.0002(7) 0.0018(6) -0.0012(7)
    C20 0.0219(8) 0.0292(10) 0.0236(8) 0.0039(7) 0.0013(6) 0.0014(7)
    C21 0.0205(8) 0.0339(11) 0.0244(8) 0.0000(7) 0.0035(6) -0.0071(7)
    C22 0.0235(8) 0.0430(12) 0.0180(8) -0.0026(7) 0.0015(6) -0.0003(7)
    C23 0.0358(10) 0.0349(11) 0.0235(8) 0.0033(8) 0.0011(7) 0.0057(7)
    C24 0.0312(9) 0.0290(10) 0.0258(8) 0.0025(7) 0.0046(7) -0.0029(7)
    C25 0.0188(7) 0.0207(9) 0.0178(7) -0.0004(6) 0.0013(6) -0.0023(6)
    C26 0.0193(8) 0.0200(9) 0.0190(8) 0.0004(6) 0.0027(6) -0.0011(6)
    C27 0.0160(7) 0.0235(9) 0.0199(8) -0.0003(6) 0.0010(6) -0.0016(6)
    C28 0.0222(8) 0.0231(9) 0.0157(7) -0.0009(6) 0.0017(6) -0.0018(6)
    C29 0.0187(8) 0.0291(10) 0.0234(8) 0.0019(6) 0.0054(6) -0.0003(7)
    C30 0.0156(7) 0.0333(10) 0.0258(8) 0.0033(7) 0.0017(6) 0.0023(7)
    C31 0.0217(8) 0.0277(10) 0.0198(7) 0.0013(7) -0.0004(6) 0.0019(6)
    C32 0.0186(8) 0.0416(11) 0.0195(8) -0.0022(7) 0.0006(6) 0.0021(7)
    C33 0.0176(7) 0.0379(11) 0.0188(8) -0.0019(7) 0.0025(6) 0.0009(7)
    C34 0.0296(9) 0.0386(12) 0.0250(9) -0.0057(8) 0.0032(7) -0.0028(7)
    C35 0.0330(9) 0.0406(12) 0.0319(9) -0.0028(8) 0.0064(7) 0.0098(8)
    C36 0.0279(9) 0.0519(13) 0.0195(8) 0.0004(8) 0.0030(6) 0.0083(8)
    C37 0.0308(9) 0.0491(13) 0.0189(8) -0.0036(8) 0.0021(7) -0.0025(8)
    C38 0.0247(8) 0.0362(11) 0.0235(8) -0.0024(7) 0.0034(6) 0.0006(7)
_geom_special_details
;
 All esds (except the esd in the dihedral angle between two l.s. planes)
 are estimated using the full covariance matrix.  The cell esds are taken
 into account individually in the estimation of esds in distances, angles
 and torsion angles; correlations between esds in cell parameters are only
 used when they are defined by crystal symmetry.  An approximate (isotropic)
 treatment of cell esds is used for estimating esds involving l.s. planes.
;
loop_
    _geom_bond_atom_site_label_1
    _geom_bond_atom_site_label_2
    _geom_bond_site_symmetry_2
    _geom_bond_distance
    _geom_bond_publ_flag
    O1 C11 . 1.3662(18) ?
    O1 C10 . 1.4040(18) ?
    O2 C11 . 1.2049(19) ?
    O3 C14 . 1.3702(18) ?
    O3 C18 . 1.4404(19) ?
    O4 C25 . 1.3831(18) ?
    O4 C1 . 1.4045(18) ?
    O5 C25 . 1.1998(18) ?
    O6 C28 . 1.3642(18) ?
    O6 C32 . 1.4401(18) ?
    C1 C2 . 1.357(2) ?
    C1 C10 . 1.409(2) ?
    C2 C3 . 1.422(2) ?
    C2 H2 . 0.9300 ?
    C3 C4 . 1.415(2) ?
    C3 C8 . 1.419(2) ?
    C4 C5 . 1.368(2) ?
    C4 H4 . 0.9300 ?
    C5 C6 . 1.405(3) ?
    C5 H5 . 0.9300 ?
    C6 C7 . 1.368(2) ?
    C6 H6 . 0.9300 ?
    C7 C8 . 1.421(2) ?
    C7 H7 . 0.9300 ?
    C8 C9 . 1.425(2) ?
    C9 C10 . 1.356(2) ?
    C9 H9 . 0.9300 ?
    C11 C12 . 1.480(2) ?
    C12 C17 . 1.385(2) ?
    C12 C13 . 1.402(2) ?
    C13 C14 . 1.386(2) ?
    C13 H13 . 0.9300 ?
    C14 C15 . 1.398(2) ?
    C15 C16 . 1.382(2) ?
    C15 H15 . 0.9300 ?
    C16 C17 . 1.388(2) ?
    C16 H16 . 0.9300 ?
    C17 H17 . 0.9300 ?
    C18 C19 . 1.503(2) ?
    C18 H18A . 0.9700 ?
    C18 H18B . 0.9700 ?
    C19 C24 . 1.378(3) ?
    C19 C20 . 1.392(2) ?
    C20 C21 . 1.389(2) ?
    C20 H20 . 0.9300 ?
    C21 C22 . 1.382(3) ?
    C21 H21 . 0.9300 ?
    C22 C23 . 1.376(3) ?
    C22 H22 . 0.9300 ?
    C23 C24 . 1.392(2) ?
    C23 H23 . 0.9300 ?
    C24 H24 . 0.9300 ?
    C25 C26 . 1.478(2) ?
    C26 C31 . 1.394(2) ?
    C26 C27 . 1.396(2) ?
    C27 C28 . 1.390(2) ?
    C27 H27 . 0.9300 ?
    C28 C29 . 1.395(2) ?
    C29 C30 . 1.378(2) ?
    C29 H29 . 0.9300 ?
    C30 C31 . 1.388(2) ?
    C30 H30 . 0.9300 ?
    C31 H31 . 0.9300 ?
    C32 C33 . 1.498(2) ?
    C33 C34 . 1.387(3) ?
    C33 C38 . 1.388(2) ?
    C34 C35 . 1.391(2) ?
    C34 H34 . 0.9300 ?
    C35 C36 . 1.388(3) ?
    C35 H35 . 0.9300 ?
    C36 C37 . 1.379(3) ?
    C36 H36 . 0.9300 ?
    C37 C38 . 1.388(2) ?
    C37 H37 . 0.9300 ?
    C38 H38 . 0.9300 ?
loop_
    _geom_angle_atom_site_label_1
    _geom_angle_atom_site_label_2
    _geom_angle_atom_site_label_3
    _geom_angle_site_symmetry_1
    _geom_angle_site_symmetry_3
    _geom_angle
    _geom_angle_publ_flag
    C11 O1 C10 . . 114.77(11) ?
    C14 O3 C18 . . 116.99(12) ?
    C25 O4 C1 . . 114.56(11) ?
    C28 O6 C32 . . 116.20(11) ?
    C2 C1 C10 . . 121.11(14) ?
    C2 C1 O4 . 1 121.57(15) ?
    C10 C1 O4 . 1 117.25(13) ?
    C2 C1 O4 . . 121.57(15) ?
    C10 C1 O4 . . 117.25(13) ?
    C1 C2 C3 . . 119.43(15) ?
    C1 C2 H2 . . 120.3 ?
    C3 C2 H2 . . 120.3 ?
    C4 C3 C2 . . 121.73(15) ?
    C4 C3 C8 . . 118.80(14) ?
    C2 C3 C8 . . 119.46(14) ?
    C5 C4 C3 . . 120.97(16) ?
    C5 C4 H4 . . 119.5 ?
    C3 C4 H4 . . 119.5 ?
    C4 C5 C6 . . 120.16(15) ?
    C4 C5 H5 . . 119.9 ?
    C6 C5 H5 . . 119.9 ?
    C5 C6 C7 . . 120.62(15) ?
    C5 C6 H6 . . 119.7 ?
    C7 C6 H6 . . 119.7 ?
    C6 C7 C8 . . 120.43(16) ?
    C6 C7 H7 . . 119.8 ?
    C8 C7 H7 . . 119.8 ?
    C7 C8 C9 . . 121.77(15) ?
    C7 C8 C3 . . 118.97(14) ?
    C9 C8 C3 . . 119.24(14) ?
    C10 C9 C8 . . 119.32(15) ?
    C10 C9 H9 . . 120.3 ?
    C8 C9 H9 . . 120.3 ?
    C9 C10 O1 . 1 121.99(15) ?
    C9 C10 O1 . . 121.99(15) ?
    C9 C10 C1 . . 121.34(14) ?
    O1 C10 C1 1 . 116.66(13) ?
    O1 C10 C1 . . 116.66(13) ?
    O2 C11 O1 . 1 122.40(14) ?
    O2 C11 O1 . . 122.40(14) ?
    O2 C11 C12 . . 125.04(13) ?
    O1 C11 C12 1 . 112.55(12) ?
    O1 C11 C12 . . 112.55(12) ?
    C17 C12 C13 . . 121.00(14) ?
    C17 C12 C11 . . 122.14(13) ?
    C13 C12 C11 . . 116.82(13) ?
    C14 C13 C12 . . 119.04(14) ?
    C14 C13 H13 . . 120.5 ?
    C12 C13 H13 . . 120.5 ?
    O3 C14 C13 . . 124.59(14) ?
    O3 C14 C15 . . 115.16(13) ?
    C13 C14 C15 . . 120.25(14) ?
    C16 C15 C14 . . 119.72(15) ?
    C16 C15 H15 . . 120.1 ?
    C14 C15 H15 . . 120.1 ?
    C15 C16 C17 . . 120.90(15) ?
    C15 C16 H16 . . 119.5 ?
    C17 C16 H16 . . 119.5 ?
    C12 C17 C16 . . 119.08(14) ?
    C12 C17 H17 . . 120.5 ?
    C16 C17 H17 . . 120.5 ?
    O3 C18 C19 . . 108.31(12) ?
    O3 C18 H18A . . 110.0 ?
    C19 C18 H18A . . 110.0 ?
    O3 C18 H18B . . 110.0 ?
    C19 C18 H18B . . 110.0 ?
    H18A C18 H18B . . 108.4 ?
    C24 C19 C20 . . 118.91(14) ?
    C24 C19 C18 . . 120.55(16) ?
    C20 C19 C18 . . 120.46(15) ?
    C21 C20 C19 . . 120.28(16) ?
    C21 C20 H20 . . 119.9 ?
    C19 C20 H20 . . 119.9 ?
    C22 C21 C20 . . 120.24(17) ?
    C22 C21 H21 . . 119.9 ?
    C20 C21 H21 . . 119.9 ?
    C21 C22 C23 . . 119.68(15) ?
    C21 C22 H22 . . 120.2 ?
    C23 C22 H22 . . 120.2 ?
    C22 C23 C24 . . 120.11(17) ?
    C22 C23 H23 . . 119.9 ?
    C24 C23 H23 . . 119.9 ?
    C19 C24 C23 . . 120.77(17) ?
    C19 C24 H24 . . 119.6 ?
    C23 C24 H24 . . 119.6 ?
    O5 C25 O4 . 1 121.75(13) ?
    O5 C25 O4 . . 121.75(13) ?
    O5 C25 C26 . . 126.09(14) ?
    O4 C25 C26 1 . 112.15(12) ?
    O4 C25 C26 . . 112.15(12) ?
    C31 C26 C27 . . 121.00(14) ?
    C31 C26 C25 . . 117.65(14) ?
    C27 C26 C25 . . 121.28(13) ?
    C28 C27 C26 . . 119.14(14) ?
    C28 C27 H27 . . 120.4 ?
    C26 C27 H27 . . 120.4 ?
    O6 C28 C27 . . 124.34(13) ?
    O6 C28 C29 . . 115.74(13) ?
    C27 C28 C29 . . 119.91(14) ?
    C30 C29 C28 . . 120.33(14) ?
    C30 C29 H29 . . 119.8 ?
    C28 C29 H29 . . 119.8 ?
    C29 C30 C31 . . 120.67(14) ?
    C29 C30 H30 . . 119.7 ?
    C31 C30 H30 . . 119.7 ?
    C26 C31 C30 . . 118.91(14) ?
    C26 C31 H31 . . 120.5 ?
    C30 C31 H31 . . 120.5 ?
    O6 C32 C33 . . 108.43(12) ?
    O6 C32 H32A . . 110.0 ?
    C33 C32 H32A . . 110.0 ?
    O6 C32 H32B . . 110.0 ?
    C33 C32 H32B . . 110.0 ?
    H32A C32 H32B . . 108.4 ?
    C34 C33 C38 . . 119.16(15) ?
    C34 C33 C32 . . 120.50(16) ?
    C38 C33 C32 . . 120.30(17) ?
    C33 C34 C35 . . 120.74(17) ?
    C33 C34 H34 . . 119.6 ?
    C35 C34 H34 . . 119.6 ?
    C36 C35 C34 . . 119.64(19) ?
    C36 C35 H35 . . 120.2 ?
    C34 C35 H35 . . 120.2 ?
    C35 C36 C37 . . 119.75(16) ?
    C35 C36 H36 . . 120.1 ?
    C37 C36 H36 . . 120.1 ?
    C38 C37 C36 . . 120.58(17) ?
    C38 C37 H37 . . 119.7 ?
    C36 C37 H37 . . 119.7 ?
    C37 C38 C33 . . 120.11(19) ?
    C37 C38 H38 . . 119.9 ?
    C33 C38 H38 . . 119.9 ?
loop_
    _geom_torsion_atom_site_label_1
    _geom_torsion_atom_site_label_2
    _geom_torsion_atom_site_label_3
    _geom_torsion_atom_site_label_4
    _geom_torsion_site_symmetry_1
    _geom_torsion_site_symmetry_2
    _geom_torsion_site_symmetry_3
    _geom_torsion_site_symmetry_4
    _geom_torsion
    _geom_torsion_publ_flag
    C25 O4 C1 C2 . . . . -103.88(16) ?
    C25 O4 C1 C10 . . . . 79.14(16) ?
    O4 C1 C2 C3 1 . . . -176.96(12) ?
    O4 C1 C2 C3 . . . . -176.96(12) ?
    C1 C2 C3 C4 . . . . 176.92(14) ?
    C1 C2 C3 C8 . . . . -2.3(2) ?
    C2 C3 C4 C5 . . . . -178.84(14) ?
    C3 C4 C5 C6 . . . . -1.4(2) ?
    C5 C6 C7 C8 . . . . 1.7(2) ?
    C6 C7 C8 C9 . . . . 175.77(13) ?
    C6 C7 C8 C3 . . . . -2.6(2) ?
    C4 C3 C8 C7 . . . . 1.5(2) ?
    C2 C3 C8 C7 . . . . -179.20(13) ?
    C4 C3 C8 C9 . . . . -176.86(13) ?
    C2 C3 C8 C9 . . . . 2.4(2) ?
    C7 C8 C9 C10 . . . . -178.40(13) ?
    C8 C9 C10 O1 . . . 1 177.98(12) ?
    C8 C9 C10 O1 . . . . 177.98(12) ?
    C8 C9 C10 C1 . . . . -2.4(2) ?
    C11 O1 C10 C9 . . . . -85.49(17) ?
    C11 O1 C10 C1 . . . . 94.88(15) ?
    C2 C1 C10 C9 . . . . 2.5(2) ?
    O4 C1 C10 C9 1 . . . 179.53(13) ?
    O4 C1 C10 C9 . . . . 179.53(13) ?
    C2 C1 C10 O1 . . . 1 -177.83(13) ?
    O4 C1 C10 O1 1 . . 1 -0.83(18) ?
    O4 C1 C10 O1 . . . 1 -0.83(18) ?
    C2 C1 C10 O1 . . . . -177.83(13) ?
    O4 C1 C10 O1 1 . . . -0.83(18) ?
    O4 C1 C10 O1 . . . . -0.83(18) ?
    C10 O1 C11 O2 . . . . 9.7(2) ?
    C10 O1 C11 C12 . . . . -168.94(14) ?
    O2 C11 C12 C17 . . . . 176.16(17) ?
    O1 C11 C12 C17 1 . . . -5.3(2) ?
    O1 C11 C12 C17 . . . . -5.3(2) ?
    O2 C11 C12 C13 . . . . -5.9(3) ?
    O1 C11 C12 C13 1 . . . 172.69(14) ?
    O1 C11 C12 C13 . . . . 172.69(14) ?
    C17 C12 C13 C14 . . . . -0.6(3) ?
    C11 C12 C13 C14 . . . . -178.55(15) ?
    C18 O3 C14 C13 . . . . 2.9(2) ?
    C18 O3 C14 C15 . . . . -177.96(15) ?
    C12 C13 C14 O3 . . . . 179.99(15) ?
    C12 C13 C14 C15 . . . . 0.9(2) ?
    O3 C14 C15 C16 . . . . 179.51(16) ?
    C13 C14 C15 C16 . . . . -1.3(3) ?
    C14 C15 C16 C17 . . . . 1.4(3) ?
    C13 C12 C17 C16 . . . . 0.6(3) ?
    C11 C12 C17 C16 . . . . 178.47(16) ?
    C15 C16 C17 C12 . . . . -1.0(3) ?
    C14 O3 C18 C19 . . . . 172.84(14) ?
    O3 C18 C19 C24 . . . . 132.87(16) ?
    O3 C18 C19 C20 . . . . -50.1(2) ?
    C24 C19 C20 C21 . . . . 0.3(2) ?
    C18 C19 C20 C21 . . . . -176.77(14) ?
    C19 C20 C21 C22 . . . . 0.1(2) ?
    C20 C21 C22 C23 . . . . -0.4(2) ?
    C21 C22 C23 C24 . . . . 0.4(3) ?
    C20 C19 C24 C23 . . . . -0.3(2) ?
    C18 C19 C24 C23 . . . . 176.77(15) ?
    C22 C23 C24 C19 . . . . -0.1(3) ?
    C1 O4 C25 O5 . . . . 18.8(2) ?
    C1 O4 C25 O4 . . . 1 0E1(2)
                               ?
    C1 O4 C25 C26 . . . . -160.98(13) ?
    O5 C25 C26 C31 . . . . 13.0(3) ?
    O4 C25 C26 C31 1 . . . -167.24(14) ?
    O4 C25 C26 C31 . . . . -167.24(14) ?
    O5 C25 C26 C27 . . . . -164.05(16) ?
    O4 C25 C26 C27 1 . . . 15.7(2) ?
    O4 C25 C26 C27 . . . . 15.7(2) ?
    C31 C26 C27 C28 . . . . -0.6(2) ?
    C25 C26 C27 C28 . . . . 176.37(15) ?
    C32 O6 C28 C27 . . . . -5.3(2) ?
    C32 O6 C28 C29 . . . . 173.76(15) ?
    C26 C27 C28 O6 . . . . 177.57(15) ?
    C26 C27 C28 C29 . . . . -1.5(3) ?
    O6 C28 C29 C30 . . . . -176.56(15) ?
    C27 C28 C29 C30 . . . . 2.6(3) ?
    C28 C29 C30 C31 . . . . -1.6(3) ?
    C27 C26 C31 C30 . . . . 1.6(3) ?
    C25 C26 C31 C30 . . . . -175.49(15) ?
    C29 C30 C31 C26 . . . . -0.5(3) ?
    C28 O6 C32 C33 . . . . -172.04(14) ?
    O6 C32 C33 C34 . . . . 85.55(19) ?
    O6 C32 C33 C38 . . . . -96.72(18) ?
    C32 C33 C34 C35 . . . . 176.88(15) ?
    C34 C35 C36 C37 . . . . 1.1(3) ?
    C36 C37 C38 C33 . . . . -1.0(3) ?
    C34 C33 C38 C37 . . . . 1.6(2) ?
    C32 C33 C38 C37 . . . . -176.12(15) ?
loop_
    _geom_hbond_atom_site_label_D
    _geom_hbond_atom_site_label_H
    _geom_hbond_atom_site_label_A
    _geom_hbond_site_symmetry_A
    _geom_hbond_distance_DH
    _geom_hbond_distance_HA
    _geom_hbond_distance_DA
    _geom_hbond_angle_DHA
    _geom_hbond_publ_flag
    C9 H9 O5 3_665 0.93 2.52 3.258(2) 136 yes
    C21 H21 O2 2_655 0.93 2.49 3.378(2) 160 yes
    C4 H4 Cg5 3_655 0.93 2.60 3.4949(19) 163 yes
    C16 H16 Cg2 3_665 0.93 2.95 3.6955(18) 139 yes
    C17 H17 Cg1 3_665 0.93 2.90 3.7480(17) 152 yes
    C17 H17 Cg7 3_665 0.93 2.91 3.6342(17) 135 yes
    C18 H18A Cg6 2_655 0.97 2.66 3.5201(18) 148 yes
    C30 H30 Cg1 1_455 0.93 2.90 3.7078(17) 146 yes
    C31 H31 Cg2 1_455 0.93 2.69 3.5449(17) 154 yes
    C31 H31 Cg7 1_455 0.93 2.95 3.6130(16) 130 yes
    C32 H32A Cg4 2_645 0.97 2.82 3.5525(18) 133 yes
    C15 H15 Cg6 2_555 0.93 2.97 3.6860(18) 135 yes
_shelx_space_group_comment
;
The symmetry
 employed for this
 shelxl refinement is
 uniquely defined by
 the following loop,
 which should always
 be used as
 a source of
 symmetry information in
 preference to the
 above space-group names.
 They are only
 intended as comments.
;
_shelx_estimated_absorpt_T_min     0.803
_shelx_estimated_absorpt_T_max     0.864
_shelx_hkl_file
;
  -1   0   0   -0.10    0.20
   1   0   0    0.10    0.10
   1   0   0    0.00    0.10
   2   0   0  162.38    7.00
   2   0   0  145.89    7.00
  -2   0   0  155.58    7.00
   3   0   0   -0.80    0.30
  -3   0   0   -0.10    0.40
  -4   0   0    3.30    1.00
  -5   0   0   -0.40    0.80
  -6   0   0  368.46   15.40
   6   0   0  340.47   16.10
   7   0   0   -0.40    0.70
  -7   0   0    0.20    0.40
  -7   0   0   -0.20    0.30
   8   0   0   36.80    3.30
  -8   0   0   40.00    2.40
  -9   0   0    0.40    0.50
 -10   0   0   51.89    2.90
   0  -1   0   -0.30    0.10
  -1  -1   0    0.10    0.10
  -1  -1   0    2.40    0.40
   1   1   0    0.10    0.10
  -1   1   0    0.00    0.20
   1   1   0    2.40    0.40
  -2  -1   0   32.00    1.90
  -2  -1   0   34.30    1.80
   2  -1   0   31.50    1.90
  -2   1   0   34.40    2.00
   2   1   0   31.70    1.80
   3  -1   0  107.69    5.50
  -3  -1   0  109.99    5.40
  -3  -1   0  113.89    5.60
  -3   1   0  112.69    5.60
   3   1   0  107.69    5.40
  -4  -1   0  981.90   43.00
  -4   1   0 1010.20   43.20
  -5  -1   0  825.82   36.70
  -5   1   0  868.11   36.90
  -5   1   0  811.12   35.50
  -6  -1   0  146.59    6.40
  -6  -1   0  138.39    6.30
   6  -1   0  133.39    7.10
   6   1   0  134.59    6.90
  -6   1   0  137.59    6.30
  -7  -1   0    0.70    0.40
  -7  -1   0    0.70    0.50
   7  -1   0    0.90    0.80
  -7   1   0    0.80    0.40
   7   1   0    1.40    0.90
   8  -1   0   14.60    2.00
  -8  -1   0   14.10    1.30
  -8  -1   0   14.30    1.40
  -8   1   0   15.80    1.40
  -9  -1   0    8.40    1.10
  -9  -1   0    7.60    1.00
  -9   1   0    8.00    1.00
 -10  -1   0   -0.90    0.50
 -10   1   0    0.70    0.50
   0  -2   0  415.86   18.10
   0  -2   0  419.86   18.00
   1  -2   0 8090.69  340.47
   2  -2   0  106.69    5.40
  -2  -2   0  109.49    5.10
  -2  -2   0  114.09    5.40
   2   2   0  105.49    5.10
  -2   2   0  112.49    5.40
  -3  -2   0    4.40    0.90
  -3  -2   0    5.00    0.80
  -3   2   0    5.30    1.10
   3   2   0    3.80    0.70
  -4  -2   0    4.60    1.10
  -4  -2   0    3.30    0.80
  -4   2   0    3.10    1.00
  -5  -2   0  268.27   12.60
  -5  -2   0  257.07   11.20
   5  -2   0  241.38   11.90
  -5   2   0  260.97   11.20
  -5   2   0  257.27   12.70
  -6  -2   0 1162.48   49.20
  -6  -2   0 1163.28   49.20
   6  -2   0 1178.18   50.19
   6   2   0 1102.49   49.90
  -6   2   0 1190.68   49.30
  -7  -2   0   12.70    1.20
   7  -2   0   12.00    1.80
  -7  -2   0   13.00    1.10
  -7   2   0   13.10    1.20
  -8  -2   0   70.19    3.80
  -8  -2   0   71.29    3.70
   8  -2   0   72.79    4.60
  -8   2   0   73.99    3.80
   9  -2   0   -0.70    0.80
  -9  -2   0    0.20    0.50
  -9  -2   0    0.90    0.50
  -9   2   0    0.00    0.40
 -10   2   0   19.50    1.40
   0  -3   0    0.50    0.50
   0  -3   0    0.30    0.30
   1  -3   0 1767.02   80.59
  -1  -3   0 1942.11   79.39
   1   3   0 1907.01   79.49
  -2  -3   0 1100.49   46.40
   2   3   0 1048.30   46.40
  -2   3   0 1113.09   46.70
  -3  -3   0    6.10    1.00
  -3  -3   0    8.00    1.40
  -3   3   0    7.40    1.40
  -4  -3   0    5.90    1.10
  -4  -3   0    5.40    1.30
  -4   3   0    6.40    1.50
  -5  -3   0   15.70    1.10
   5  -3   0   17.30    1.80
  -5   3   0   15.70    1.10
   5   3   0   13.00    1.60
  -6  -3   0   54.49    2.80
   6  -3   0   50.89    3.60
  -6   3   0   49.99    2.70
  -7  -3   0   28.80    2.00
   7  -3   0   29.70    2.80
  -7   3   0   31.70    1.90
   8  -3   0   -0.20    0.80
  -8  -3   0    0.50    0.50
  -8   3   0   -0.20    0.40
   9  -3   0    0.70    1.00
  -9  -3   0    1.00    0.50
  -9   3   0    0.80    0.50
 -10  -3   0    2.50    0.60
 -10   3   0    3.00    0.60
   0  -4   0  181.88    8.70
   1  -4   0  332.17   14.90
  -1  -4   0  319.67   14.60
  -2  -4   0  505.05   22.10
  -3  -4   0  637.74   29.10
  -3  -4   0  641.14   28.70
  -3   4   0  697.03   29.20
  -4  -4   0  243.38   12.30
   4  -4   0  274.67   12.70
  -4  -4   0  257.17   12.70
  -4  -4   0  272.57   11.50
  -4   4   0  260.37   12.80
  -4   4   0  260.97   11.40
  -5  -4   0    6.30    0.80
   5  -4   0    6.10    1.30
  -5   4   0    7.40    0.80
   6  -4   0   11.90    1.90
  -6  -4   0   13.80    1.40
  -6   4   0   12.50    1.20
  -7  -4   0    4.00    0.80
   7  -4   0    6.60    1.50
  -7   4   0    4.20    0.70
  -8  -4   0    6.10    1.00
   8  -4   0    6.70    1.50
  -8   4   0    6.50    0.90
   9  -4   0    2.80    1.10
  -9  -4   0    4.40    0.80
  -9   4   0    3.50    0.70
 -10  -4   0    1.10    0.60
 -10   4   0    0.90    0.50
   0  -5   0    1.10    0.70
  -1  -5   0  636.84   28.60
   1  -5   0  669.93   29.00
   2  -5   0  322.97   15.70
  -3  -5   0  138.59    5.90
  -3  -5   0  123.29    6.60
   3  -5   0  114.99    7.40
  -3  -5   0  130.79    7.20
  -4  -5   0  101.39    4.80
   4  -5   0  100.89    6.00
  -4   5   0   91.39    4.90
  -5  -5   0  194.48    8.80
   5  -5   0  192.98    9.90
  -5   5   0  184.18    8.50
  -6  -5   0   59.19    3.30
   6  -5   0   56.89    4.20
  -6   5   0   54.39    3.00
  -7  -5   0  223.78   10.30
   7  -5   0  222.98   11.50
  -7   5   0  214.58   10.00
  -8  -5   0    1.90    0.60
   8  -5   0    1.80    1.10
  -8   5   0    2.10    0.60
  -9  -5   0    0.00    0.50
   9  -5   0    0.10    0.90
  -9   5   0    0.10    0.40
   0  -6   0    3.20    1.10
   0  -6   0   -0.30    1.10
   1  -6   0   10.80    2.40
  -2  -6   0  106.49    5.10
   2  -6   0  113.99    6.90
   3  -6   0  663.23   31.30
  -3  -6   0  694.03   29.20
   4  -6   0   93.49    6.10
  -4  -6   0   89.99    4.60
  -5  -6   0    8.70    1.10
   5  -6   0    7.00    1.60
  -5  -6   0    0.20    2.30
  -6  -6   0  252.37   11.80
   6  -6   0  261.27   13.10
  -7  -6   0   76.19    4.10
   7  -6   0   80.29    5.20
  -7   6   0   68.19    3.80
   8  -6   0  110.59    6.30
  -8  -6   0  106.09    5.30
  -8   6   0   95.29    4.90
   9  -6   0   58.59    3.70
  -9  -6   0   57.39    3.00
  -9   6   0   46.90    2.70
   0  -7   0   -1.00    1.10
   1  -7   0   30.80    3.70
   1  -7   0   21.70    3.40
   2  -7   0   90.19    6.50
   3  -7   0   52.99    4.80
   3  -7   0   48.50    5.50
  -3  -7   0   53.29    3.00
  -4  -7   0  295.27   13.40
   4  -7   0  301.37   15.10
  -5  -7   0   70.99    4.00
   5  -7   0   71.99    5.10
   6  -7   0   68.79    4.90
  -6  -7   0   68.39    3.90
  -7  -7   0   42.80    2.80
   7  -7   0   41.20    3.60
  -8  -7   0    8.90    1.10
   8  -7   0    7.80    1.60
   0  -8   0  336.97   18.00
   1  -8   0   21.50    3.50
  -1  -8   0   16.60    3.60
   2  -8   0   14.40    3.10
   2  -8   0   13.10    2.40
   3  -8   0   35.90    3.80
  -3  -8   0   10.00    3.70
  -4  -8   0   23.20    1.90
   4  -8   0   27.60    3.50
  -5  -8   0    0.80    0.60
   5  -8   0    0.20    0.90
  -5  -8   0    2.40    3.20
   6  -8   0    7.30    1.60
  -6  -8   0    7.80    1.20
  -6  -8   0    3.90    3.10
  -7  -8   0    8.40    1.20
   7  -8   0    9.00    1.60
   0  -9   0    1.10    2.20
   0  -9   0    1.60    1.60
   1  -9   0    8.80    2.80
   1  -9   0    4.30    1.70
  -1  -9   0    5.40    2.50
  -1  -9   0    4.60    2.70
   2  -9   0    2.30    1.30
   2  -9   0    2.20    2.00
  -2  -9   0    0.10    2.20
   3  -9   0    2.00    1.50
  -3  -9   0    3.00    2.90
   4  -9   0  102.49    6.40
  -5  -9   0  195.58    9.40
   5  -9   0  210.58   10.50
  -6  -9   0   10.00    3.00
  -6  -9   0   14.00    1.40
   6  -9   0   13.30    1.80
   7  -9   0   17.50    1.90
   0 -10   0  129.09    7.80
   0 -10   0   99.19    7.80
  -1 -10   0   16.80    3.10
   1 -10   0   14.20    2.40
  -1 -10   0   10.90    3.00
   1 -10   0   14.10    2.90
   2 -10   0   73.89    5.30
  -2 -10   0   73.79    6.40
   2 -10   0   68.29    5.10
  -3 -10   0   14.90    3.50
   3 -10   0   19.30    2.60
  -4 -10   0   37.20    4.60
   4 -10   0   31.50    2.90
  -5 -10   0   -0.40    1.40
   5 -10   0    0.50    0.80
   0 -11   0   -0.10    0.90
   0 -11   0   -0.70    1.50
   1 -11   0   14.40    2.30
  -1 -11   0   12.00    2.60
   1 -11   0   14.20    2.20
  -1 -11   0   14.60    2.40
   2 -11   0    2.60    1.10
  -2 -11   0    3.00    1.40
   3 -11   0   12.20    1.70
  -3 -11   0   14.50    2.40
  -4 -11   0   43.40    4.70
 -10   0   1   -0.70    0.40
  -9   0   1   22.00    1.60
  -8   0   1    0.00    0.40
  -7   0   1   74.89    3.80
   7   0  -1   77.79    4.60
  -7   0   1   86.39    4.00
   6   0  -1    0.80    0.70
  -6   0   1    0.80    0.40
  -6   0   1    0.20    0.30
  -5   0   1  561.34   25.30
  -4   0   1   -0.80    0.50
  -3   0   1 9999.00  417.26
   3   0  -1 9827.02  417.16
   2   0  -1    0.40    0.30
  -2   0   1   -0.20    0.30
   2   0  -1    0.40    0.30
  -1   0   1 1332.37   58.19
  -1   0   1 1434.46   58.19
   1   0  -1 1264.17   58.19
   1   0  -1 1488.45   58.29
   0   0   1    0.00    0.10
   0   0  -1    0.00    0.10
  -1   0  -1  496.35   21.80
   1   0   1  511.55   21.80
   2   0   1   -0.40    0.30
  -2   0  -1   -0.50    0.30
   2   0   1   -0.50    0.20
   3   0   1    0.40    0.50
  -3   0  -1    0.00    0.50
  -4   0  -1    0.30    0.60
  -5   0  -1   12.50    1.90
  -6   0  -1   -0.10    0.40
   6   0   1    0.10    0.60
   7   0   1  165.18    8.50
  -7   0  -1  180.28    7.80
  -7   0  -1  163.08    7.60
  -8   0  -1    0.60    0.50
  -8   0  -1    0.50    0.60
   8   0   1   -0.40    0.80
  -9   0  -1   57.79    3.20
 -10   0  -1   -0.50    0.40
 -10  -1   1   25.40    1.70
 -10   1   1   24.20    1.70
  -9  -1   1   13.50    1.40
  -9   1   1   14.10    1.40
   8  -1  -1   98.79    5.60
  -8  -1   1   94.49    4.70
  -8  -1   1   95.99    4.80
  -8   1   1   97.89    4.80
  -7  -1   1    0.40    0.40
  -7  -1   1    0.10    0.40
   7  -1  -1    0.10    0.70
  -7   1   1    0.30    0.40
  -6  -1   1    0.20    0.30
  -6  -1   1   -0.30    0.40
   6  -1  -1   -0.40    0.60
  -6   1   1   -0.10    0.30
   6   1  -1    0.90    0.70
  -5  -1   1    6.60    1.40
  -5   1   1    7.10    1.60
  -5   1   1    5.20    0.60
  -4  -1   1  592.14   26.90
  -4   1   1  633.94   27.10
  -3  -1   1  510.05   21.60
   3  -1  -1  451.65   21.50
  -3  -1   1  492.05   21.40
  -3   1   1  526.85   21.70
   3   1  -1  484.35   21.40
   2  -1  -1 3987.60  168.18
  -2  -1   1 4104.69  168.08
  -2  -1   1 4038.20  168.18
  -2   1   1 4191.58  168.28
   2   1  -1 3772.72  168.08
   2   1  -1 3851.71  168.18
  -1  -1   1  159.08    7.60
  -1  -1   1  175.08    7.50
   1  -1  -1  175.78    7.60
   1   1  -1  170.58    7.50
  -1   1   1  177.58    7.60
   0  -1   1  408.66   20.10
   0  -1   1  520.15   20.10
   0   1  -1  489.45   20.10
   1  -1   1  140.19    6.40
  -1  -1  -1  147.99    6.20
   1   1   1  141.39    6.20
  -1   1  -1  144.39    6.50
  -2  -1  -1  104.39    4.70
   2  -1   1   95.59    4.90
  -2  -1  -1  101.09    4.80
  -2   1  -1  104.19    4.90
   2   1   1  101.39    4.70
   3  -1   1  264.37   12.40
  -3  -1  -1  271.07   12.40
   3   1   1  289.67   12.90
   3   1   1  264.87   12.20
  -3   1  -1  294.37   12.60
  -4  -1  -1 1905.11   82.69
  -4   1  -1 1976.30   82.89
  -5  -1  -1   88.79    5.30
  -5   1  -1   88.49    4.10
  -5   1  -1   90.29    5.40
   6  -1   1  163.48    8.30
  -6  -1  -1  167.38    7.50
  -6   1  -1  170.58    7.50
   6   1   1  159.58    8.10
  -7  -1  -1   20.30    1.50
   7  -1   1   19.10    2.10
  -7  -1  -1   20.40    1.40
   7   1   1   19.40    2.00
  -7   1  -1   22.80    1.50
  -8  -1  -1    0.60    0.50
  -8  -1  -1    0.00    0.40
   8  -1   1   -0.40    0.70
  -8   1  -1    0.40    0.40
   9  -1   1    0.30    1.20
  -9  -1  -1    0.30    0.50
  -9  -1  -1    0.50    0.50
  -9   1  -1    0.60    0.50
 -10  -1  -1    8.10    1.00
 -10   1  -1    6.90    0.90
 -10  -2   1   10.80    1.20
 -10   2   1   12.40    1.20
  -9  -2   1    1.10    0.60
  -9  -2   1    0.30    0.60
  -9   2   1    0.70    0.50
  -8  -2   1   23.20    1.70
  -8  -2   1   24.00    1.80
   8  -2  -1   23.60    2.40
  -8   2   1   27.00    1.80
  -7  -2   1  147.39    6.90
  -7  -2   1  147.09    6.90
   7  -2  -1  145.89    7.80
  -7   2   1  149.88    6.90
  -6  -2   1  215.08    9.50
   6  -2  -1  204.08   10.30
  -6  -2   1  213.08    9.50
  -6   2   1  215.58    9.50
  -5  -2   1    3.00    0.50
   5  -2  -1    3.30    0.90
  -5  -2   1    3.70    1.30
  -5   2   1    3.50    1.30
  -5   2   1    4.30    0.60
  -4  -2   1  279.07   12.70
  -4  -2   1  269.07   12.90
  -4   2   1  285.27   13.10
  -3  -2   1   22.40    1.60
  -3  -2   1   23.90    1.80
  -3   2   1   26.50    2.00
   3   2  -1   22.00    1.70
   2  -2  -1 1683.83   73.39
  -2  -2   1 1749.92   73.29
  -2  -2   1 1705.43   73.09
  -2   2   1 1779.52   73.39
   2   2  -1 1716.93   73.09
  -1  -2   1 2589.14  107.19
   1  -2  -1 2483.35  107.39
   1   2  -1 2543.85  107.29
  -1   2   1 2549.54  107.19
   0  -2   1  104.79    4.80
   0  -2   1   95.29    4.70
   0  -2  -1  103.69    4.70
   1  -2   1   83.79    4.40
  -1  -2  -1   94.79    4.20
  -1   2  -1   92.69    4.40
   1   2   1   88.39    4.20
  -2  -2  -1   59.19    3.00
   2  -2   1   61.79    3.40
  -2  -2  -1   61.69    3.30
  -2   2  -1   66.09    3.50
   2   2   1   60.49    3.10
  -3  -2  -1  526.65   23.00
  -3  -2  -1  524.85   22.70
  -3   2  -1  551.84   23.20
   3   2   1  492.95   22.60
  -4  -2  -1  325.87   14.90
  -4   2  -1  320.27   15.10
   5  -2   1  492.85   21.80
  -5  -2  -1  473.85   22.30
  -5   2  -1  486.95   21.00
  -5   2  -1  506.15   22.60
   6  -2   1   61.99    3.80
  -6  -2  -1   58.09    3.00
  -6  -2  -1   60.49    3.00
  -6   2  -1   60.39    3.10
   6   2   1   57.29    3.60
  -7  -2  -1   22.70    1.60
  -7  -2  -1   22.30    1.60
   7  -2   1   23.60    2.30
  -7   2  -1   24.00    1.60
   7   2   1   22.70    2.10
  -8  -2  -1    0.10    0.50
   8  -2   1    1.10    0.80
  -8  -2  -1    0.40    0.50
  -8   2  -1    0.00    0.40
  -9  -2  -1   28.70    1.90
  -9  -2  -1   26.70    1.90
   9  -2   1   28.50    2.60
  -9   2  -1   27.60    1.90
 -10  -2  -1    0.90    0.60
 -10   2  -1    3.00    0.60
 -10  -3   1   16.40    1.40
 -10   3   1   16.80    1.30
  -9  -3   1   37.40    2.40
   9  -3  -1   41.10    3.40
  -9   3   1   40.50    2.40
   8  -3  -1    0.40    0.90
  -8  -3   1    0.80    0.50
  -8   3   1    0.40    0.50
  -7  -3   1   -0.20    0.40
   7  -3  -1   -0.20    0.80
  -7   3   1    0.40    0.40
  -6  -3   1    3.30    0.60
   6  -3  -1    4.40    1.20
  -6   3   1    4.70    0.70
  -5  -3   1    0.10    0.90
   5  -3  -1    0.80    0.70
  -5  -3   1    1.00    0.40
  -5   3   1    1.00    1.30
  -5   3   1    1.00    0.40
  -4  -3   1   88.19    4.90
  -4  -3   1   91.59    5.20
  -4   3   1   90.99    5.30
  -3  -3   1   67.49    3.70
  -3  -3   1   66.19    3.90
  -3   3   1   67.79    4.00
  -2  -3   1  657.83   28.30
  -2   3   1  679.33   28.50
   2   3  -1  630.34   28.40
   1  -3  -1 1315.77   57.09
  -1  -3   1 1351.36   56.89
   1   3  -1 1343.07   56.99
   0  -3   1 4412.06  193.88
   0  -3   1 4711.63  193.78
   0  -3  -1 4567.14  193.78
   0  -3  -1 4690.53  193.68
  -1  -3  -1 3754.22  158.98
   1  -3   1 3788.52  159.28
  -2  -3  -1    7.70    0.80
  -2   3  -1   10.80    1.40
   2   3   1    8.50    1.00
  -3  -3  -1  223.18   10.40
  -3  -3  -1  224.08   10.00
  -3   3  -1  232.28   10.60
   3   3   1  196.78   10.00
  -4  -3  -1   65.49    4.10
  -4  -3  -1   65.19    3.80
  -4   3  -1   65.89    4.30
   5  -3   1   59.89    3.80
  -5  -3  -1   62.29    3.00
   5   3   1   55.79    3.50
  -5   3  -1   61.19    3.00
   6  -3   1   84.89    5.10
  -6  -3  -1   88.89    4.20
  -6   3  -1   85.59    4.10
   6   3   1   76.89    4.70
  -7  -3  -1   23.30    1.70
   7  -3   1   24.90    2.50
  -7   3  -1   23.10    1.60
   8  -3   1    3.10    1.10
  -8  -3  -1    5.20    0.90
  -8   3  -1    3.70    0.70
   9  -3   1   21.70    2.30
  -9  -3  -1   19.70    1.60
  -9   3  -1   20.50    1.60
 -10  -3  -1    5.60    0.80
 -10   3  -1    8.20    0.90
 -10  -4   1   23.20    1.70
 -10   4   1   26.10    1.60
  -9  -4   1    1.70    0.60
   9  -4  -1    2.30    1.10
  -9   4   1    1.70    0.60
   8  -4  -1    4.40    1.40
  -8  -4   1    2.80    0.70
  -8   4   1    2.70    0.70
   7  -4  -1   23.90    2.60
  -7   4   1   25.90    1.70
   6  -4  -1   12.20    1.90
  -6  -4   1   11.80    1.20
  -6   4   1   12.40    1.20
  -5  -4   1    5.50    0.80
   5  -4  -1    5.60    1.30
  -5   4   1    5.50    0.70
   4  -4  -1   31.50    2.80
  -4  -4   1   32.20    2.80
  -4  -4   1   31.80    2.60
  -4  -4   1   31.20    1.80
  -4   4   1   32.70    2.80
  -3  -4   1  123.49    6.80
  -3  -4   1  130.39    6.50
  -3   4   1  132.59    6.80
  -2  -4   1  549.95   24.10
  -1  -4   1  959.50   41.60
   1  -4  -1  974.00   41.80
   0  -4   1  473.95   21.00
   0  -4  -1  478.05   21.00
   1  -4   1   17.60    1.70
  -1  -4  -1   17.80    1.50
  -2  -4  -1  624.94   26.90
  -2   4  -1  611.74   27.20
  -3  -4  -1  398.76   17.60
  -3  -4  -1  376.66   17.10
  -3   4  -1  371.46   17.50
  -4  -4  -1  227.78    9.90
   4  -4   1  232.58   11.00
  -4  -4  -1  211.08   11.00
  -4   4  -1  217.58   11.20
  -4   4  -1  222.68    9.80
   5  -4   1  159.38    8.30
  -5  -4  -1  159.18    7.30
  -5   4  -1  156.78    7.20
   6  -4   1  101.79    5.90
  -6  -4  -1   98.89    4.90
  -6   4  -1   94.59    4.70
   7  -4   1   13.80    2.20
  -7  -4  -1   12.90    1.30
  -7   4  -1   11.60    1.20
   8  -4   1   23.40    2.50
  -8  -4  -1   22.40    1.80
   8  -4   1   20.70    2.00
  -8   4  -1   23.00    1.70
   9  -4   1    7.70    1.60
  -9  -4  -1    7.80    1.00
  -9   4  -1    7.70    1.00
 -10  -4  -1   42.40    2.50
 -10   4  -1   45.20    2.40
  -9  -5   1   30.90    2.00
   9  -5  -1   29.80    2.70
  -9   5   1   27.20    1.80
  -8  -5   1    0.00    0.50
   8  -5  -1    0.10    0.90
  -8   5   1    0.00    0.50
   7  -5  -1    4.10    1.40
  -7  -5   1    4.30    0.90
  -7   5   1    4.00    0.80
   6  -5  -1   42.00    3.50
  -6  -5   1   44.40    2.60
  -6   5   1   39.90    2.40
  -5  -5   1  599.44   25.80
   5  -5  -1  606.44   27.00
  -5   5   1  578.44   25.50
  -4  -5   1   57.49    3.10
   4  -5  -1   63.69    4.50
  -3  -5   1   84.39    4.70
   3  -5  -1   62.99    5.20
  -3  -5   1   79.79    5.00
  -3  -5   1   83.99    3.90
   2  -5  -1   26.90    2.80
  -1  -5   1   87.09    4.90
   1  -5  -1   92.29    5.20
   0  -5   1 2478.35  106.59
   0  -5  -1 2531.55  106.59
  -1  -5  -1  119.89    6.30
   1  -5   1  124.99    6.70
   2  -5   1   88.29    5.60
  -3  -5  -1    1.30    1.20
   3  -5   1    1.10    1.00
  -3  -5  -1    0.60    0.40
  -4  -5  -1    1.70    0.50
   4  -5   1    1.60    0.90
  -4   5  -1    2.30    0.50
   5  -5   1  222.48   11.10
  -5  -5  -1  215.08    9.90
  -5   5  -1  216.98    9.70
   6  -5   1   23.10    2.50
  -6  -5  -1   21.50    1.70
  -6   5  -1   22.30    1.60
  -7  -5  -1  373.46   17.10
   7  -5   1  401.16   18.50
  -7   5  -1  382.46   16.90
   8  -5   1   13.20    1.50
  -8  -5  -1   11.20    1.30
   8  -5   1   12.00    2.00
  -8   5  -1   10.70    1.20
   9  -5   1    2.00    1.00
  -9  -5  -1    2.60    0.70
  -9   5  -1    1.10    0.50
   9  -6  -1   53.49    3.70
  -9  -6   1   60.89    3.20
   8  -6  -1   47.70    3.60
  -8  -6   1   44.30    2.70
  -8   6   1   40.60    2.50
   7  -6  -1   11.50    2.00
  -7  -6   1   11.20    1.40
  -7   6   1   11.00    1.20
  -6  -6   1   55.09    3.30
   6  -6  -1   56.89    4.30
  -5  -6   1   98.59    5.10
   5  -6  -1  102.29    6.30
  -4  -6   1   24.70    1.70
   4  -6  -1   25.30    3.20
  -3  -6   1  534.95   21.60
   3  -6  -1  451.25   23.50
   2  -6  -1   10.90    2.10
   2  -6  -1    5.70    1.90
  -2  -6   1    3.00    1.50
   1  -6  -1   55.19    4.70
   0  -6  -1   14.70    2.60
   0  -6   1   18.50    2.90
  -1  -6  -1    1.30    1.10
   1  -6   1    1.30    1.40
  -1  -6  -1    4.30    1.20
  -2  -6  -1  115.59    5.70
   2  -6   1  135.19    7.50
  -3  -6  -1  111.59    5.20
   3  -6   1  105.89    6.90
   3  -6   1  104.79    6.40
  -4  -6  -1    6.80    1.00
   4  -6   1    7.30    1.70
  -5  -6  -1  279.77   13.00
   5  -6   1  298.77   14.40
   6  -6   1  104.79    6.40
  -6  -6  -1  107.29    5.30
  -6   6  -1   93.69    4.90
  -7  -6  -1   94.39    4.90
   7  -6   1   98.89    6.10
  -7   6  -1   87.99    4.60
  -8  -6  -1   32.90    2.20
   8  -6   1   34.20    3.10
   8  -6   1   30.30    2.30
  -8   6  -1   26.10    1.90
   9  -6   1    0.10    0.80
  -9  -6  -1    0.10    0.50
  -9   6  -1    0.00    0.50
   8  -7  -1   54.89    3.80
  -8  -7   1   50.59    3.00
   7  -7  -1   18.20    2.50
  -7  -7   1   19.30    1.70
  -6  -7   1   50.09    3.20
   6  -7  -1   54.19    4.20
  -5  -7   1   18.50    1.60
   5  -7  -1   15.30    2.40
  -5  -7   1    6.00    3.40
  -4  -7   1  153.68    7.50
   4  -7  -1  160.78    9.20
   3  -7  -1   22.60    3.40
  -3  -7   1   25.50    1.80
  -2  -7   1   -0.70    1.40
   2  -7  -1    0.60    1.60
   2  -7  -1    2.50    1.30
  -2  -7   1    2.00    0.60
  -1  -7   1    9.20    2.40
   0  -7   1   30.50    3.70
   1  -7   1   21.20    3.20
   2  -7   1   19.60    3.20
   2  -7   1   24.40    2.80
   3  -7   1   72.09    5.10
   3  -7   1   65.49    5.40
  -3  -7  -1   69.49    3.70
   4  -7   1    9.80    2.00
  -4  -7  -1   11.10    1.30
   5  -7   1   51.39    4.10
  -5  -7  -1   46.90    3.00
   6  -7   1    2.80    1.20
  -6  -7  -1    2.00    3.20
  -6  -7  -1    2.60    0.80
   7  -7   1   15.70    2.20
  -7  -7  -1   12.50    1.40
   8  -7   1    5.30    1.30
  -8  -7  -1    5.50    0.90
   8  -7   1    4.80    0.90
  -8  -8   1   41.20    2.40
  -7  -8   1   15.30    1.60
   7  -8  -1   19.70    2.40
  -6  -8   1   34.30    2.40
   6  -8  -1   34.50    3.20
   5  -8  -1   98.59    6.20
  -5  -8   1   94.39    5.00
   4  -8  -1  166.28    9.50
  -4  -8   1  163.18    7.90
   3  -8  -1  257.57   13.60
  -3  -8   1  240.68   11.20
   2  -8  -1   11.90    2.40
   2  -8  -1    7.00    2.50
  -2  -8   1    5.50    2.70
  -1  -8   1   41.70    4.90
   1  -8  -1   38.20    4.60
   0  -8   1    2.40    2.20
   0  -8  -1    1.80    1.70
   0  -8   1    4.20    2.10
   1  -8   1    8.90    2.30
  -1  -8  -1    3.90    2.30
   1  -8   1    5.60    2.40
   2  -8   1  177.78   11.00
   2  -8   1  205.58   10.80
   3  -8   1   16.20    2.60
   3  -8   1   20.20    3.20
  -4  -8  -1    1.40    3.00
  -4  -8  -1    7.10    1.10
   4  -8   1    5.40    1.60
   5  -8   1   37.40    3.40
  -5  -8  -1   38.30    2.60
   6  -8   1    1.10    1.00
  -6  -8  -1    1.60    0.70
  -6  -8  -1    3.00    3.10
  -7  -8  -1    6.20    2.70
   7  -8   1   16.90    2.20
  -7  -8  -1   13.50    1.40
  -8  -8  -1   10.30    1.30
   7  -9  -1    0.60    0.80
  -6  -9   1   33.90    2.30
  -6  -9   1   30.80    4.10
   6  -9  -1   44.00    3.20
   5  -9  -1    2.20    1.10
  -5  -9   1    3.10    2.70
  -5  -9   1    2.10    0.80
   4  -9  -1   12.90    2.20
  -4  -9   1    9.80    3.70
  -3  -9   1    6.80    3.10
   3  -9  -1    2.40    1.60
   2  -9  -1   18.90    3.50
  -2  -9   1   16.90    3.90
   2  -9  -1   15.40    2.60
   1  -9  -1    1.90    1.40
   1  -9  -1    2.70    2.30
  -1  -9   1    2.90    2.40
  -1  -9   1    3.70    2.20
   0  -9   1   11.30    2.60
   0  -9   1    6.50    2.70
   0  -9  -1    9.80    2.90
   0  -9  -1   11.00    2.80
  -1  -9  -1   27.10    4.60
   1  -9   1   26.40    3.90
   1  -9   1   33.50    3.50
   2  -9   1  121.09    8.00
   2  -9   1  124.49    7.70
   3  -9   1   11.10    2.20
  -3  -9  -1    6.90    3.40
   4  -9   1   10.00    2.00
  -4  -9  -1    6.90    3.60
  -5  -9  -1   54.39    3.40
   5  -9   1   61.19    4.20
   6  -9   1   35.90    2.90
  -6  -9  -1   29.40    2.10
   7  -9   1    0.00    0.80
  -5 -10   1   33.10    3.60
   5 -10  -1   29.60    2.60
   4 -10  -1   19.20    2.40
  -4 -10   1   19.80    3.60
   3 -10  -1   12.80    2.20
  -3 -10   1   15.90    3.30
  -2 -10   1   41.20    4.60
   2 -10  -1   36.00    4.00
   2 -10  -1   37.20    3.60
   1 -10  -1   40.40    4.70
  -1 -10   1   46.70    4.50
  -1 -10   1   28.10    4.10
   1 -10  -1   44.70    3.90
   0 -10   1    3.10    1.40
   0 -10   1    6.70    2.50
   0 -10  -1    5.60    2.70
   0 -10  -1    4.80    1.80
  -1 -10  -1    5.30    2.20
   1 -10   1    4.30    2.00
  -1 -10  -1    3.20    2.60
   1 -10   1    4.10    1.50
   2 -10   1   36.80    3.40
  -2 -10  -1   33.60    4.50
   2 -10   1   30.40    3.20
  -2 -10  -1   17.90    3.80
   3 -10   1    1.20    1.10
  -3 -10  -1    1.10    2.20
   4 -10   1   36.00    3.00
  -4 -10  -1   34.00    4.60
   5 -10   1   15.80    1.90
  -5 -10  -1   11.70    2.60
  -4 -11   1   -0.40    0.90
  -3 -11   1   -0.50    1.00
   3 -11  -1    0.30    0.80
   2 -11  -1    3.60    1.30
  -2 -11   1    4.40    1.50
   1 -11  -1   38.40    3.50
  -1 -11   1   41.40    3.70
   1 -11  -1   43.40    3.70
   0 -11   1   11.20    2.10
   0 -11  -1   13.80    2.40
   0 -11   1   14.10    2.30
   0 -11  -1   11.00    2.40
  -1 -11  -1   29.30    3.20
  -1 -11  -1   25.00    3.50
   1 -11   1   27.60    2.90
   1 -11   1   28.10    2.80
   2 -11   1   -0.50    0.80
  -2 -11  -1    0.10    1.10
   3 -11   1    3.30    1.00
  -3 -11  -1    3.70    1.60
 -10   0   2    6.10    0.80
  -9   0   2    1.00    0.50
  -8   0   2  395.66   17.40
  -7   0   2    0.10    0.40
  -6   0   2 1383.96   60.99
  -6   0   2 1569.44   61.19
   6   0  -2 1376.96   61.69
  -5   0   2   -0.90    0.70
  -4   0   2   87.99    4.80
  -3   0   2    0.20    0.40
   3   0  -2   -0.30    0.40
   2   0  -2  387.86   16.60
  -2   0   2  380.06   16.60
   2   0  -2  372.26   16.60
  -2   0   2  389.66   16.60
   5  -5  -4   68.69    4.80
  -5  -5   4   67.19    3.60
   4  -5  -4  320.87   16.20
  -4  -5   4  337.07   14.50
  -3  -5   4   45.30    3.40
  -3  -5   4   49.80    2.60
  -1  -5   4  107.29    5.90
   1  -5  -4  111.89    6.10
   0  -5   4    0.90    0.70
   0  -5  -4    1.40    0.70
   1  -5   4  171.48    8.80
  -1  -5  -4  169.78    8.20
   2  -5   4  125.69    7.70
   2  -5   4  147.29    9.40
   2  -5   4  150.48    8.60
   3  -5   4   66.09    4.50
  -3  -5  -4   70.69    3.40
   3  -5   4   73.39    4.60
  -3  -5  -4   67.19    4.60
  -3   5  -4   64.39    3.30
   4  -5   4   20.20    2.10
  -4  -5  -4   18.80    1.40
   4  -5   4   17.20    2.50
  -4   5  -4   16.50    1.20
  -5  -5  -4   36.80    2.30
   5  -5   4   34.20    3.00
  -5   5  -4   38.50    2.10
   6  -5   4    4.20    1.30
  -6  -5  -4    2.00    0.60
  -6   5  -4    2.90    0.60
   7  -5   4   23.70    2.60
  -7  -5  -4   20.80    1.70
  -7   5  -4   18.10    1.60
   8  -5   4    9.60    1.90
   8  -5   4   11.50    1.40
  -8  -5  -4   12.00    1.30
  -8   5  -4   11.70    1.20
   9  -5   4   15.60    2.00
  -9  -5  -4   15.20    1.40
  -9   5  -4   14.60    1.20
  -9  -6   4   25.30    1.80
   8  -6  -4    0.70    1.00
  -8  -6   4    0.10    0.50
   7  -6  -4  259.47   13.00
  -6  -6   4   12.70    1.50
   6  -6  -4   17.00    2.50
  -5  -6   4  481.05   21.60
   5  -6  -4  501.25   23.10
  -4  -6   4    9.30    1.10
  -4  -6   4    2.00    2.20
   4  -6  -4   11.70    2.40
   3  -6  -4  134.89    8.30
  -2  -6   4  105.89    4.40
   2  -6  -4   69.09    5.80
   1  -6  -4   -0.80    1.00
   1  -6  -4    8.30    1.90
  -1  -6   4    2.80    0.60
  -1  -6   4    0.30    1.20
   0  -6   4  262.17   15.40
   0  -6  -4  351.56   14.70
   1  -6   4    6.40    1.90
   2  -6   4  358.76   16.30
   2  -6   4  308.57   16.20
   2   6   4  328.17   14.30
   3  -6   4   28.10    2.90
  -3  -6  -4   28.70    1.80
   3  -6   4   28.10    2.90
   4  -6   4   26.60    3.20
  -4  -6  -4   31.60    2.00
   4  -6   4   34.40    3.00
   5  -6   4   40.40    3.40
  -5  -6  -4   41.20    2.50
  -5   6  -4   37.80    2.30
  -6  -6  -4  196.88    8.90
   6  -6   4  191.88   10.10
  -6   6  -4  176.58    8.50
  -7  -6  -4  214.08    9.90
   7  -6   4  220.78   11.20
  -7   6  -4  203.98    9.60
  -8  -6  -4   18.60    1.60
   8  -6   4   15.80    1.70
   8  -6   4   21.50    2.60
  -8   6  -4   15.00    1.30
   9  -6   4    7.80    1.40
  -9  -6  -4    6.30    0.90
   8  -7  -4  151.88    7.90
  -8  -7   4  148.19    7.20
   7  -7  -4   53.89    4.10
  -7  -7   4   56.69    3.30
  -6  -7   4    6.20    1.10
  -6  -7   4    2.60    2.70
   6  -7  -4    5.00    1.50
  -5  -7   4  128.69    6.60
   5  -7  -4  137.69    8.00
  -4  -7   4   74.29    4.00
   4  -7  -4   75.29    5.80
   3  -7  -4   23.10    3.60
  -3  -7   4   32.60    2.00
   2  -7  -4   -0.70    1.20
  -2  -7   4   -0.50    1.40
   2  -7  -4   -0.20    1.20
   1  -7  -4   36.10    4.10
   0  -7  -4    1.00    1.30
   0  -7   4    8.10    2.10
   0  -7   4    5.00    1.90
   2  -7   4    1.70    1.10
  -2  -7  -4    0.40    1.30
   2  -7   4    2.20    1.50
   3  -7   4   17.80    2.50
  -3  -7  -4   15.90    1.40
   3  -7   4   16.00    2.50
   4  -7   4  110.49    6.70
  -4  -7  -4  108.39    5.50
   5  -7   4    3.00    1.20
  -5  -7  -4    1.80    0.70
  -6  -7  -4    9.60    3.90
  -6  -7  -4   20.80    1.70
   6  -7   4   22.50    2.80
   7  -7   4   16.20    2.30
  -7  -7  -4   18.90    1.60
   8  -7   4   49.99    3.50
   8  -7   4   44.20    2.80
  -8  -7  -4   44.40    2.70
  -8  -8   4    8.80    1.00
  -7  -8   4    0.10    0.50
   7  -8  -4    0.20    0.80
   6  -8  -4   31.40    3.00
  -6  -8   4   25.60    4.20
  -6  -8   4   28.00    2.10
  -5  -8   4  129.69    6.70
   5  -8  -4  143.19    8.10
  -4  -8   4  590.94   26.70
   4  -8  -4  634.84   28.80
   3  -8  -4    2.10    1.90
  -3  -8   4    0.70    0.60
  -3  -8   4    0.60    2.40
  -2  -8   4   14.40    3.50
   2  -8  -4   15.40    3.40
   2  -8  -4   20.20    2.90
  -1  -8   4    9.20    2.60
   1  -8  -4   16.40    3.30
  -1  -8   4   23.80    3.80
   0  -8   4   37.80    4.20
   0  -8  -4   23.80    4.10
   1  -8   4   43.50    4.00
   1  -8   4   37.00    4.20
   2  -8   4   29.80    3.30
   2  -8   4   29.10    3.60
   3  -8   4   14.60    2.60
   3  -8   4   14.00    2.30
  -4  -8  -4    5.70    1.00
  -4  -8  -4   -0.10    3.10
   4  -8   4    4.40    1.40
   5  -8   4   38.20    3.40
  -5  -8  -4   40.90    2.70
  -6  -8  -4  100.19    5.20
   6  -8   4  102.99    6.20
   7  -8   4    1.80    1.00
  -7  -8  -4    0.10    2.40
  -7  -8  -4    1.90    0.60
  -7  -9   4    1.00    0.80
  -6  -9   4    2.90    0.80
   6  -9  -4    1.80    1.00
  -6  -9   4    1.70    1.40
   5  -9  -4    2.50    1.20
  -5  -9   4    1.60    1.80
  -5  -9   4    0.80    0.70
   4  -9  -4    2.10    1.30
  -4  -9   4    0.40    0.70
  -4  -9   4    2.60    2.20
  -3  -9   4   18.90    3.80
   3  -9  -4   19.50    3.40
  -2  -9   4    3.30    1.90
   2  -9  -4    5.70    2.60
   1  -9  -4   -1.70    1.20
  -1  -9   4    1.90    2.10
   1  -9  -4    0.90    2.20
  -1  -9   4    0.60    1.20
   0  -9   4  266.37   14.80
   0  -9   4  340.67   15.60
   0  -9  -4  257.47   16.00
   1  -9   4   34.90    4.00
   1  -9   4   39.90    3.80
  -2  -9  -4    3.00    2.90
   2  -9   4    5.80    1.80
   2  -9   4    5.50    1.70
   3  -9   4    7.00    1.70
   3  -9   4    7.00    1.90
  -3  -9  -4    3.30    3.30
  -4  -9  -4    9.30    3.90
  -5  -9  -4    6.00    3.50
   5  -9   4   11.80    1.80
   6  -9   4   44.00    3.20
   5 -10  -4  137.29    7.10
  -5 -10   4  123.99    7.60
   4 -10  -4   64.09    4.40
  -4 -10   4   61.79    5.10
   3 -10  -4   41.20    3.80
  -3 -10   4   41.20    4.20
  -2 -10   4   34.20    3.70
   2 -10  -4   29.90    4.00
  -1 -10   4   12.80    2.40
   1 -10  -4   10.20    3.00
   1 -10  -4   12.30    2.30
   0 -10   4    9.10    2.30
   0 -10  -4   12.10    2.70
   0 -10   4   13.10    2.50
   0 -10  -4    9.00    3.20
  -1 -10  -4    1.80    2.10
   1 -10   4    2.00    1.30
   1 -10   4    4.00    1.40
  -1 -10  -4    4.20    2.90
  -2 -10  -4    3.00    2.50
   2 -10   4    0.60    1.00
   2 -10   4    0.20    1.00
  -3 -10  -4   22.40    4.60
   3 -10   4   33.90    2.80
   4 -10   4    7.80    1.50
  -4 -10  -4    5.90    2.90
   5 -10   4   63.89    3.90
  -5 -10  -4   58.79    5.70
  -3 -11   4    9.80    1.90
   3 -11  -4   11.50    1.80
   2 -11  -4    2.10    1.30
  -2 -11   4    2.20    1.20
   1 -11  -4    1.10    1.70
  -1 -11   4    0.30    0.90
   0 -11  -4    0.70    1.10
   0 -11   4    0.20    0.90
   0 -11  -4    0.10    2.00
  -1 -11  -4    0.00    1.10
   1 -11   4    0.40    1.00
  -1 -11  -4    2.90    2.30
   1 -11   4    1.30    1.10
   2 -11   4   -0.20    1.00
   2 -11   4    0.70    0.80
  -2 -11  -4   -0.20    1.20
  -2 -11  -4    1.50    2.20
   3 -11   4   16.10    2.00
  -3 -11  -4   20.80    2.90
 -11   0   5    6.80    0.90
 -10   0   5   -0.30    0.40
  -9   0   5  138.19    6.60
  -8   0   5    0.20    0.40
  -7   0   5   31.60    2.00
  -6   0   5   -0.10    0.30
  -5   0   5   18.50    1.20
  -5   0   5   21.20    2.10
  -4   0   5   -0.10    0.50
  -3   0   5    1.20    0.50
  -3   0   5    2.20    0.70
   2   0  -5   -0.10    0.30
   2   0  -5   -0.30    0.30
  -2   0   5   -0.20    0.20
  -2   0   5   -0.10    0.30
  -1   0   5  103.79    4.80
   1   0  -5  100.89    4.80
  -1   0   5  109.39    4.70
   1   0  -5  106.99    4.70
   0   0  -5   -0.40    0.10
   0   0  -5   -0.20    0.10
   0   0   5   -0.50    0.10
  -1   0  -5 4728.33  198.88
  -2   0  -5    0.00    0.30
   2   0   5    0.00    0.30
   3   0   5    3.40    0.60
   3   0   5    5.60    1.00
  -3   0  -5    4.60    0.90
   4   0   5   -0.80    0.70
  -4   0  -5    0.20    0.70
   5   0   5  138.89    7.00
   5   0   5  125.19    6.30
  -5   0  -5  146.39    7.70
  -5   0  -5  143.29    6.20
  -6   0  -5    0.30    0.40
   6   0   5    0.50    0.60
   7   0   5  184.88    9.50
  -7   0  -5  188.28    8.50
  -8   0  -5    0.90    0.50
  -8   0  -5    0.00    0.50
   8   0   5   -0.30    0.80
   9   0   5  189.28    9.60
  -9   0  -5  187.58    8.70
 -10   0  -5    0.40    0.40
 -11   1   5    4.50    0.70
 -10  -1   5  128.39    5.90
 -10   1   5  119.39    5.90
  -9  -1   5   57.09    3.20
  -9   1   5   56.89    3.20
  -8  -1   5   91.09    4.60
  -8   1   5   90.09    4.60
  -7  -1   5  122.79    6.00
  -7  -1   5  127.79    6.00
  -7   1   5  132.19    6.10
  -6  -1   5  183.08    8.70
  -6  -1   5  201.38    8.80
  -6   1   5  201.68    8.80
  -5  -1   5  381.16   17.30
  -5  -1   5  362.86   16.20
  -5   1   5  381.96   16.20
  -5   1   5  373.86   17.30
  -4  -1   5    7.20    1.30
  -4  -1   5    6.20    1.10
  -4   1   5    6.10    1.10
  -3  -1   5  116.89    5.70
  -3  -1   5  109.79    5.70
  -3   1   5  118.89    5.70
  -2  -1   5 2947.71  124.39
   2  -1  -5 2935.71  124.39
   2  -1  -5 3076.59  124.49
  -2  -1   5 2906.31  124.39
   2   1  -5 2878.21  124.39
  -2   1   5 2929.41  124.29
  -1  -1   5  817.32   34.70
   1  -1  -5  806.92   34.70
   1  -1  -5  793.32   34.60
  -1  -1   5  834.62   34.70
   1   1  -5  823.22   34.80
   0  -1   5  328.97   14.60
   0  -1   5  350.46   14.60
   0  -1  -5  331.07   14.40
   0   1  -5  345.17   14.60
   0   1  -5  336.67   14.70
   1  -1   5  697.53   30.10
  -1  -1  -5  689.93   29.80
   1  -1   5  703.13   30.00
  -1   1  -5  726.63   30.20
  -2  -1  -5  949.80   40.10
   2  -1   5  904.91   40.20
   2   1   5  940.61   39.80
  -2   1  -5  971.70   40.40
  -3  -1  -5    2.30    0.70
  -3   1  -5    2.30    0.80
   3   1   5    2.00    0.60
   3   1   5    2.20    0.40
  -4  -1  -5  112.19    6.00
  -4   1  -5  114.89    6.20
  -5  -1  -5  181.08    8.20
   5  -1   5  189.78    9.10
  -5  -1  -5  182.18    9.50
   5   1   5  185.38    9.00
  -5   1  -5  187.98    8.20
  -5   1  -5  191.08    9.80
   6  -1   5   60.29    3.90
  -6  -1  -5   61.09    3.10
   6  -1   5   60.49    3.30
  -6   1  -5   61.09    3.10
   6   1   5   66.09    4.00
  -7  -1  -5   20.90    1.50
   7  -1   5   21.00    2.20
   7   1   5   20.60    2.20
  -7   1  -5   21.20    1.50
  -8  -1  -5   12.00    1.20
   8  -1   5   14.50    2.10
  -8  -1  -5   13.10    1.30
   8   1   5   14.80    2.00
  -8   1  -5   12.90    1.30
  -9  -1  -5    1.20    0.60
  -9  -1  -5    0.30    0.50
   9  -1   5    0.60    0.90
  -9   1  -5    0.90    0.50
   9   1   5    1.10    0.90
  10  -1   5   26.30    2.40
 -10  -1  -5   25.80    1.70
 -10   1  -5   27.50    1.70
 -10  -2   5    1.70    0.60
 -10   2   5    1.60    0.50
  -9  -2   5    6.90    1.00
  -9  -2   5    8.00    1.10
  -9   2   5    8.20    1.00
  -8  -2   5  632.64   27.20
  -8  -2   5  622.14   27.20
  -8   2   5  630.24   27.20
  -7  -2   5    1.30    0.60
  -7  -2   5    1.60    0.60
  -7   2   5    1.50    0.50
  -6  -2   5  629.64   27.50
  -6  -2   5  625.44   27.50
  -6   2   5  666.13   27.50
  -5  -2   5  206.68   10.50
  -5  -2   5  210.68    9.50
  -5  -2   5  213.38   10.70
  -5  -2   5  208.28    9.50
  -5   2   5  222.18   10.70
  -5   2   5  227.48    9.50
  -4  -2   5  248.18   11.90
  -4  -2   5  253.37   12.00
  -4   2   5  262.27   12.00
  -3  -2   5  120.09    5.90
  -3  -2   5  111.99    5.80
  -3   2   5  117.69    5.80
   2  -2  -5  759.32   32.60
  -2  -2   5  772.82   32.60
   2  -2  -5  750.52   32.60
  -2  -2   5  783.82   32.60
   2   2  -5  731.43   32.60
  -2   2   5  740.13   32.30
   1  -2  -5  102.89    5.00
  -1  -2   5  111.59    5.10
   1   2  -5  104.49    5.10
   0  -2   5  331.47   14.60
   0  -2   5  333.17   14.70
   0   2  -5  330.97   14.60
   1  -2   5 2832.62  118.99
   1  -2   5 2633.44  118.99
  -1   2  -5 2982.20  119.09
  -2  -2  -5 1131.39   47.60
  -2  -2  -5 1095.89   48.00
   2   2   5 1134.79   47.60
  -2   2  -5 1145.99   48.40
  -3  -2  -5   38.10    2.40
   3   2   5   36.40    2.00
  -3   2  -5   38.80    2.80
  -4  -2  -5   17.70    1.80
  -4   2  -5   18.80    2.40
  -5  -2  -5  107.49    5.30
   5  -2   5  123.69    6.30
  -5  -2  -5   95.19    7.90
   5   2   5  127.39    6.20
  -5   2  -5  120.39    5.30
   6  -2   5  199.08    9.40
  -6  -2  -5  193.18    9.10
   6  -2   5  209.28   10.30
  -6   2  -5  210.68    9.20
   6   2   5  214.88   10.10
  -7  -2  -5   55.79    3.00
   7  -2   5   53.29    3.20
   7  -2   5   56.89    4.00
  -7  -2  -5   55.59    3.00
  -7   2  -5   56.39    3.00
   7   2   5   59.69    3.90
  -8  -2  -5  167.98    7.70
   8  -2   5  178.68    9.00
  -8  -2  -5  153.48    7.60
  -8   2  -5  165.28    7.70
   8   2   5  165.58    8.60
  -9  -2  -5    7.80    1.00
   9  -2   5    9.70    1.70
   9   2   5    7.30    1.40
  -9   2  -5    6.70    0.90
  10  -2   5   13.50    1.80
 -10  -2  -5   12.90    1.20
 -10   2  -5   14.90    1.20
 -10  -3   5   88.59    4.60
 -10   3   5  107.09    4.80
  -9  -3   5  226.48   10.70
  -9  -3   5  228.18   10.50
  -9   3   5  236.58   10.50
  -8  -3   5   16.50    1.50
  -8  -3   5   12.50    1.40
  -8   3   5   13.50    1.30
  -7  -3   5   34.50    2.10
   7  -3  -5   29.50    2.80
  -7  -3   5   35.50    2.20
  -7   3   5   35.10    2.10
  -6  -3   5   10.30    1.10
   6  -3  -5   11.00    1.60
  -6  -3   5    9.80    1.10
  -6   3   5    9.30    1.00
  -5  -3   5   91.99    4.70
   5  -3  -5   99.99    5.50
  -5  -3   5  106.59    4.90
  -5   3   5   94.99    5.80
  -5   3   5  115.49    4.80
  -4  -3   5  974.30   43.20
  -4  -3   5  992.30   43.30
  -4   3   5 1012.60   43.10
  -3  -3   5   61.29    3.60
  -3  -3   5   56.49    3.60
  -2  -3   5   69.99    3.80
  -2  -3   5   72.49    4.00
  -1  -3   5  480.85   21.00
   1  -3  -5  478.05   21.00
   0  -3   5   15.20    1.30
   0  -3  -5   14.10    1.10
  -1  -3  -5  253.47   10.90
   1  -3   5  245.28   11.40
  -1   3  -5  245.58   11.40
   2  -3   5   19.60    1.80
  -2  -3  -5   22.50    1.30
  -2   3  -5   20.80    1.90
  -3  -3  -5    5.70    1.20
  -3  -3  -5    4.00    0.70
  -3   3  -5    4.10    1.20
  -4  -3  -5   39.70    3.10
   4  -3   5   44.70    3.00
  -4   3  -5   46.30    3.60
   4   3   5   45.50    2.90
  -4   3  -5   46.70    2.30
   5  -3   5  384.86   17.80
  -5   3  -5  380.66   16.70
   5   3   5  393.56   17.50
   6  -3   5   42.10    3.30
  -6  -3  -5   43.60    2.40
  -6   3  -5   41.90    2.30
   6   3   5   43.50    3.10
   7  -3   5   61.19    4.20
  -7  -3  -5   53.19    3.00
   7  -3   5   53.29    3.20
   7   3   5   56.79    3.80
  -7   3  -5   55.29    3.00
   8  -3   5   99.39    5.30
   8  -3   5  112.09    6.30
  -8  -3  -5   96.59    5.10
  -8   3  -5  103.39    5.10
   8   3   5  103.19    5.80
   9  -3   5   20.60    2.50
  -9  -3  -5   19.30    1.50
  -9   3  -5   17.90    1.50
  10  -3   5    3.20    1.00
 -10  -3  -5    0.80    0.50
 -10   3  -5    1.40    0.50
 -10  -4   5    0.10    0.40
 -10  -4   5    0.20    0.50
 -10   4   5   -0.10    0.40
  -9  -4   5   47.60    2.90
  -9   4   5   50.29    2.80
  -8  -4   5   10.90    1.30
  -8   4   5   12.30    1.30
  -7  -4   5  294.47   13.20
   7  -4  -5  282.37   14.00
  -7   4   5  295.87   13.00
   6  -4  -5    7.30    1.50
  -6  -4   5    7.70    1.00
  -6   4   5    7.60    1.00
   5  -4  -5  187.28    9.40
  -5  -4   5  187.58    8.50
  -5   4   5  178.08    8.30
  -4  -4   5    4.20    0.70
   4  -4  -5    3.30    1.40
  -4  -4   5    2.40    1.00
  -3  -4   5  480.45   21.60
  -3  -4   5  469.75   21.30
  -2  -4   5  119.89    6.20
  -1  -4   5    1.30    0.60
  -1  -4   5    0.30    0.90
   0  -4  -5 1855.21   78.49
   0  -4   5 1840.22   78.79
  -1  -4  -5   71.29    3.60
   1  -4   5   68.79    4.10
  -2  -4  -5   84.89    4.20
   2  -4   5   90.09    5.00
  -2   4  -5   83.19    5.00
  -3  -4  -5  241.68   11.60
   3  -4   5  227.08   11.40
   3  -4   5  246.78   11.90
  -3   4  -5  251.67   12.00
  -4  -4  -5   -0.60    1.10
   4  -4   5    0.40    0.90
   4  -4   5    0.80    0.70
  -4  -4  -5    1.70    0.40
  -4   4  -5    1.00    0.40
   4   4   5   -0.10    0.50
   5  -4   5    0.70    0.80
  -5  -4  -5    1.50    0.50
   5   4   5    2.00    0.80
  -5   4  -5    1.70    0.40
  -6  -4  -5    1.30    0.50
   6  -4   5    1.50    0.90
   6   4   5    2.10    0.90
  -6   4  -5    1.40    0.50
  -7  -4  -5   -0.10    0.40
   7  -4   5    0.50    0.80
   7  -4   5    1.10    0.70
  -7   4  -5   -0.20    0.40
   8  -4   5   88.49    5.40
  -8  -4  -5   77.29    4.20
   8  -4   5   72.49    4.30
  -8   4  -5   78.49    4.00
  -9  -4  -5    2.30    0.70
   9  -4   5    3.80    1.20
  -9   4  -5    3.00    0.60
 -10   4  -5   16.70    1.20
  -9  -5   5   21.30    1.60
  -9   5   5   17.80    1.50
  -8  -5   5   54.39    3.30
   8  -5  -5   54.09    4.00
  -8   5   5   56.39    3.10
  -7  -5   5    0.60    0.50
   7  -5  -5    1.70    1.00
  -7   5   5    0.90    0.60
   6  -5  -5   46.40    3.60
  -6  -5   5   44.60    2.70
  -6   5   5   39.70    2.50
  -5  -5   5   94.29    4.70
   5  -5  -5   90.39    5.80
  -4  -5   5   69.09    3.40
   4  -5  -5   58.39    4.90
   3  -5  -5   65.19    4.90
   1  -5  -5   59.69    3.80
  -1  -5   5   52.39    3.50
   0  -5  -5  205.48    9.30
   0  -5   5  190.78    9.50
   0   5   5  178.18    8.30
   1  -5   5   95.89    5.50
  -1  -5  -5   95.29    4.90
   1   5   5   90.59    4.40
   2  -5   5    1.70    1.00
   2  -5   5    2.00    0.90
  -2  -5  -5    1.80    1.30
   2   5   5    2.50    0.40
   3  -5   5    7.90    1.70
   3  -5   5   10.40    1.70
  -3  -5  -5    9.30    2.00
  -3  -5  -5    8.40    0.90
  -3   5  -5    8.40    0.80
   4  -5   5   81.89    5.80
  -4  -5  -5  102.29    4.60
   4  -5   5   96.39    5.60
  -4   5  -5   91.79    4.40
   5  -5   5   38.70    3.30
  -5  -5  -5   43.50    2.50
  -5   5  -5   36.90    2.20
  -6  -5  -5    2.40    0.60
   6  -5   5    2.50    1.10
  -6   5  -5    2.40    0.60
  -7  -5  -5  691.33   30.00
   7  -5   5  724.83   31.50
  -7   5  -5  664.03   29.80
   8  -5   5   -0.40    0.60
   8  -5   5   -0.30    0.80
  -8  -5  -5   -0.40    0.40
  -8   5  -5    1.00    0.50
   9  -5   5   -0.10    0.80
  -9  -5  -5    0.50    0.50
  -9   5  -5    0.60    0.50
  -9  -6   5    6.40    0.90
  -8  -6   5   18.80    1.60
   8  -6  -5   19.80    2.40
   7  -6  -5   41.20    3.50
   6  -6  -5    0.20    0.90
  -6  -6   5    0.00    0.50
   5  -6  -5  712.53   31.70
  -5  -6   5  675.43   30.10
  -4  -6   5   61.59    3.30
   4  -6  -5   56.09    5.00
  -3  -6   5   44.70    2.40
   3  -6  -5   32.00    4.20
  -2  -6   5   25.30    1.70
   1  -6  -5   -0.50    1.10
  -1  -6   5    0.40    0.40
   1  -6  -5    1.60    1.20
  -1  -6   5    0.20    1.20
   0  -6  -5   27.30    3.20
   0  -6   5   36.20    3.30
   1  -6   5   61.69    4.60
   1   6   5   56.29    2.80
   2  -6   5   31.70    3.20
   2  -6   5   36.70    3.20
   2   6   5   31.90    1.80
   3  -6   5   93.79    5.70
  -3  -6  -5   90.49    4.50
   3  -6   5   88.89    5.90
   4  -6   5   92.19    5.60
  -4  -6  -5   93.39    4.50
   4  -6   5   80.39    5.90
   5  -6   5    0.70    0.90
  -5  -6  -5   -0.20    0.50
  -5   6  -5   -1.00    0.40
   6  -6   5    4.90    1.40
  -6  -6  -5    3.00    0.80
  -6   6  -5    4.90    0.80
   7  -6   5   49.30    4.00
  -7  -6  -5   51.29    3.10
  -7   6  -5   53.69    2.90
   8  -6   5   61.29    4.20
  -8  -6  -5   59.69    3.30
   8  -6   5   54.79    3.40
  -8   6  -5   56.49    3.10
   9  -6   5    3.80    1.10
  -9  -6  -5    4.50    0.80
   8  -7  -5   54.19    3.80
  -8  -7   5   56.09    3.20
   7  -7  -5    2.30    1.20
  -7  -7   5    2.70    0.80
  -6  -7   5    6.30    2.80
  -6  -7   5   10.20    1.40
   6  -7  -5   11.80    2.10
  -5  -7   5    8.90    1.20
  -5  -7   5    3.10    2.70
   5  -7  -5   12.30    2.30
   4  -7  -5  176.48   10.30
  -4  -7   5  169.18    8.10
   3  -7  -5    1.90    1.90
  -3  -7   5    3.10    2.20
  -3  -7   5    3.90    0.80
   2  -7  -5    9.60    2.50
  -2  -7   5   14.30    1.20
  -2  -7   5   11.00    2.80
  -1  -7   5    7.10    2.10
  -1  -7   5   14.30    3.00
   1  -7  -5    4.00    1.90
   0  -7   5   21.80    3.10
   1  -7   5  494.05   20.90
   1  -7   5  349.67   20.00
   2  -7   5    3.90    1.40
   2  -7   5    4.30    1.70
   3  -7   5   12.80    2.40
   3  -7   5   12.10    2.10
  -4  -7  -5   90.89    4.70
   4  -7   5   90.79    6.40
   4  -7   5   92.79    5.80
   5  -7   5    5.60    1.60
  -5  -7  -5    5.10    1.00
  -6  -7  -5    4.70    3.60
   6  -7   5   16.10    2.30
  -6  -7  -5   12.90    1.50
   7  -7   5    7.90    1.60
  -7  -7  -5    6.90    1.10
  -7  -7  -5    1.10    3.10
  -8  -7  -5   40.00    2.40
   8  -7   5   38.00    2.50
   8  -7   5   42.30    3.20
  -8  -8   5   10.20    1.10
  -7  -8   5   -0.20    0.50
   7  -8  -5    0.60    0.90
  -6  -8   5   16.30    1.70
  -6  -8   5   13.10    2.90
   6  -8  -5   16.30    2.40
  -5  -8   5   35.90    5.30
  -5  -8   5   55.19    3.20
   5  -8  -5   57.19    4.40
  -4  -8   5   19.30    1.70
   4  -8  -5   22.50    3.40
  -4  -8   5   16.00    3.80
  -3  -8   5  190.08   12.90
  -3  -8   5  244.18   10.10
   3  -8  -5  207.58   12.40
   2  -8  -5    2.20    2.10
  -2  -8   5    4.00    0.80
  -2  -8   5    4.20    2.10
  -1  -8   5   15.70    3.00
   1  -8  -5   18.50    3.50
   0  -8   5    8.60    2.50
   0  -8   5   11.90    2.40
   1  -8   5  102.09    6.60
   1  -8   5   82.19    6.20
   2  -8   5   10.40    2.30
   2  -8   5    7.90    1.90
   3  -8   5   31.00    3.40
   3  -8   5   29.20    3.00
  -4  -8  -5    2.20    3.10
   4  -8   5    4.00    1.40
   5  -8   5    5.90    1.50
  -5  -8  -5    4.50    1.00
  -5  -8  -5    0.20    3.30
  -6  -8  -5    9.30    1.20
   6  -8   5    9.30    1.80
  -6  -8  -5    6.40    3.60
   7  -8   5   32.50    2.70
  -7  -8  -5   32.00    2.10
   7  -8   5   29.10    2.10
  -7  -9   5    4.80    1.20
  -6  -9   5    4.60    0.90
   6  -9  -5    5.60    1.40
  -6  -9   5    3.40    1.60
  -5  -9   5   21.00    1.80
   5  -9  -5   19.80    2.50
  -5  -9   5   20.90    3.40
  -4  -9   5   83.89    6.70
  -4  -9   5   76.79    4.30
   4  -9  -5   81.19    5.70
   3  -9  -5    1.90    1.90
  -3  -9   5    1.00    1.70
  -2  -9   5    3.20    1.70
   2  -9  -5    3.50    2.60
   1  -9  -5   -0.40    1.30
  -1  -9   5    0.50    1.10
   1  -9  -5   -0.60    2.20
   0  -9  -5   14.10    3.60
   0  -9   5   20.30    2.80
   0  -9   5   14.60    2.80
   1  -9   5   10.30    2.10
  -1  -9  -5    4.30    2.80
   1  -9   5    9.80    2.20
   2  -9   5  181.48   10.30
   2  -9   5  181.18    9.80
   3  -9   5    2.30    1.20
  -3  -9  -5    1.30    3.10
   3  -9   5    1.10    1.30
  -4  -9  -5    7.70    3.90
   4  -9   5   15.20    2.20
  -6  -9  -5   39.00    5.10
   5 -10  -5    2.00    0.90
  -5 -10   5    1.40    1.20
   4 -10  -5  123.59    6.80
  -4 -10   5  110.39    7.30
  -3 -10   5   11.80    2.40
   3 -10  -5   14.20    2.60
  -2 -10   5    2.50    1.40
   2 -10  -5    2.90    2.20
   1 -10  -5    6.10    2.80
  -1 -10   5    1.90    1.20
   1 -10  -5    1.90    1.50
   0 -10  -5    4.70    2.10
   0 -10   5    4.50    1.60
   0 -10   5    4.90    1.50
   0 -10  -5    5.50    2.90
   1 -10   5    0.70    1.00
   1 -10   5   -0.40    1.00
  -1 -10  -5    3.00    2.90
  -1 -10  -5    1.80    2.10
  -2 -10  -5   20.90    4.40
   2 -10   5   26.00    2.60
   2 -10   5   27.60    3.10
   3 -10   5    1.80    0.90
   3 -10   5    0.10    1.20
  -3 -10  -5    2.80    2.70
   4 -10   5    0.20    0.80
  -4 -10  -5   -0.40    2.40
   5 -10   5   49.70    3.10
  -5 -10  -5   33.00    4.50
  -3 -11   5   10.50    2.00
   3 -11  -5   11.00    1.80
   2 -11  -5    6.70    1.70
  -2 -11   5    4.70    1.40
  -1 -11   5    2.80    1.20
   1 -11  -5    5.60    2.10
   0 -11  -5    0.70    1.20
   0 -11   5    0.40    0.90
   0 -11  -5    2.20    2.20
  -1 -11  -5  118.19    7.10
  -1 -11  -5   84.19    7.10
   1 -11   5  108.19    6.50
  -2 -11  -5    2.50    1.60
  -2 -11  -5    1.20    2.30
   2 -11   5    2.30    1.20
   2 -11   5    2.60    1.00
  -3 -11  -5    0.30    1.30
 -11   0   6    0.50    0.50
 -10   0   6    1.20    0.50
  -9   0   6    0.50    0.50
  -8   0   6 1085.39   46.40
  -7   0   6    0.00    0.40
  -6   0   6  120.69    5.60
  -5   0   6    0.30    0.90
  -5   0   6    0.10    0.30
  -4   0   6  154.48    7.70
  -3   0   6    0.10    0.30
  -3   0   6    0.00    0.30
  -2   0   6  392.66   17.30
   2   0  -6  378.26   17.30
   2   0  -6  405.06   17.20
  -2   0   6  404.86   17.10
   1   0  -6   -0.10    0.20
  -1   0   6    0.60    0.20
  -1   0   6    0.00    0.10
  -1   0   6    0.00    0.20
   1   0  -6    0.00    0.20
   0   0   6    5.40    0.50
   0   0  -6    5.00    0.40
   0   0  -6    4.60    0.50
  -1   0  -6   -1.00    0.20
   1   0   6    0.50    0.30
   1   0   6   -0.80    0.10
  -2   0  -6 3962.60  157.88
   2   0   6 3525.15  157.68
  -3   0  -6   -0.20    0.50
   3   0   6    0.10    0.30
   3   0   6    0.50    0.50
  -4   0  -6  272.77   12.90
  -5   0  -6    1.00    1.20
   5   0   6    0.70    0.60
  -5   0  -6   -0.30    0.30
   5   0   6    0.20    0.40
   6   0   6   10.80    1.20
  -6   0  -6   11.40    1.00
   6   0   6   14.10    1.80
   7   0   6    0.20    0.70
  -7   0  -6   -0.30    0.40
  -8   0  -6    2.70    0.60
   8   0   6    3.10    1.20
  -8   0  -6    3.40    0.70
  -9   0  -6    0.00    0.50
  -9   0  -6    0.70    0.50
   9   0   6    0.10    0.80
 -10   0  -6   65.59    3.20
  10   0   6   56.89    3.80
 -11   1   6    0.60    0.40
 -10  -1   6    0.50    0.50
 -10   1   6    0.00    0.40
  -9  -1   6    2.20    0.60
  -9   1   6    1.80    0.60
  -8  -1   6    5.50    0.90
  -8   1   6    4.30    0.80
  -7  -1   6    6.60    0.90
  -7  -1   6    4.60    0.80
  -7   1   6    6.70    0.90
  -6  -1   6    6.50    0.80
  -6  -1   6    5.40    0.70
  -6   1   6    5.50    0.80
  -5  -1   6  218.48   10.60
  -5  -1   6  208.68    9.50
  -5   1   6  211.98   10.50
  -5   1   6  222.68    9.50
  -4  -1   6   48.40    3.10
  -4  -1   6   46.90    3.00
  -4   1   6   48.50    3.10
  -3  -1   6    2.30    0.70
  -3  -1   6    2.10    0.60
  -3   1   6    2.10    0.60
  -2  -1   6  849.91   37.00
   2  -1  -6  891.41   37.10
   2  -1  -6  841.52   36.90
  -2  -1   6  909.81   36.90
   2   1  -6  822.52   37.00
  -2   1   6  871.11   36.70
   1  -1  -6   47.90    2.40
  -1  -1   6   44.30    2.40
  -1  -1   6   41.50    2.30
   1  -1  -6   44.20    2.20
  -1  -1   6   43.50    2.30
   1   1  -6   40.70    2.40
   0  -1   6   13.20    0.90
   0  -1  -6   13.30    0.80
   0  -1   6   14.70    1.00
   0   1  -6   13.50    1.00
   0   1  -6   15.00    1.00
  -1  -1  -6  150.28    6.60
   1  -1   6  149.99    6.80
   1  -1   6  147.79    6.80
  -1   1  -6  151.28    6.90
   2  -1   6 1058.79   48.30
  -2  -1  -6 1144.49   48.20
   2   1   6 1158.08   47.80
  -2   1  -6 1174.78   48.50
  -3  -1  -6  334.97   14.90
  -3   1  -6  333.37   15.10
   3   1   6  330.37   14.40
  -4  -1  -6   97.49    5.30
  -4   1  -6   93.09    5.40
   5  -1   6  174.08    8.40
   5  -1   6  161.98    7.60
  -5  -1  -6  164.78    8.80
  -5  -1  -6  168.78    7.50
  -5   1  -6  174.08    7.50
   5   1   6  151.98    7.60
   5   1   6  174.88    8.30
   6  -1   6   -0.10    0.50
  -6  -1  -6   -0.10    0.40
   6  -1   6    0.60    0.50
   6   1   6    0.10    0.50
  -6   1  -6    0.20    0.30
   7  -1   6   43.60    2.80
   7  -1   6   47.60    3.50
  -7  -1  -6   49.70    2.70
  -7   1  -6   50.29    2.70
   7   1   6   47.70    3.50
  -8  -1  -6  167.38    8.00
   8  -1   6  185.18    9.30
  -8  -1  -6  171.08    8.00
   8   1   6  174.08    9.10
  -8   1  -6  177.18    8.10
   9  -1   6    1.60    1.00
  -9  -1  -6    1.00    0.60
  -9  -1  -6    1.50    0.60
  -9   1  -6    2.00    0.60
   9   1   6    1.30    0.90
  10  -1   6    4.00    1.10
 -10  -1  -6    3.00    0.80
 -10   1  -6    6.30    0.80
 -10  -2   6   17.20    1.40
 -10   2   6   15.40    1.30
  -9  -2   6  131.09    6.30
  -9  -2   6  123.79    6.30
  -9   2   6  138.39    6.30
  -8  -2   6   26.50    1.90
  -8  -2   6   24.90    1.90
  -8   2   6   25.80    1.80
  -7  -2   6  186.08    8.70
  -7  -2   6  183.88    8.70
  -7   2   6  198.38    8.70
  -6  -2   6   13.40    1.20
  -6  -2   6   12.20    1.10
  -5  -2   6  149.69    7.80
  -5  -2   6  142.29    7.70
  -5  -2   6  136.29    6.60
  -5  -2   6  146.19    6.60
  -5   2   6  148.29    7.70
  -5   2   6  151.58    6.60
  -4  -2   6 1677.43   70.59
  -4  -2   6 1624.64   70.59
  -4   2   6 1641.84   70.49
  -3  -2   6   48.40    3.00
  -3  -2   6   48.70    3.00
  -3   2   6   52.39    2.90
  -2  -2   6    1.80    0.50
   2  -2  -6    1.20    0.60
  -2  -2   6    1.60    0.60
   2  -2  -6    1.90    0.60
  -2   2   6    1.30    0.40
  -1  -2   6    0.00    0.40
  -1  -2   6    0.30    0.40
   1  -2  -6    0.10    0.30
  -1  -2   6    0.00    0.30
   1   2  -6   -0.20    0.30
   0  -2   6   68.49    3.60
   0  -2   6   73.09    3.60
   0   2  -6   65.79    3.60
   1  -2   6  104.69    5.10
   1  -2   6  102.39    5.20
  -1   2  -6  111.49    5.30
   2  -2   6  134.49    6.70
  -2  -2  -6  137.49    6.50
  -2   2  -6  144.29    6.90
  -3  -2  -6    1.00    0.50
  -3   2  -6    0.60    0.70
   3   2   6    0.40    0.30
  -4  -2  -6  127.09    6.60
   4  -2   6  120.89    6.30
  -4   2  -6  125.69    7.00
   5  -2   6    2.60    0.80
  -5  -2  -6    2.00    0.50
   5   2   6    2.80    0.80
  -5   2  -6    3.80    0.50
   6  -2   6   46.50    2.80
  -6  -2  -6   45.60    2.60
   6  -2   6   51.49    3.60
   6   2   6   53.89    3.50
  -6   2  -6   48.30    2.60
  -7  -2  -6  117.39    5.80
   7  -2   6  130.69    7.10
   7  -2   6  119.19    6.10
   7   2   6  129.29    6.90
  -7   2  -6  128.29    5.90
   8  -2   6   10.80    1.90
  -8  -2  -6    8.60    1.10
   8   2   6    9.60    1.70
  -8   2  -6   10.80    1.10
  -9  -2  -6    3.80    0.80
   9  -2   6    4.90    1.30
   9   2   6    3.90    1.10
  -9   2  -6    3.60    0.70
  10  -2   6   21.00    2.10
 -10  -2  -6   20.00    1.50
 -10   2  -6   21.70    1.50
 -10  -3   6   20.10    1.40
 -10   3   6   23.50    1.60
  -9  -3   6    1.30    0.70
  -9  -3   6    0.70    0.60
  -9   3   6    2.00    0.60
  -8  -3   6  440.36   19.70
  -8  -3   6  440.36   19.80
  -8   3   6  469.35   19.70
  -7  -3   6   25.90    1.80
  -7  -3   6   24.70    1.80
  -7   3   6   26.10    1.80
   6  -3  -6   17.70    2.00
  -6  -3   6   20.40    1.50
  -6  -3   6   19.50    1.40
  -6   3   6   18.90    1.40
  -5  -3   6  214.88   10.10
  -5  -3   6  246.18   10.20
   5  -3  -6  213.38   10.80
  -5   3   6  237.68   10.10
  -4  -3   6   98.59    5.70
  -4  -3   6   97.59    5.60
  -4   3   6  106.49    5.50
  -3  -3   6    9.50    1.60
  -3  -3   6   10.40    1.40
  -3   3   6    9.60    1.20
  -2  -3   6   10.20    1.30
  -2  -3   6   10.40    1.40
  -1  -3   6    3.70    0.80
   1  -3  -6    4.10    0.90
   0  -3   6  312.57   14.30
   0  -3  -6  323.57   14.00
   1  -3   6   36.20    2.20
  -1  -3  -6   28.20    1.60
  -1   3  -6   26.90    2.10
  -2  -3  -6   22.20    1.20
  -2  -3  -6   21.60    1.70
   2  -3   6   21.70    1.90
  -2   3  -6   21.40    1.90
   3  -3   6  126.29    6.70
  -3  -3  -6  123.29    6.50
  -3   3  -6  136.29    7.00
  -4  -3  -6  505.75   23.40
   4  -3   6  516.65   23.20
  -4   3  -6  517.85   22.30
  -4   3  -6  535.35   24.00
   4   3   6  528.15   23.00
   5  -3   6  132.09    7.00
   5   3   6  127.99    6.70
  -5   3  -6  128.49    5.90
   6  -3   6    0.60    0.80
  -6   3  -6   -0.10    0.40
   6   3   6   -0.10    0.60
   7  -3   6    5.30    1.00
   7  -3   6    4.70    1.30
  -7  -3  -6    3.10    0.70
  -7   3  -6    5.40    0.80
   7   3   6    3.40    1.10
  -8  -3  -6    1.90    0.60
   8  -3   6    2.00    1.00
   8  -3   6    1.20    0.70
  -8   3  -6    0.90    0.50
   8   3   6    1.80    0.90
   9  -3   6   57.29    3.90
  -9  -3  -6   49.80    2.90
  -9   3  -6   47.50    2.80
 -10  -3  -6    0.40    0.50
  10  -3   6   -0.50    0.80
 -10   3  -6    0.30    0.40
 -10  -4   6    5.00    0.80
 -10  -4   6    4.90    0.70
 -10   4   6    7.00    0.80
  -9  -4   6   72.99    3.80
  -9   4   6   70.29    3.70
  -8  -4   6   38.40    2.50
  -8   4   6   38.30    2.40
   7  -4  -6    0.40    0.90
  -7  -4   6    0.40    0.50
  -7   4   6    0.80    0.50
   6  -4  -6    3.70    1.20
  -6  -4   6    3.80    0.70
  -6   4   6    3.90    0.70
  -5  -4   6   51.29    2.80
   5  -4  -6   49.50    3.60
  -5   4   6   47.70    2.60
  -4  -4   6   95.39    4.40
   4  -4  -6   80.89    5.50
  -3  -4   6    6.30    1.20
  -3  -4   6    8.60    1.70
   0  -4  -6  136.19    6.40
   0  -4   6  125.59    6.60
   1  -4   6  123.79    6.40
  -1  -4  -6  121.99    5.80
  -2  -4  -6    3.90    1.00
   2  -4   6    8.60    1.40
  -2   4  -6    9.00    1.70
   3  -4   6    1.80    0.80
   3  -4   6    1.20    0.90
  -3  -4  -6    1.20    1.00
  -3   4  -6    2.10    1.30
   4  -4   6   30.40    3.00
  -4  -4  -6   31.60    3.10
   4  -4   6   36.90    2.80
  -4   4  -6   38.00    2.00
   4   4   6   37.30    2.60
  -5  -4  -6    0.70    0.40
   5  -4   6    0.90    0.70
   5   4   6    0.20    0.60
  -5   4  -6    0.80    0.40
   6  -4   6    7.90    1.60
  -6  -4  -6    7.10    0.90
  -6   4  -6    7.30    0.90
   6   4   6    7.00    1.40
   7  -4   6   51.29    3.30
   7  -4   6   56.39    4.20
  -7  -4  -6   54.79    3.10
  -7   4  -6   55.19    3.00
   8  -4   6   13.10    1.60
   8  -4   6   19.50    2.50
  -8  -4  -6   18.50    1.50
  -8   4  -6   14.50    1.40
   9  -4   6  119.09    6.50
  -9  -4  -6  111.19    5.50
  -9   4  -6  108.99    5.40
  -9  -5   6   25.20    1.80
  -9   5   6   22.60    1.70
  -8  -5   6    8.70    1.20
  -8   5   6    8.20    1.10
  -7  -5   6   77.59    4.10
   7  -5  -6   73.69    4.90
  -7   5   6   70.49    3.80
   6  -5  -6    1.50    1.10
  -6  -5   6    1.60    0.70
  -6   5   6    1.40    0.60
   5  -5  -6   24.50    3.00
  -5  -5   6   21.50    1.70
   4  -5  -6  133.39    8.50
  -4  -5   6  159.48    7.00
   3  -5  -6   82.39    5.70
  -2  -5   6   14.40    2.70
  -1  -5   6    1.00    1.30
   1  -5  -6   -0.30    0.70
  -1  -5   6    0.10    0.60
  -1  -5   6   -0.10    1.20
   0  -5  -6   79.69    4.30
   0  -5   6   76.29    4.60
   0  -5   6   68.69    5.90
   0   5   6   70.69    3.40
   1  -5   6  835.82   38.70
   1  -5   6  948.11   38.70
   1   5   6  850.11   37.10
   2  -5   6    0.40    0.90
   2  -5   6    1.30    0.80
  -2  -5  -6    0.90    1.30
   2   5   6    2.80    0.40
  -3  -5  -6    3.30    1.50
  -3  -5  -6    4.90    0.70
   3  -5   6    5.30    1.40
   3  -5   6    4.90    1.20
  -3   5  -6    3.90    0.60
   3   5   6    4.90    0.60
   4  -5   6    2.20    1.20
  -4  -5  -6    1.30    0.50
   4  -5   6    1.00    0.80
  -4   5  -6    0.50    0.40
  -5  -5  -6    0.60    0.40
   5  -5   6    0.50    0.80
  -5   5  -6    0.20    0.40
   6  -5   6    4.30    1.40
  -6  -5  -6    4.20    0.80
  -6   5  -6    4.60    0.80
   7  -5   6    2.80    0.90
  -7  -5  -6    2.50    0.70
   7  -5   6    5.10    1.40
  -7   5  -6    2.60    0.70
  -8  -5  -6   27.50    1.90
   8  -5   6   23.00    2.00
   8  -5   6   23.70    2.60
  -8   5  -6   24.60    1.70
   9  -5   6   34.00    2.80
  -9  -5  -6   27.40    2.00
  -9   5  -6   30.70    1.90
  -9  -6   6    4.80    0.80
   8  -6  -6   16.60    2.30
  -8  -6   6   18.00    1.60
   7  -6  -6   14.60    2.20
  -7  -6   6   12.30    1.50
  -6  -6   6    7.40    1.20
   6  -6  -6    9.50    1.90
  -5  -6   6   59.29    3.40
   5  -6  -6   58.09    4.60
   4  -6  -6   63.49    5.40
  -4  -6   6   71.79    3.70
  -3  -6   6   24.20    3.90
   3  -6  -6   32.40    3.50
  -2  -6   6   85.79    4.30
  -1  -6   6   28.40    1.70
  -1  -6   6   21.90    3.10
   0  -6   6  116.49    7.00
   0  -6   6   87.69    5.50
   1  -6   6  296.97   14.10
   1  -6   6  233.58   13.60
   1   6   6  294.97   12.00
   2  -6   6    8.10    1.80
   2  -6   6    8.40    1.70
   2   6   6    9.40    0.80
  -3  -6  -6    6.50    0.90
   3  -6   6    7.00    1.60
   3  -6   6    7.30    1.80
   4  -6   6    0.50    0.80
   4  -6   6    1.40    1.20
  -4  -6  -6    1.30    0.50
  -4   6  -6    1.10    0.50
   5  -6   6  146.69    8.10
  -5  -6  -6  148.59    6.90
  -5   6  -6  136.89    6.60
   6  -6   6   23.50    2.70
  -6  -6  -6   25.20    1.90
  -6   6  -6   23.50    1.70
   7  -6   6    1.20    0.70
   7  -6   6    1.50    1.00
  -7  -6  -6    1.90    0.70
  -7   6  -6    1.70    0.60
   8  -6   6  118.89    6.10
  -8  -6  -6  131.99    6.10
   8  -6   6  129.29    7.00
  -8   6  -6  113.89    5.70
  -9  -6  -6   13.40    1.30
   9  -6   6   20.70    2.70
   8  -7  -6   19.00    2.20
  -8  -7   6   17.10    1.60
   7  -7  -6   46.70    3.70
  -7  -7   6   45.10    2.90
  -6  -7   6  178.78    8.50
   6  -7  -6  172.48    9.50
  -5  -7   6   90.89    4.90
   5  -7  -6   95.19    6.30
  -4  -7   6  124.19    6.20
   4  -7  -6  127.59    8.30
  -3  -7   6   51.59    5.50
   3  -7  -6   55.19    5.20
  -2  -7   6    1.40    1.70
  -2  -7   6    0.50    0.40
  -1  -7   6   62.29    5.30
  -1  -7   6   57.29    3.20
   0  -7   6   30.70    3.50
   1  -7   6  294.57   13.90
   1  -7   6  230.88   13.30
   2  -7   6  138.79    8.10
   2  -7   6  127.39    7.70
   3  -7   6   79.59    5.80
   3  -7   6   82.19    5.40
   4  -7   6   20.00    3.10
  -4  -7  -6   22.40    1.80
   4  -7   6   22.50    2.50
   5  -7   6   36.30    3.30
  -5  -7  -6   37.40    2.50
   6  -7   6    7.40    1.70
  -6  -7  -6    5.50    1.00
   7  -7   6   18.10    1.80
   7  -7   6   15.30    2.20
  -7  -7  -6   15.50    1.60
   8  -7   6   37.70    2.90
   8  -7   6   37.60    2.40
  -8  -7  -6   36.30    2.30
  -8  -8   6   38.20    2.20
  -8  -8   6   26.90    2.20
  -7  -8   6    0.20    0.50
   7  -8  -6    0.80    0.90
  -6  -8   6   66.99    4.00
   6  -8  -6   79.69    5.00
  -5  -8   6   80.39    7.10
  -5  -8   6   94.79    5.00
   5  -8  -6  107.89    6.40
   4  -8  -6  170.58    9.60
  -4  -8   6  153.28    7.30
  -4  -8   6  131.69    9.80
  -3  -8   6    2.00    1.90
  -3  -8   6    1.90    0.70
   3  -8  -6    4.50    2.20
  -2  -8   6   94.39    4.90
  -2  -8   6  101.59    7.50
   1  -8  -6   23.40    4.10
  -1  -8   6   38.40    4.00
   0  -8   6   17.20    2.90
   0  -8   6   13.90    2.70
   1  -8   6   29.50    3.20
   1  -8   6   23.10    3.20
   2  -8   6   50.59    4.20
   2  -8   6   53.99    4.50
   3  -8   6  115.09    7.40
   3  -8   6  110.49    6.70
  -4  -8  -6   -1.10    2.80
   4  -8   6    5.90    1.50
   4  -8   6    4.90    1.80
  -5  -8  -6    3.10    0.80
   5  -8   6    1.80    1.10
  -5  -8  -6    1.80    3.20
  -6  -8  -6    2.80    0.80
  -6  -8  -6    4.10    3.50
   6  -8   6    3.40    1.10
  -7  -8  -6    0.20    0.60
   7  -8   6    0.10    0.50
   7  -8   6   -0.60    0.70
  -7  -8  -6   -0.50    2.50
  -6  -9   6    0.20    0.60
   6  -9  -6   -0.20    0.80
  -6  -9   6   -0.10    0.50
  -5  -9   6   65.89    3.80
  -5  -9   6   66.69    5.30
   5  -9  -6   71.09    4.80
  -4  -9   6    0.90    1.50
   4  -9  -6    0.70    1.30
  -4  -9   6    0.30    0.60
  -3  -9   6   32.60    4.00
   3  -9  -6   26.80    3.90
   2  -9  -6   16.50    3.70
  -2  -9   6   23.50    3.30
  -1  -9   6    0.90    1.10
   1  -9  -6    0.30    1.50
   1  -9  -6   -1.10    2.10
   0  -9   6    3.50    1.40
   0  -9  -6    0.80    2.10
   0  -9   6    3.70    1.70
   1  -9   6   53.19    4.50
   1  -9   6   50.49    4.20
   2  -9   6   39.90    3.90
   2  -9   6   39.90    3.40
   3  -9   6    2.00    1.30
   3  -9   6    2.20    1.10
  -3  -9  -6    3.10    3.20
  -4  -9  -6    2.00    3.30
   4  -9   6    5.00    1.30
  -5  -9  -6    0.90    3.10
   5  -9   6    4.30    1.20
  -6  -9  -6    4.60    2.70
   5 -10  -6   38.70    2.90
  -5 -10   6   32.10    3.10
  -4 -10   6    1.40    1.20
   4 -10  -6    1.10    1.10
  -3 -10   6    3.00    1.40
   3 -10  -6    2.30    1.60
  -2 -10   6   50.39    4.40
   2 -10  -6   47.90    5.00
   1 -10  -6    8.00    2.10
  -1 -10   6    9.80    2.10
   1 -10  -6    6.30    2.80
   0 -10  -6   17.20    3.90
   0 -10   6   26.60    3.00
   0 -10  -6   28.60    3.80
  -1 -10  -6    0.80    2.10
   1 -10   6   -0.20    1.00
   1 -10   6    0.40    0.90
  -2 -10  -6    7.30    3.20
   2 -10   6   10.80    1.70
   2 -10   6   11.10    2.10
   3 -10   6   10.90    1.60
  -3 -10  -6   10.50    3.50
   3 -10   6   11.00    2.10
  -4 -10  -6   12.30    3.50
   4 -10   6   17.30    1.90
   5 -10   6    0.20    0.70
  -5 -10  -6    0.20    1.90
  -3 -11   6    5.40    1.50
   3 -11  -6    6.10    1.50
  -2 -11   6    0.70    0.90
   2 -11  -6    1.00    1.30
  -1 -11   6   56.09    4.30
   1 -11  -6   53.49    4.80
   0 -11  -6   88.79    5.80
   0 -11  -6   79.69    6.60
   0 -11   6   93.89    5.80
   1 -11   6    0.10    0.90
  -1 -11  -6    2.50    2.40
  -1 -11  -6   -0.20    1.20
  -2 -11  -6   19.30    3.50
  -2 -11  -6   31.00    3.50
   2 -11   6   25.60    2.70
  -3 -11  -6    4.50    1.80
 -11   0   7   48.00    2.70
 -10   0   7    0.30    0.50
  -9   0   7    0.60    0.50
  -8   0   7    0.60    0.50
  -7   0   7  288.77   12.80
  -6   0   7    0.20    0.40
  -5   0   7   62.19    4.00
  -5   0   7   57.59    2.90
  -4   0   7   -0.30    0.60
  -3   0   7  317.07   14.00
  -3   0   7  308.27   14.10
  -2   0   7   -0.40    0.30
   2   0  -7   -0.40    0.30
  -2   0   7   -0.40    0.30
   2   0  -7   -0.20    0.40
   1   0  -7  293.07   12.90
  -1   0   7  297.77   12.90
   1   0  -7  294.87   12.70
   0   0  -7   -5.10    0.20
   0   0  -7   -4.40    0.20
   0   0   7   -4.90    0.20
   2   0   7    1.30    0.30
   2   0   7    0.70    0.30
  -2   0  -7    0.20    0.40
   3   0   7  406.46   17.30
  -3   0  -7  413.96   17.90
   3   0   7  373.86   17.50
  -4   0  -7    0.20    0.70
  -5   0  -7  123.99    5.60
   5   0   7  130.79    6.50
   5   0   7  118.69    6.80
  -5   0  -7  117.59    7.50
   5   0   7  120.59    5.80
   6   0   7   -0.10    0.60
  -6   0  -7    0.00    0.30
   6   0   7    0.30    0.50
  -7   0  -7  129.69    6.10
   7   0   7  128.99    7.10
  -8   0  -7    0.10    0.50
   8   0   7    0.30    0.80
  -9   0  -7    2.30    0.60
   9   0   7    2.40    1.00
  -9   0  -7    2.80    0.60
 -10   0  -7    0.30    0.40
  10   0   7   -0.60    0.80
 -11   1   7    0.50    0.40
 -10  -1   7    4.90    0.80
 -10   1   7    2.10    0.60
  -9  -1   7  184.28    8.40
  -9   1   7  177.48    8.40
  -8  -1   7   28.00    2.00
  -8   1   7   32.20    2.00
  -7  -1   7   62.49    3.30
  -7  -1   7   56.19    3.20
  -7   1   7   63.59    3.30
  -6  -1   7  151.98    7.20
  -6  -1   7  156.48    7.20
  -6   1   7  160.58    7.20
  -5  -1   7   47.50    2.50
  -5  -1   7   50.69    3.50
  -5   1   7   52.39    2.60
  -5   1   7   48.00    3.40
  -4  -1   7  464.25   21.00
  -4  -1   7  463.75   21.00
  -4   1   7  485.65   20.90
  -3  -1   7    9.50    1.20
  -3  -1   7   10.70    1.30
  -3   1   7   10.00    1.00
  -2  -1   7    5.20    0.80
   2  -1  -7    6.40    0.90
  -2  -1   7    7.00    0.90
   2  -1  -7    4.50    0.80
   2   1  -7    4.90    0.80
  -2   1   7    5.50    0.50
   1  -1  -7  197.38    8.90
   1  -1  -7  200.88    8.70
  -1  -1   7  204.18    8.90
  -1  -1   7  194.28    8.90
  -1  -1   7  205.28    9.00
   1   1  -7  203.98    9.10
   0  -1  -7  125.29    5.50
   0  -1   7  130.29    5.80
   0  -1   7  119.99    5.60
   0   1  -7  122.49    5.80
   0   1  -7  127.99    5.80
  -1  -1  -7    6.90    0.60
   1  -1   7    6.80    0.70
   1  -1   7    7.40    0.70
  -1   1  -7    8.10    1.00
  -2  -1  -7 1413.26   59.89
   2  -1   7 1349.77   59.89
   2  -1   7 1415.16   59.89
  -2   1  -7 1463.55   60.19
  -3  -1  -7   11.80    1.40
  -3   1  -7   10.80    1.50
   3   1   7    9.10    0.70
  -4  -1  -7   16.30    1.80
  -4   1  -7   18.70    2.30
  -5  -1  -7    8.50    0.80
   5  -1   7    9.30    1.00
   5  -1   7    7.30    1.30
   5  -1   7    6.20    1.40
  -5  -1  -7    8.10    2.00
   5   1   7    5.70    0.80
  -5   1  -7    9.00    0.80
   5   1   7    9.00    1.40
   6  -1   7   60.79    3.50
  -6  -1  -7   65.69    3.40
   6  -1   7   72.19    4.40
   6   1   7   72.79    4.30
  -6   1  -7   66.99    3.40
   7  -1   7   52.59    3.80
  -7  -1  -7   53.39    2.90
   7  -1   7   48.60    3.00
  -7   1  -7   55.69    2.90
   7   1   7   51.69    3.70
  -8  -1  -7    0.00    0.40
  -8  -1  -7   -0.30    0.50
   8  -1   7    0.00    0.80
   8   1   7   -0.20    0.70
  -8   1  -7   -0.10    0.40
  -9  -1  -7   54.29    3.10
  -9  -1  -7   53.79    3.00
   9  -1   7   58.19    3.90
  -9   1  -7   57.59    3.10
   9   1   7   57.29    3.80
  10  -1   7   40.80    2.90
 -10   1  -7   40.40    2.30
 -10  -2   7    4.00    0.80
 -10   2   7    5.70    0.80
  -9  -2   7    3.60    0.80
  -9   2   7    5.10    0.80
  -8  -2   7  184.08    8.90
  -8  -2   7  199.98    9.00
  -8   2   7  198.18    9.00
  -7  -2   7  267.97   12.40
  -7  -2   7  287.37   12.40
  -7   2   7  279.07   12.40
  -6  -2   7    0.50    0.40
  -6  -2   7    0.20    0.40
  -6   2   7    0.40    0.40
  -5  -2   7    3.30    0.60
  -5  -2   7    4.90    0.70
  -5  -2   7    4.10    1.30
  -5   2   7    3.50    0.60
  -5   2   7    5.00    1.40
  -4  -2   7   52.19    3.30
  -4  -2   7   48.50    3.30
  -4   2   7   49.99    3.20
  -3  -2   7   65.19    3.70
  -3  -2   7   62.59    3.70
  -3   2   7   62.89    3.30
   2  -2  -7  243.68   11.20
  -2  -2   7  250.67   11.40
   2  -2  -7  245.38   11.30
  -2  -2   7  259.07   11.40
   1  -2  -7 1160.98   49.00
  -1  -2   7 1141.59   49.30
   1  -2  -7 1214.18   49.20
   1   2  -7 1103.99   49.30
   0  -2   7 1094.09   46.70
   0  -2  -7 1132.09   46.20
   0  -2   7 1113.99   46.60
   0   2  -7 1028.60   46.70
   1  -2   7  663.53   30.30
   1  -2   7  713.83   30.30
  -1   2  -7  734.73   30.50
  -2  -2  -7    6.70    1.00
   2  -2   7    7.60    1.10
  -2   2  -7    6.60    1.20
  -3  -2  -7  391.96   18.00
  -3   2  -7  420.46   18.60
  -4  -2  -7   20.70    2.00
   4  -2   7   19.90    1.90
  -4   2  -7   22.90    1.30
   4   2   7   21.50    1.80
  -4   2  -7   20.80    2.30
   5  -2   7   36.10    2.60
   5  -2   7   29.50    2.90
  -5   2  -7   33.30    1.80
   5   2   7   31.40    2.50
   5   2   7   31.70    2.00
   6  -2   7    6.60    1.40
   6  -2   7    5.30    0.90
  -6  -2  -7    5.10    0.80
   6   2   7    5.20    1.20
  -6   2  -7    6.60    0.80
   7  -2   7   32.00    2.30
  -7  -2  -7   31.90    2.10
   7  -2   7   39.10    3.10
   7   2   7   37.40    3.00
  -7   2  -7   35.70    2.10
   8  -2   7   11.60    1.90
  -8  -2  -7   10.60    1.10
   8  -2   7   12.40    2.00
   8   2   7   11.00    1.80
  -8   2  -7   11.50    1.20
   9  -2   7   41.30    3.20
  -9  -2  -7   40.20    2.40
   9   2   7   39.00    3.00
  -9   2  -7   38.20    2.30
  10  -2   7    8.50    1.50
 -10  -2  -7    6.80    0.90
 -10   2  -7    8.40    0.90
 -10  -3   7   38.10    2.20
 -10   3   7   45.60    2.40
  -9  -3   7   67.69    3.70
  -9  -3   7   71.89    3.80
  -9   3   7   71.89    3.70
  -8  -3   7  131.29    6.30
  -8  -3   7  123.29    6.20
  -8   3   7  131.69    6.20
  -7  -3   7   68.79    3.70
  -7  -3   7   73.89    3.80
  -7   3   7   68.99    3.70
  -6  -3   7    1.10    0.50
  -6  -3   7    1.20    0.50
  -6   3   7    0.80    0.50
   5  -3  -7   17.30    1.90
  -5  -3   7   19.60    1.40
  -5  -3   7   18.70    1.30
  -5   3   7   19.30    1.30
  -4  -3   7  137.49    7.20
  -4  -3   7  136.09    7.10
  -4  -3   7  127.39    6.10
  -4   3   7  135.09    6.70
  -3  -3   7   20.40    1.90
  -3  -3   7   20.70    1.90
  -3   3   7   20.00    1.50
  -2  -3   7  315.07   14.20
  -2  -3   7  309.57   14.20
   1  -3  -7    1.00    0.60
  -1  -3   7    2.10    0.60
  -1  -3   7    0.60    0.60
   0  -3   7  141.09    7.00
   0  -3  -7  149.29    6.70
  -1  -3  -7  838.42   34.70
   1  -3   7  794.72   35.50
  -1   3  -7  826.52   35.60
  -2  -3  -7   67.39    3.70
   2  -3   7   69.69    4.00
  -2   3  -7   67.79    4.10
  -3  -3  -7  372.16   16.60
   3  -3   7  364.66   16.90
  -3   3  -7  365.36   17.10
   4  -3   7    0.00    0.60
   4  -3   7    0.00    0.90
   4  -3   7    1.90    1.00
  -4  -3  -7   -0.30    0.90
   4   3   7    0.70    0.50
  -4   3  -7   -0.60    1.30
  -4   3  -7    0.20    0.30
   4   3   7    0.30    0.50
   5  -3   7   57.19    3.80
   5  -3   7   47.80    4.00
  -5   3  -7   58.19    2.80
   5   3   7   56.59    3.50
   6  -3   7   70.19    4.50
   6  -3   7   66.49    3.70
   6   3   7   67.79    4.30
  -6   3  -7   66.29    3.40
   7  -3   7    9.00    1.70
  -7  -3  -7    8.40    1.00
   7  -3   7    9.60    1.30
  -7   3  -7   10.10    1.10
   7   3   7    8.30    1.50
  -8  -3  -7   16.30    1.40
   8  -3   7   19.20    1.80
   8  -3   7   16.60    2.30
  -8   3  -7   13.30    1.30
   8   3   7   15.50    2.10
   9  -3   7    2.30    1.10
  -9  -3  -7    3.00    0.70
  -9   3  -7    3.00    0.70
 -10  -3  -7    1.10    0.50
  10  -3   7    0.40    1.20
 -10   3  -7    0.60    0.40
 -10  -4   7   46.50    2.50
 -10  -4   7   43.70    2.60
 -10   4   7   54.49    2.70
  -9  -4   7   38.10    2.50
  -9   4   7   41.20    2.40
  -8  -4   7  124.09    6.30
  -8   4   7  128.59    6.10
  -7  -4   7    5.20    0.90
  -7   4   7    5.80    0.80
   6  -4  -7   10.30    1.70
  -6  -4   7   10.90    1.20
  -6   4   7   11.30    1.10
  -5  -4   7   24.30    1.60
   5  -4  -7   25.10    2.50
  -5   4   7   22.80    1.60
  -4  -4   7   81.09    3.80
   4  -4  -7   64.49    5.00
  -3  -4   7  189.78    8.50
  -3  -4   7  194.48    9.60
  -3  -4   7  184.28    9.40
  -2  -4   7  114.79    6.00
  -2  -4   7  112.69    6.20
  -1  -4   7    0.10    0.60
  -1  -4   7   -0.10    0.80
   0  -4   7   21.50    1.90
   0  -4  -7   24.80    1.70
   1  -4   7  203.08    9.90
  -1  -4  -7  202.68    9.10
   2  -4   7  304.37   14.30
  -2   4  -7  300.77   14.30
   3  -4   7   54.49    3.40
  -3  -4  -7   52.79    3.60
   3  -4   7   49.10    3.80
   3  -4   7   52.89    3.80
  -3   4  -7   54.39    3.90
   3   4   7   49.70    2.60
   4  -4   7    2.10    0.90
   4  -4   7    2.60    1.10
  -4   4  -7    2.70    0.50
   4   4   7    1.80    0.70
   5  -4   7   38.60    3.10
   5  -4   7   42.10    3.70
   5   4   7   40.60    3.00
  -5   4  -7   41.00    2.30
  -6  -4  -7   10.50    1.10
   6  -4   7   11.00    1.90
  -6   4  -7    8.60    1.00
   6   4   7    9.10    1.60
   7  -4   7    0.80    0.70
  -7  -4  -7    1.30    0.50
   7  -4   7    0.60    0.80
  -7   4  -7    2.10    0.60
   8  -4   7  266.47   12.60
   8  -4   7  230.78   11.40
  -8  -4  -7  249.97   11.30
  -8   4  -7  247.08   11.20
  -9  -4  -7   16.90    1.40
   9  -4   7   18.60    2.30
  -9   4  -7   16.00    1.30
  -9  -5   7   75.59    3.90
  -9   5   7   72.09    3.70
  -8  -5   7    0.10    0.50
  -8   5   7    0.00    0.50
  -7  -5   7  149.09    7.10
   7  -5  -7  146.89    7.90
  -7   5   7  138.89    6.80
  -6  -5   7    3.40    0.80
   6  -5  -7    3.70    1.30
  -6   5   7    3.10    0.70
  -5  -5   7  143.69    6.90
   5  -5  -7  144.69    8.10
   4  -5  -7   25.60    3.50
  -4  -5   7   23.80    1.70
  -3  -5   7   66.29    5.20
  -2  -5   7    0.40    0.40
  -2  -5   7   -0.80    1.00
  -2  -5   7    0.00    1.20
  -1  -5   7  371.16   17.60
   1  -5  -7  405.96   17.60
  -1   5   7  370.16   16.30
   0  -5   7   43.10    3.10
   0  -5   7   36.70    3.40
   0   5   7   39.30    2.00
   1  -5   7   52.69    3.90
   1  -5   7   54.29    5.30
   1   5   7   56.89    2.70
   2  -5   7   76.29    4.70
   2  -5   7   75.09    4.90
   2   5   7   72.49    3.50
  -3  -5  -7   72.29    3.40
   3  -5   7   66.29    4.80
   3  -5   7   74.49    4.40
  -3  -5  -7   53.19    4.50
   3   5   7   67.59    3.30
  -3   5  -7   69.09    3.30
   4  -5   7   27.20    2.50
   4  -5   7   23.50    2.80
  -4  -5  -7   26.70    1.70
  -4   5  -7   26.70    1.60
  -5  -5  -7   36.40    2.20
   5  -5   7   34.60    3.00
  -5   5  -7   30.20    2.00
  -6  -5  -7    0.00    0.40
   6  -5   7    1.10    1.00
  -6   5  -7    0.00    0.40
  -7  -5  -7   45.60    2.80
   7  -5   7   43.70    2.90
   7  -5   7   44.70    3.70
  -7   5  -7   44.10    2.60
   8  -5   7   81.89    4.50
  -8  -5  -7   81.79    4.40
   8  -5   7   89.49    5.50
  -8   5  -7   88.29    4.30
  -9  -5  -7   22.00    1.60
   9  -5   7   19.70    2.10
  -9   5  -7   21.80    1.50
  -9  -6   7    4.80    0.80
  -9  -6   7    5.20    0.70
  -8  -6   7   24.00    1.90
   7  -6  -7   62.59    4.40
  -7  -6   7   58.99    3.50
  -6  -6   7   10.80    1.30
   6  -6  -7   14.20    2.30
  -5  -6   7   11.00    3.10
  -5  -6   7   20.70    1.60
   5  -6  -7   24.80    3.20
  -4  -6   7    0.60    0.50
   4  -6  -7   -0.10    1.50
  -4  -6   7    1.50    2.00
  -3  -6   7   -0.30    1.50
   3  -6  -7   -0.80    1.00
  -3  -6   7    0.70    0.50
  -2  -6   7    5.40    0.80
  -2  -6   7    2.90    1.80
  -1  -6   7   23.40    1.70
  -1  -6   7   26.20    3.20
   0  -6   7   10.80    2.20
   0  -6   7   20.40    2.50
   0  -6   7   17.10    1.40
   0   6   7   17.80    1.10
   1  -6   7    2.30    1.00
   1  -6   7    2.20    1.30
   1   6   7    2.80    0.50
   2  -6   7  182.08    9.50
   2  -6   7  181.18    9.90
   2   6   7  179.88    8.00
   3  -6   7    6.60    1.40
  -3  -6  -7    6.50    0.90
   3  -6   7    7.40    1.80
   3   6   7    8.50    0.90
  -4  -6  -7   73.29    3.70
   4  -6   7   66.29    5.20
   4  -6   7   74.39    4.80
  -4   6  -7   68.99    3.50
   5  -6   7   37.80    3.30
  -5  -6  -7   36.60    2.40
  -5   6  -7   37.20    2.20
   6  -6   7  184.58    9.90
  -6  -6  -7  186.78    8.70
  -6   6  -7  180.78    8.40
  -7  -6  -7    7.10    1.10
   7  -6   7    7.70    1.20
   7  -6   7    7.90    1.70
  -7   6  -7    7.80    1.00
   8  -6   7    0.90    0.70
  -8  -6  -7    3.40    0.80
   8  -6   7    2.30    1.00
  -8   6  -7    1.80    0.60
  -9  -6  -7    0.20    0.50
  -8  -7   7    0.70    0.60
  -7  -7   7   12.70    1.50
   7  -7  -7   14.40    2.10
  -6  -7   7    6.30    1.10
   6  -7  -7    5.40    1.50
   5  -7  -7   25.30    3.30
  -5  -7   7   11.90    3.20
  -5  -7   7   19.60    1.70
  -4  -7   7  531.35   22.80
   4  -7  -7  506.45   25.10
  -3  -7   7   31.40    4.40
   3  -7  -7   26.70    4.10
  -3  -7   7   40.00    2.30
  -2  -7   7   13.40    2.90
  -2  -7   7   16.70    1.40
  -1  -7   7   89.09    4.70
  -1  -7   7  102.19    6.90
   0  -7   7   97.49    6.40
   1  -7   7    0.50    1.20
   1  -7   7    2.00    1.10
   2  -7   7    0.70    1.00
   2  -7   7   -0.20    0.80
   3  -7   7    6.90    2.00
   3  -7   7    9.20    1.80
   4  -7   7    7.40    1.60
  -4  -7  -7    9.30    1.20
   4  -7   7    5.90    1.90
  -5  -7  -7   28.60    2.10
   5  -7   7   29.60    2.90
  -6  -7  -7    5.10    0.90
   6  -7   7    6.70    1.60
   7  -7   7  146.49    7.90
  -7  -7  -7  141.69    6.90
   7  -7   7  143.09    7.00
   8  -7   7    7.50    1.00
  -8  -7  -7    8.60    1.00
   8  -7   7    6.90    1.30
  -7  -8   7   10.20    1.20
   7  -8  -7   10.70    1.80
  -6  -8   7   19.30    1.70
   6  -8  -7   16.80    2.40
   5  -8  -7  133.69    7.60
  -5  -8   7  110.89    8.00
  -5  -8   7  121.59    6.10
  -4  -8   7    4.50    0.90
   4  -8  -7    6.00    2.20
  -4  -8   7    5.50    2.30
   3  -8  -7   27.40    4.30
  -3  -8   7   37.00    4.50
  -3  -8   7   34.90    2.30
  -2  -8   7   32.90    3.90
  -2  -8   7   31.10    2.00
   2  -8  -7   18.10    3.60
  -1  -8   7    4.80    1.60
   1  -8  -7    1.00    1.90
   0  -8   7  216.68   12.60
   0  -8   7  283.27   13.70
   1  -8   7   88.59    6.10
   1  -8   7  104.99    6.80
  -2  -8  -7    1.60    2.00
   2  -8   7    6.40    1.70
   2  -8   7    6.70    1.70
   3  -8   7   66.99    4.60
   3  -8   7   63.59    5.20
   4  -8   7   14.20    2.10
   4  -8   7   15.10    2.80
   5  -8   7   -0.50    0.70
  -5  -8  -7    0.10    3.00
  -5  -8  -7   -0.10    0.60
   6  -8   7    0.90    0.90
  -6  -8  -7    3.30    3.40
  -6  -8  -7    1.30    0.70
   7  -8   7  109.09    5.80
  -7  -8  -7   94.49    5.00
   7  -8   7  104.19    5.10
   6  -9  -7   34.20    2.90
  -6  -9   7   31.60    2.10
  -6  -9   7   35.20    2.30
   5  -9  -7   83.39    5.20
  -5  -9   7   78.49    4.20
  -5  -9   7   69.19    5.40
  -4  -9   7   38.70    2.60
  -4  -9   7   43.00    4.20
   4  -9  -7   43.30    4.00
  -3  -9   7  423.46   19.00
  -3  -9   7  475.75   21.80
   3  -9  -7  393.46   21.30
  -2  -9   7    1.50    1.30
   2  -9  -7    2.40    2.50
   1  -9  -7    3.00    2.00
  -1  -9   7    5.40    1.70
   1  -9  -7    1.60    2.30
   0  -9  -7   -1.40    1.70
   0  -9   7    1.60    1.10
   1  -9   7   60.79    4.90
   1  -9   7   57.79    4.30
   2  -9   7    0.40    1.00
   2  -9   7    0.50    1.00
  -2  -9  -7   -0.10    2.50
   3  -9   7    5.90    1.40
   3  -9   7    4.60    1.60
  -3  -9  -7    1.10    2.90
  -4  -9  -7    5.70    3.70
  -5  -9  -7    5.00    3.30
   5  -9   7    5.20    1.20
   6  -9   7   13.50    1.80
  -6  -9  -7    5.60    2.90
   6  -9   7   10.70    1.20
   5 -10  -7    3.10    1.10
  -5 -10   7    1.80    1.20
   4 -10  -7   51.69    3.80
  -4 -10   7   43.80    3.90
   3 -10  -7   16.00    2.70
  -3 -10   7   12.90    2.30
  -2 -10   7   27.40    3.10
   2 -10  -7   28.60    4.10
   1 -10  -7   12.40    3.40
  -1 -10   7   18.30    2.50
   0 -10  -7  107.79    7.70
   0 -10   7  103.79    6.80
  -1 -10  -7    5.60    2.70
   1 -10   7    5.40    1.50
   1 -10   7    4.40    1.30
   2 -10   7   39.20    3.00
   2 -10   7   42.50    3.70
  -2 -10  -7   25.00    4.80
  -3 -10  -7   10.10    3.50
   3 -10   7   18.10    2.50
   3 -10   7   13.70    1.80
   4 -10   7    0.40    0.70
  -4 -10  -7    1.80    2.50
  -5 -10  -7    7.10    2.60
   3 -11  -7   63.09    4.20
  -3 -11   7   62.29    4.50
   2 -11  -7   18.70    2.60
  -2 -11   7   17.00    2.30
  -1 -11   7    0.20    0.80
   1 -11  -7    0.90    1.80
   0 -11  -7    7.40    1.80
   0 -11  -7    6.40    2.60
   0 -11   7    6.80    1.60
   1 -11   7    4.20    1.40
  -1 -11  -7    2.80    2.40
  -1 -11  -7    3.00    1.50
  -2 -11  -7    2.10    1.60
   2 -11   7    2.60    1.20
  -2 -11  -7    1.00    2.30
  -3 -11  -7    3.70    1.70
 -10   0   8   13.30    1.30
  -9   0   8    0.50    0.50
  -8   0   8   52.79    3.00
  -7   0   8    0.30    0.40
  -6   0   8   33.80    2.00
  -5   0   8    0.90    0.90
  -5   0   8    0.50    0.30
  -4   0   8  776.52   33.70
  -3   0   8   -0.60    0.40
  -3   0   8   -0.90    0.40
  -2   0   8   63.49    3.40
   2   0  -8   61.49    3.40
   2   0  -8   61.89    3.30
  -2   0   8   66.39    3.10
   1   0  -8    0.10    0.20
  -1   0   8   -0.10    0.20
   1   0  -8    0.00    0.20
   0   0  -8  116.09    5.20
   0   0   8  115.39    5.20
   0   0  -8  112.79    5.10
  -1   0  -8   -0.50    0.30
   1   0   8   -0.20    0.20
   2   0   8 1429.16   64.99
  -2   0  -8 1596.64   65.49
   2   0   8 1595.24   65.09
  -3   0  -8   -1.40    0.60
   3   0   8   -1.40    0.50
   3   0   8   -1.40    0.30
  -4   0  -8   31.40    2.60
   4   0   8   30.40    2.30
   5   0   8   -0.10    0.40
   5   0   8    0.10    0.50
   5   0   8    0.00    0.80
  -5   0  -8    0.40    0.30
   6   0   8    2.50    0.70
   6   0   8    2.80    1.00
  -6   0  -8    3.50    0.60
   7   0   8    0.90    0.70
  -7   0  -8    0.20    0.40
   8   0   8    8.70    1.60
  -8   0  -8   12.40    1.20
  -9   0  -8    0.10    0.40
   9   0   8   -0.20    0.70
  -9   0  -8    0.30    0.50
 -10   0  -8    0.60    0.50
  10   0   8    0.00    0.80
 -11   1   8    1.50    0.70
 -10  -1   8    0.20    0.50
 -10   1   8    0.30    0.50
  -9  -1   8   42.20    2.60
  -9   1   8   42.60    2.60
  -8  -1   8 1197.78   50.99
  -8   1   8 1190.68   50.99
  -7  -1   8  106.99    5.20
  -7   1   8  104.59    5.10
  -6  -1   8   63.49    3.20
  -6  -1   8   59.59    3.20
  -6   1   8   63.89    3.20
  -5  -1   8    0.60    0.40
  -5  -1   8    1.30    1.00
  -5   1   8    0.90    0.40
  -5   1   8    2.20    1.00
  -4  -1   8  513.05   22.70
  -4  -1   8  521.15   22.90
  -4   1   8  502.65   22.60
  -3  -1   8  324.67   14.90
  -3  -1   8  334.97   14.70
  -3   1   8  331.07   14.60
   2  -1  -8  292.57   13.20
   2  -1  -8  301.27   13.40
  -2  -1   8  312.37   13.20
  -2  -1   8  298.97   13.40
  -2   1   8  301.97   12.70
   2   1  -8  286.17   13.30
   1  -1  -8   71.49    3.20
  -1  -1   8   69.59    3.30
  -1  -1   8   73.49    3.40
   1  -1  -8   69.19    3.50
  -1  -1   8   72.49    3.60
   1   1  -8   65.39    3.60
   0  -1  -8  109.29    4.80
   0  -1   8  110.29    5.10
   0  -1   8   99.89    4.90
   0   1  -8  110.59    5.10
   0   1  -8  102.49    5.10
   1  -1   8  199.88    8.70
   1  -1   8  188.88    8.50
  -1  -1  -8  181.28    8.40
  -1   1  -8  203.98    8.90
  -2  -1  -8 1939.91   81.99
   2  -1   8 1986.60   82.09
   2  -1   8 1844.72   81.99
  -2   1  -8 1984.40   82.39
  -3  -1  -8  226.88   10.50
  -3   1  -8  224.68   10.80
  -4  -1  -8   20.10    2.00
   4  -1   8   20.80    1.90
   4  -1   8   19.20    1.40
   4   1   8   19.40    1.70
  -4   1  -8   21.10    2.20
  -4   1  -8   20.70    1.30
   5  -1   8    5.90    1.50
   5  -1   8   10.20    1.10
   5  -1   8    4.90    1.10
  -5  -1  -8    4.40    0.60
   5   1   8    5.20    1.10
   5   1   8    4.30    0.70
  -5   1  -8    4.70    0.60
  -6  -1  -8    5.50    0.70
   6  -1   8    5.80    0.90
   6  -1   8    5.60    1.60
   6  -1   8    7.40    1.40
   6   1   8    6.10    1.30
   6   1   8    5.90    0.90
  -6   1  -8    5.90    0.80
   7  -1   8    0.70    0.60
   7  -1   8    0.30    0.80
  -7  -1  -8   -0.20    0.40
   7   1   8    0.20    0.70
  -7   1  -8    0.40    0.40
   8  -1   8   62.89    4.20
  -8  -1  -8   58.19    3.20
  -8  -1  -8   57.69    3.10
   8   1   8   59.49    4.10
  -8   1  -8   60.79    3.30
  -9  -1  -8   18.80    1.50
  -9  -1  -8   17.20    1.50
   9  -1   8   21.10    2.30
  -9   1  -8   20.20    1.50
   9   1   8   21.20    2.20
 -10  -1  -8    0.50    0.80
  10  -1   8    0.50    0.80
  10   1   8    0.60    0.80
 -10   1  -8    1.00    0.50
 -10  -2   8    2.10    0.60
 -10   2   8    2.40    0.60
  -9  -2   8  106.39    5.20
  -9  -2   8  100.99    5.00
  -9   2   8  101.49    5.10
  -8  -2   8  285.77   12.80
  -8  -2   8  270.37   12.70
  -8   2   8  296.57   12.80
  -7  -2   8  215.28   10.00
  -7  -2   8  220.08   10.00
  -7   2   8  222.48   10.00
  -6  -2   8   15.60    1.30
  -6  -2   8   16.10    1.30
  -6   2   8   16.80    1.30
  -5  -2   8    4.80    0.70
  -5  -2   8    7.00    1.60
  -5  -2   8    4.80    0.60
  -5   2   8    5.60    0.70
  -4  -2   8 1378.16   58.89
  -4  -2   8 1355.86   58.99
  -4   2   8 1375.96   58.59
  -3  -2   8  338.87   15.40
  -3  -2   8  349.57   15.30
  -3   2   8  329.17   14.80
   2  -2  -8  354.36   16.50
  -2  -2   8  391.36   16.50
   2  -2  -8  358.86   16.30
  -2  -2   8  384.06   16.60
   1  -2  -8   19.40    1.20
  -1  -2   8   21.40    1.60
  -1  -2   8   19.90    1.50
   1  -2  -8   21.40    1.40
  -1  -2   8   19.30    1.50
   1   2  -8   19.70    1.60
   0  -2  -8   53.19    2.50
   0  -2   8   49.70    2.90
   0  -2   8   53.79    2.90
   0   2  -8   50.49    3.00
   1  -2   8   55.09    3.00
   1  -2   8   49.60    2.90
  -1   2  -8   52.79    3.10
  -2  -2  -8   15.50    1.20
   2  -2   8   16.30    1.40
  -2   2  -8   14.10    1.50
   3  -2   8  894.51   39.50
  -3  -2  -8  914.41   39.40
  -3   2  -8  931.71   40.00
  -4  -2  -8   66.89    4.20
   4  -2   8   67.79    4.00
   4   2   8   64.19    3.30
  -4   2  -8   65.29    3.20
  -4   2  -8   72.69    4.70
   4   2   8   66.69    3.90
   5  -2   8   23.10    2.60
   5  -2   8   26.70    2.30
   5  -2   8   25.60    1.80
  -5   2  -8   27.00    1.60
   5   2   8   28.20    2.30
   5   2   8   23.60    1.70
   6  -2   8    9.40    1.20
   6  -2   8    8.80    1.50
   6   2   8   10.30    1.60
  -6   2  -8   10.80    1.00
   7  -2   8   18.10    1.80
   7  -2   8   19.90    2.30
   7   2   8   21.20    2.20
  -7   2  -8   19.70    1.50
  -8  -2  -8   17.20    1.40
   8  -2   8   16.40    1.70
   8  -2   8   16.10    2.30
   8   2   8   18.70    2.10
  -8   2  -8   17.00    1.40
   9  -2   8   -1.20    0.70
  -9  -2  -8    0.80    0.50
   9   2   8    0.70    0.80
  -9   2  -8    0.50    0.50
 -10  -2  -8    1.30    0.50
  10  -2   8    1.00    0.90
 -10   2  -8   -0.10    0.40
 -10  -3   8    1.00    0.50
 -10   3   8    0.10    0.50
  -9  -3   8  133.49    6.80
  -9  -3   8  149.29    6.90
  -9   3   8  149.49    6.90
  -8  -3   8   18.00    1.60
  -8  -3   8   19.80    1.70
  -8   3   8   18.50    1.60
  -7  -3   8  103.99    5.30
  -7  -3   8  103.09    5.20
  -7   3   8  109.09    5.20
  -6  -3   8   26.20    1.80
  -6  -3   8   26.50    1.80
  -6   3   8   27.40    1.80
  -5  -3   8   99.29    5.00
  -5  -3   8  107.69    5.10
  -5   3   8  111.19    5.00
  -4  -3   8    2.20    0.50
  -4  -3   8    3.40    1.20
  -4  -3   8    2.60    1.00
  -3  -3   8   94.39    5.20
  -3  -3   8   95.89    5.30
  -2  -3   8  341.57   15.40
  -2  -3   8  340.07   15.50
   1  -3  -8   65.99    3.60
   1  -3  -8   64.19    3.50
  -1  -3   8   72.49    3.80
   0  -3   8   33.50    2.30
   0  -3  -8   35.60    2.00
   1  -3   8  166.38    8.10
  -1   3  -8  170.78    8.30
  -2  -3  -8    1.30    0.60
   2  -3   8    2.10    0.80
  -2   3  -8    1.50    0.90
  -3  -3  -8   13.70    1.80
   3  -3   8   15.20    1.90
   3   3   8   11.90    1.30
  -3   3  -8   12.70    2.10
   4  -3   8   10.00    1.70
   4  -3   8   10.40    1.50
   4  -3   8   10.20    1.90
  -4  -3  -8   12.80    2.00
  -4   3  -8   10.40    1.00
   4   3   8    9.60    1.30
   4   3   8   10.00    1.00
   5  -3   8   32.60    3.30
   5  -3   8   37.20    2.90
  -5   3  -8   37.90    2.10
   5   3   8   39.80    2.80
   6  -3   8   -0.40    0.60
   6  -3   8   -0.30    0.50
  -6   3  -8    0.00    0.30
   6   3   8    0.50    0.60
   7  -3   8   24.40    2.50
  -7  -3  -8   25.30    1.70
   7  -3   8   25.00    2.00
   7   3   8   20.80    2.30
  -7   3  -8   24.10    1.70
  -8  -3  -8    4.70    0.80
   8  -3   8    4.00    1.30
   8  -3   8    4.10    0.90
  -8   3  -8    4.00    0.70
   8   3   8    2.90    1.00
   9  -3   8   15.90    2.10
  -9  -3  -8   17.50    1.50
  -9   3  -8   18.60    1.40
 -10   3  -8    3.60    0.60
 -10  -4   8    5.00    0.70
 -10  -4   8    3.50    0.80
 -10   4   8    6.00    0.80
  -9  -4   8  116.59    5.90
  -9   4   8  126.99    5.90
  -8  -4   8    0.30    0.50
  -8   4   8    0.70    0.60
  -7  -4   8  372.06   16.80
  -7   4   8  383.36   16.70
   6  -4  -8  117.69    6.70
  -6  -4   8  124.39    6.00
  -6   4   8  125.29    5.80
   5  -4  -8   39.00    3.20
  -5  -4   8   43.90    2.40
  -5   4   8   38.60    2.20
  -4  -4   8   74.59    3.50
   4  -4  -8   55.99    4.60
  -3  -4   8  912.41   39.80
  -3  -4   8  922.81   39.90
  -3  -4   8  892.01   38.80
  -2  -4   8  137.79    7.10
  -2  -4   8  138.89    7.10
  -2   4   8  134.29    6.10
   0  -4   8   50.29    3.30
   0  -4  -8   56.19    3.00
   1  -4   8    4.00    1.00
   2  -4   8   27.00    2.40
  -2   4  -8   26.90    2.50
   2   4   8   27.60    1.90
   2   4   8   24.40    1.60
  -3  -4  -8   19.40    2.40
   3  -4   8   15.00    2.10
   3  -4   8   18.60    1.80
   3   4   8   15.90    1.10
   4  -4   8  282.47   14.70
   4  -4   8  311.67   14.20
  -4   4  -8  312.47   13.10
   4   4   8  313.17   13.90
   4   4   8  274.37   13.00
   5  -4   8    1.00    0.90
   5  -4   8    0.80    1.10
   5   4   8    1.10    0.80
  -6  -4  -8    7.40    0.90
   6  -4   8    7.50    1.70
  -6   4  -8    6.40    0.90
   6   4   8    6.70    1.40
  -7  -4  -8    2.50    0.60
   7  -4   8    3.00    0.80
   7  -4   8    2.20    1.10
  -7   4  -8    3.60    0.80
   8  -4   8   20.90    1.90
  -8  -4  -8   20.50    1.60
   8  -4   8   17.40    2.30
  -8   4  -8   21.90    1.60
   9  -4   8  134.59    7.10
  -9  -4  -8  122.09    6.10
  -9   4  -8  130.39    6.00
  -9  -5   8    2.90    0.70
  -9   5   8    2.80    0.70
  -8  -5   8    8.10    1.10
  -8   5   8    5.70    0.90
  -7  -5   8  200.98    9.30
  -7   5   8  190.28    9.00
   6  -5  -8  124.29    7.10
  -6  -5   8  125.89    6.20
   5  -5  -8  244.28   12.40
  -5  -5   8  241.68   11.10
  -4  -5   8  119.29    5.30
   4  -5  -8   92.39    6.80
  -3  -5   8   42.90    4.20
   3  -5  -8   43.30    4.00
  -2  -5   8    7.40    2.00
  -2  -5   8   11.20    1.10
  -2  -5   8    3.10    1.30
   1  -5  -8   49.00    3.30
  -1  -5   8   41.10    2.50
  -1  -5   8   43.70    3.90
  -1   5   8   47.90    2.30
   0  -5   8   90.59    5.80
   0  -5   8   98.79    7.30
   0   5   8   95.89    4.30
   1  -5   8  107.09    6.30
   1  -5   8   92.09    5.90
   1   5   8  119.59    4.90
   2  -5   8  200.18   10.50
   2  -5   8  204.08   10.00
   2   5   8  201.58    8.90
  -3  -5  -8   17.10    1.20
   3  -5   8   15.40    2.00
   3  -5   8   14.90    2.40
   3   5   8   14.70    1.10
   4  -5   8    5.70    1.70
  -4  -5  -8    9.20    0.90
   4  -5   8    4.50    1.20
  -4   5  -8    5.10    0.80
   5  -5   8   51.49    3.80
  -5  -5  -8   48.40    2.70
   5  -5   8   43.60    4.10
  -5   5  -8   47.20    2.60
   6  -5   8    0.30    0.80
  -6  -5  -8    0.40    0.40
  -6   5  -8    0.70    0.50
   7  -5   8   10.00    1.40
  -7  -5  -8   10.30    1.20
   7  -5   8   10.50    1.90
  -7   5  -8   10.60    1.10
   8  -5   8   39.40    2.70
  -8  -5  -8   39.00    2.60
   8  -5   8   48.20    3.50
  -8   5  -8   42.90    2.50
   9  -5   8    0.60    0.80
  -9  -5  -8   -0.10    0.40
  -9   5  -8    0.50    0.40
  -9  -6   8   59.49    3.30
  -9  -6   8   63.69    3.10
  -8  -6   8    1.00    0.60
  -7  -6   8    5.20    1.00
   7  -6  -8    5.70    1.50
   6  -6  -8   64.39    4.60
  -6  -6   8   63.99    3.70
  -5  -6   8  191.68    9.20
   5  -6  -8  202.18   10.70
  -4  -6   8   43.70    2.60
   4  -6  -8   41.00    4.30
  -3  -6   8   39.70    4.30
   3  -6  -8   27.70    3.80
  -2  -6   8    4.80    0.80
  -2  -6   8    4.60    1.80
  -1  -6   8    1.50    1.20
   1  -6  -8    1.00    1.10
  -1  -6   8    0.40    0.50
   0  -6   8   26.20    3.20
   0  -6   8   30.90    2.00
   0  -6   8   34.10    3.20
   0   6   8   35.30    1.80
   1  -6   8   19.80    2.40
   1  -6   8   16.00    2.40
   1   6   8   20.10    1.20
   2  -6   8  120.39    6.80
   2  -6   8  121.59    7.40
   2   6   8  123.09    5.50
   3  -6   8  187.28    9.60
  -3  -6  -8  189.98    8.50
   3  -6   8  199.88   10.50
  -3   6  -8  175.98    8.30
   3   6   8  179.98    8.20
  -4  -6  -8   30.50    2.00
   4  -6   8   31.20    3.50
   4  -6   8   31.10    2.80
  -4   6  -8   31.50    1.90
  -5  -6  -8    2.10    0.70
   5  -6   8    1.80    1.50
   5  -6   8    2.50    1.10
  -5   6  -8    2.40    0.70
  -6  -6  -8   20.30    1.70
   6  -6   8   19.10    2.50
  -6   6  -8   19.70    1.50
   7  -6   8    7.70    1.20
   7  -6   8    5.60    1.40
  -7  -6  -8    5.80    1.00
  -7   6  -8    6.40    0.90
  -8  -6  -8  246.48   11.90
   8  -6   8  277.37   12.10
   8  -6   8  286.67   13.00
  -8   6  -8  254.67   11.70
  -8  -7   8  114.39    5.60
  -7  -7   8    8.70    1.20
   7  -7  -8    9.30    1.70
   6  -7  -8   11.50    2.00
  -6  -7   8   10.30    1.40
  -5  -7   8    3.40    1.90
  -5  -7   8    1.00    0.60
   5  -7  -8    2.80    1.40
   4  -7  -8  115.69    7.80
  -4  -7   8  102.09    7.90
  -4  -7   8  118.39    5.70
  -3  -7   8    0.40    1.60
  -3  -7   8   -0.10    0.40
   3  -7  -8   -0.30    1.60
  -2  -7   8   12.60    2.70
  -2  -7   8   10.00    1.20
  -1  -7   8    1.00    0.50
  -1  -7   8    2.90    1.50
   1  -7  -8   -1.60    1.20
   0  -7  -8    9.50    2.50
   0  -7   8   12.70    2.30
   1  -7   8  110.39    6.80
   1  -7   8  121.39    7.40
   2  -7   8    0.80    1.00
   2  -7   8    0.40    0.90
   2   7   8   -0.80    0.50
   3  -7   8   14.70    2.70
   3  -7   8   10.30    1.80
  -4  -7  -8    4.00    0.80
   4  -7   8    3.90    1.20
   4  -7   8    5.40    1.90
   5  -7   8   93.19    5.90
  -5  -7  -8   91.69    4.80
  -6  -7  -8   19.30    1.70
   6  -7   8   21.90    2.40
  -7  -7  -8   16.80    1.50
  -7  -7  -8    5.10    3.30
   7  -7   8   16.00    2.20
   7  -7   8   17.80    1.70
   8  -7   8    2.20    1.00
   8  -7   8    2.00    0.80
  -8  -7  -8    1.00    0.60
  -8  -8   8   10.30    1.10
   7  -8  -8    2.00    1.10
  -7  -8   8    1.50    0.60
  -7  -8   8    3.10    0.70
   6  -8  -8    1.70    1.10
  -6  -8   8    0.90    0.60
  -5  -8   8   59.39    5.20
  -5  -8   8   66.59    3.70
   5  -8  -8   69.89    5.00
  -4  -8   8  257.27   14.30
  -4  -8   8  262.07   12.00
   4  -8  -8  265.47   14.20
   3  -8  -8  482.15   27.70
  -3  -8   8  648.74   28.40
  -3  -8   8  612.14   25.50
   2  -8  -8   14.30    3.30
  -2  -8   8   25.80    1.80
  -2  -8   8   29.90    3.50
  -1  -8   8   35.50    3.70
   1  -8   8  102.09    6.50
   1  -8   8  116.89    7.30
   2  -8   8   21.60    2.90
   2  -8   8   25.30    2.60
   3  -8   8   -0.60    1.00
  -3  -8  -8   -0.90    2.00
   3  -8   8    0.50    0.90
   4  -8   8   42.10    4.20
   4  -8   8   44.30    3.60
  -6  -8  -8    1.40    0.70
   6  -8   8    2.00    0.70
   6  -8   8    2.10    1.00
  -6  -8  -8    2.60    3.30
   7  -8   8   11.60    1.30
   7  -8   8   12.90    1.70
  -7  -8  -8   10.30    1.10
  -6  -9   8   24.20    1.80
   6  -9  -8   22.90    2.40
  -5  -9   8   65.49    3.70
   5  -9  -8   73.29    4.70
  -5  -9   8   60.99    4.80
  -4  -9   8   32.50    3.50
  -4  -9   8   30.30    2.20
   4  -9  -8   36.80    3.70
  -3  -9   8    6.50    1.10
   3  -9  -8    6.70    2.60
  -3  -9   8    6.80    1.90
   2  -9  -8   15.30    3.60
  -2  -9   8   19.60    2.70
   1  -9  -8  116.09    8.40
  -1  -9   8  126.59    7.80
   0  -9   8    0.90    1.00
   0  -9  -8   -0.70    1.90
   1  -9   8   40.10    3.30
   1  -9   8   44.40    4.00
   2  -9   8    2.90    1.10
  -2  -9  -8   -1.00    2.40
   2  -9   8    3.70    1.40
   3  -9   8   44.80    4.20
   3  -9   8   48.30    3.60
   4  -9   8   11.20    1.70
  -4  -9  -8    3.90    3.40
   4  -9   8   10.00    2.20
  -5  -9  -8    2.70    3.20
   5  -9   8    0.20    0.70
   6  -9   8    5.30    0.80
   6  -9   8    5.10    1.10
  -6  -9  -8    3.50    2.50
   5 -10  -8   24.10    2.20
  -5 -10   8   18.50    2.40
  -4 -10   8   74.69    5.30
   4 -10  -8   77.09    5.00
   3 -10  -8    1.80    1.70
  -3 -10   8    1.50    1.10
   2 -10  -8   12.80    3.10
  -2 -10   8   15.20    2.60
   1 -10  -8    2.50    2.70
  -1 -10   8    0.20    0.90
   0 -10  -8   22.40    4.30
   0 -10   8   38.10    3.50
   0 -10  -8   39.20    4.40
  -1 -10  -8   11.80    3.20
   1 -10   8   16.00    2.60
   2 -10   8    0.50    1.00
   2 -10   8    0.90    0.90
  -2 -10  -8    0.20    2.40
   3 -10   8   86.69    5.10
   3 -10   8   94.29    6.00
  -4 -10  -8    2.40    2.60
   4 -10   8    1.90    0.90
  -5 -10  -8    0.20    1.80
  -3 -11   8   35.30    3.20
   3 -11  -8   38.20    3.10
  -2 -11   8    5.90    1.40
   2 -11  -8    7.50    1.90
  -1 -11   8   12.10    2.10
   1 -11  -8    7.50    2.30
   0 -11  -8   12.30    3.00
   0 -11   8   12.30    2.10
  -1 -11  -8  122.59    7.50
  -2 -11  -8    0.80    1.50
   2 -11   8    1.10    1.00
  -2 -11  -8    0.30    2.20
 -10   0   9    0.10    0.50
  -9   0   9  445.46   19.50
  -8   0   9   -0.30    0.50
  -7   0   9  178.98    8.50
  -7   0   9  197.38    8.70
  -6   0   9    0.00    0.40
  -5   0   9    2.80    0.50
  -5   0   9    3.30    1.20
  -4   0   9    0.70    0.70
  -3   0   9  649.24   28.80
  -3   0   9  672.13   28.60
  -2   0   9    0.20    0.30
   2   0  -9   -0.40    0.30
  -2   0   9   -0.20    0.30
   2   0  -9   -0.20    0.40
   1   0  -9   95.19    4.50
   1   0  -9   90.59    4.30
  -1   0   9   95.39    4.50
   0   0   9    0.20    0.20
   0   0  -9   -0.10    0.20
   0   0  -9    0.40    0.20
   1   0   9  914.61   37.90
  -1   0  -9  876.01   38.10
   2   0   9    0.10    0.20
  -2   0  -9    0.60    0.50
   3   0   9 1505.05   65.39
  -3   0  -9 1578.74   66.09
   4   0   9   -0.10    0.50
  -4   0  -9   -0.10    1.00
   4   0   9    0.10    0.40
   5   0   9   52.69    3.90
   5   0   9   52.59    3.50
  -5   0  -9   53.99    2.70
   5   0   9   54.39    2.90
   6   0   9    0.40    0.50
  -6   0  -9   -0.50    0.30
   6   0   9   -0.10    0.60
   7   0   9   80.89    4.40
  -7   0  -9   85.39    4.30
   7   0   9   88.69    5.30
   8   0   9    0.40    0.80
  -8   0  -9    0.10    0.40
   9   0   9  113.29    6.10
  -9   0  -9  103.19    5.10
  -9   0  -9  106.79    5.20
  10   0   9    0.10    0.80
 -10   0  -9    0.50    0.50
 -10  -1   9  151.68    6.90
 -10   1   9  141.59    6.80
  -9  -1   9    3.50    0.70
  -9   1   9    2.50    0.70
  -8  -1   9   71.49    3.70
  -8  -1   9   72.29    3.80
  -8   1   9   71.49    3.80
  -7  -1   9  152.68    7.20
  -7   1   9  152.28    7.20
  -6  -1   9   43.70    2.70
  -6  -1   9   52.39    2.70
  -6   1   9   54.29    2.70
  -5  -1   9   76.69    3.70
  -5  -1   9   76.59    4.70
  -5   1   9   75.79    3.70
  -5   1   9   74.69    4.50
  -4  -1   9  642.24   29.00
  -4  -1   9  680.43   28.90
  -4   1   9  651.63   28.60
  -3  -1   9 1003.90   42.90
  -3  -1   9 1000.50   43.20
  -3   1   9 1000.80   42.70
   2  -1  -9   32.20    2.00
  -2  -1   9   36.10    2.00
  -2  -1   9   35.00    2.20
   2  -1  -9   34.30    2.20
  -1  -1   9   52.79    2.60
   1  -1  -9   52.49    2.50
  -1  -1   9   50.09    2.60
  -1  -1   9   54.09    2.90
   1  -1  -9   51.79    2.70
   1   1  -9   52.49    2.90
   0  -1  -9   28.40    1.50
   0  -1   9   29.10    1.70
   0  -1   9   27.40    1.50
   0  -1   9   28.50    1.50
   0   1  -9   28.40    1.70
   0   1  -9   28.10    1.80
   1  -1   9    7.50    0.70
   1  -1   9    7.80    0.80
  -1  -1  -9    8.90    0.60
  -1   1  -9    9.20    1.10
   2  -1   9 1034.10   45.50
  -2  -1  -9 1068.49   45.60
   2  -1   9 1070.29   45.60
  -2   1  -9 1108.69   46.00
   3  -1   9   34.30    2.60
   3  -1   9   37.40    2.40
  -3  -1  -9   37.40    2.50
  -3   1  -9   39.10    2.80
  -4  -1  -9  266.37   12.40
   4  -1   9  258.97   11.50
   4  -1   9  256.47   12.10
   4   1   9  246.58   11.40
   4   1   9  259.27   12.10
   4   1   9  258.37   12.70
  -4   1  -9  272.17   12.70
   5  -1   9  177.98    8.20
   5  -1   9  175.18    8.90
   5  -1   9  176.78    9.50
  -5  -1  -9  175.38    7.90
   5   1   9  169.48    8.10
  -5   1  -9  184.68    8.00
   5   1   9  187.18    8.90
  -6  -1  -9   14.50    1.10
   6  -1   9   13.00    2.30
   6  -1   9   14.80    1.50
   6  -1   9   14.90    2.00
  -6   1  -9   14.50    1.10
   6   1   9   14.20    1.90
   6   1   9   13.20    1.40
   7  -1   9  152.38    8.20
   7  -1   9  140.99    7.20
  -7  -1  -9  150.18    7.00
  -7   1  -9  151.18    7.00
   7   1   9  156.28    8.10
   8  -1   9  135.69    7.50
  -8  -1  -9  125.19    6.30
  -8   1  -9  137.29    6.50
   8   1   9  144.99    7.50
  -9  -1  -9  128.49    6.20
   9  -1   9  137.79    7.20
  -9  -1  -9  128.69    6.20
  -9   1  -9  129.99    6.20
   9   1   9  130.99    7.00
  10  -1   9    0.00    0.70
  10   1   9   -0.50    0.90
 -10   1  -9    0.00    0.40
 -10  -2   9  433.76   18.70
 -10   2   9  420.76   18.60
  -9  -2   9  268.07   12.20
  -9  -2   9  279.57   12.40
  -9   2   9  273.87   12.30
  -8  -2   9  633.34   27.00
  -8  -2   9  588.44   26.90
  -8   2   9  645.34   27.00
  -7  -2   9  594.54   26.40
  -7  -2   9  618.64   26.40
  -7   2   9  612.34   26.30
  -6  -2   9   17.80    1.40
  -6  -2   9   17.30    1.30
  -6   2   9   16.20    1.30
  -5  -2   9  280.57   12.10
  -5  -2   9  261.77   13.20
  -5  -2   9  264.57   12.00
  -5   2   9  285.87   12.00
  -4  -2   9  378.36   16.80
  -4  -2   9  354.26   16.90
  -3  -2   9  492.25   21.10
  -3  -2   9  477.85   21.20
  -3   2   9  458.35   20.30
  -2  -2   9  669.03   28.10
  -2  -2   9  660.73   28.00
   2  -2  -9  606.04   27.80
  -1  -2   9   79.39    4.40
  -1  -2   9   89.89    4.50
  -1  -2   9   91.39    4.40
   1  -2  -9   84.49    4.20
   1  -2  -9   84.69    4.00
   0  -2   9  107.09    5.50
   0  -2  -9  118.39    5.20
   0  -2   9  124.09    5.70
   0   2  -9  110.39    5.70
   1  -2   9    8.80    1.10
   1  -2   9   12.20    1.20
  -1   2  -9   10.00    1.30
   2  -2   9   11.80    1.20
  -2  -2  -9    9.80    1.00
  -2   2  -9   12.80    1.70
  -3  -2  -9  126.59    6.40
   3  -2   9  127.19    6.50
  -3   2  -9  133.09    7.00
   4  -2   9    0.90    0.40
   4  -2   9    0.50    0.70
   4  -2   9    0.50    0.90
   4  -2   9    0.90    0.60
  -4  -2  -9    1.20    0.90
  -4   2  -9    2.00    1.40
   4   2   9    0.40    0.50
   4   2   9    0.70    0.40
   5  -2   9   15.10    2.10
   5  -2   9   16.10    1.80
   5  -2   9   15.80    1.50
   5   2   9   17.90    1.80
   5   2   9   14.60    1.30
  -5   2  -9   15.20    1.10
   6  -2   9   65.39    3.70
   6  -2   9   72.39    4.50
   6  -2   9   58.89    4.70
  -6   2  -9   63.59    3.30
   6   2   9   69.59    4.30
   7  -2   9   17.00    1.70
   7  -2   9   20.60    2.30
   7   2   9   18.80    2.10
  -7   2  -9   18.30    1.40
  -8  -2  -9   94.49    4.60
   8  -2   9   82.19    4.60
   8  -2   9   92.99    5.70
  -8   2  -9   90.09    4.50
   8   2   9   89.29    5.40
   9  -2   9    5.60    1.30
  -9  -2  -9    7.10    0.90
   9   2   9    7.20    1.40
  -9   2  -9    7.20    0.90
  10  -2   9    6.80    1.30
 -10   2  -9    6.70    0.80
 -10  -3   9   24.60    1.70
 -10   3   9   32.00    1.90
  -9  -3   9   40.40    2.40
  -9  -3   9   41.10    2.60
  -9  -3   9   45.00    2.60
  -9   3   9   44.70    2.60
  -8  -3   9  345.57   15.10
  -8  -3   9  324.97   15.10
  -8   3   9  345.27   15.10
  -7  -3   9   78.29    4.10
  -7  -3   9   75.89    4.10
  -7   3   9   78.69    4.10
  -6  -3   9   40.20    2.50
  -6  -3   9   41.50    2.40
  -6   3   9   42.10    2.40
  -5  -3   9    0.20    0.40
  -5  -3   9    8.20    0.90
  -5   3   9    0.60    0.40
  -4  -3   9   11.00    1.00
  -4  -3   9   16.20    2.20
  -4  -3   9   11.00    1.00
  -3  -3   9  117.49    6.20
  -3  -3   9  112.99    6.10
  -2  -3   9   37.00    2.60
  -2  -3   9   36.20    2.60
  -1  -3   9    3.20    0.80
   1  -3  -9    4.40    0.90
   1  -3  -9    3.60    0.70
   0  -3   9  205.38    9.60
   0  -3  -9  200.18    9.00
   1  -3   9   46.90    3.00
  -1   3  -9   49.70    3.20
   2  -3   9  151.78    7.60
  -2  -3  -9  153.78    7.30
  -2   3  -9  149.49    7.80
   3  -3   9  582.44   25.30
   3  -3   9  540.25   24.90
  -3  -3  -9  575.54   25.00
   3   3   9  555.94   24.80
   3   3   9  579.34   24.10
  -3   3  -9  586.74   25.70
   3   3   9  534.45   24.20
   4  -3   9   51.79    4.10
  -4  -3  -9   56.19    3.90
   4  -3   9   56.59    3.70
   4   3   9   59.69    3.50
   4   3   9   57.39    2.90
   5  -3   9   25.30    2.40
   5  -3   9   23.80    2.80
   5   3   9   24.40    2.20
   5   3   9   24.50    1.70
  -5   3  -9   25.50    1.60
   6  -3   9   38.30    2.60
   6  -3   9   44.10    3.40
   6   3   9   40.80    3.10
  -6   3  -9   40.70    2.30
   7  -3   9   97.29    5.10
  -7  -3  -9   98.89    4.80
   7  -3   9   99.29    6.00
  -7   3  -9   93.29    4.80
   7   3   9   99.19    5.80
  -8  -3  -9   62.09    3.40
   8  -3   9   60.09    3.60
   8  -3   9   63.09    4.40
  -8   3  -9   66.09    3.40
   8   3   9   63.49    4.20
  -9  -3  -9   -1.00    0.40
   9  -3   9   -0.20    0.70
  -9   3  -9    0.00    0.40
 -10  -4   9  243.08   11.20
 -10   4   9  270.97   11.40
  -9  -4   9    4.40    0.80
  -9  -4   9    6.10    0.80
  -9   4   9    5.90    0.90
  -8  -4   9   39.30    2.50
  -8   4   9   39.90    2.50
  -7  -4   9  131.69    6.60
  -7  -4   9  135.29    6.60
  -7   4   9  139.09    6.50
  -6  -4   9  271.37   12.10
  -6  -4   9  264.67   12.00
  -6   4   9  263.07   11.90
  -5  -4   9   34.10    2.10
  -5  -4   9   31.10    2.00
   5  -4  -9   31.80    2.80
  -5   4   9   33.20    2.00
  -4  -4   9   15.10    1.20
   4  -4  -9   10.60    2.30
  -4  -4   9   11.00    1.20
  -3  -4   9    3.20    0.60
  -3  -4   9    4.70    1.40
  -2  -4   9  377.76   17.40
  -2  -4   9  378.56   17.50
  -2   4   9  385.36   16.30
  -1  -4   9  680.63   29.90
   0  -4  -9   87.09    4.30
   0  -4   9   81.49    4.80
   1  -4   9  130.89    6.70
   1   4   9  121.69    5.70
   2  -4   9  320.57   15.90
  -2  -4  -9  343.37   15.30
   2  -4   9  344.57   15.80
   2   4   9  326.17   14.50
   2   4   9  345.97   14.50
  -2   4  -9  337.27   15.90
   3  -4   9    5.60    1.50
   3  -4   9    7.60    1.30
   3  -4   9    6.30    0.90
   3   4   9    8.70    0.90
   4  -4   9   20.00    2.00
   4  -4   9   19.40    2.50
   4   4   9   17.30    1.30
  -4   4  -9   17.40    1.30
   4   4   9   18.70    1.80
   5  -4   9   58.79    4.80
   5  -4   9   69.09    4.50
   5   4   9   70.19    4.30
  -5   4  -9   65.69    3.40
   6  -4   9    1.00    0.90
   6  -4   9    0.50    0.60
  -6  -4  -9    0.50    0.40
  -6   4  -9    1.00    0.50
   6   4   9    0.70    0.70
   7  -4   9  211.88   10.90
   7  -4   9  201.38    9.80
  -7  -4  -9  205.98    9.60
  -7   4  -9  212.88    9.50
   8  -4   9   27.70    2.10
  -8  -4  -9   27.90    2.00
   8  -4   9   30.00    2.80
  -8   4  -9   27.80    1.90
   9  -4   9   67.99    4.20
  -9  -4  -9   59.59    3.40
  -9   4  -9   63.19    3.30
  -9  -5   9   34.20    2.00
  -9  -5   9   33.00    2.20
  -9   5   9   32.60    2.00
  -8  -5   9   14.90    1.50
  -8   5   9   15.50    1.40
  -7  -5   9  169.38    7.80
  -7   5   9  152.58    7.50
   6  -5  -9   19.80    2.60
  -6  -5   9   20.30    1.70
   5  -5  -9   11.80    2.10
  -5  -5   9   11.90    1.30
   4  -5  -9   38.50    3.90
  -4  -5   9   29.90    3.80
  -4  -5   9   46.80    2.40
  -3  -5   9   32.20    3.70
  -3  -5   9   45.00    2.30
   3  -5  -9   27.60    3.70
  -2  -5   9   99.59    6.70
  -2  -5   9  113.59    5.20
  -1  -5   9  324.37   15.90
  -1  -5   9  301.87   14.10
  -1   5   9  337.87   13.90
   0  -5   9    6.30    0.90
   0  -5   9    7.60    1.70
   0   5   9    7.50    0.70
   1  -5   9    3.00    1.10
   1  -5   9    1.70    0.60
   1  -5   9    2.90    1.00
   1   5   9    3.80    0.50
   1   5   9    2.30    0.40
   2  -5   9   16.70    1.90
   2  -5   9   19.30    2.30
   2  -5   9   16.30    1.40
   2   5   9   19.90    1.20
  -3  -5  -9   28.70    1.70
   3  -5   9   30.60    3.10
   3  -5   9   27.20    2.50
   3   5   9   29.00    1.70
  -4  -5  -9   19.10    1.30
   4  -5   9   17.50    2.30
   4  -5   9   14.90    2.60
  -4   5  -9   17.70    1.30
   4   5   9   15.90    1.20
   5  -5   9    3.50    1.50
   5  -5   9    3.50    1.20
  -5  -5  -9    3.60    0.70
  -5   5  -9    3.70    0.60
  -6  -5  -9   10.00    1.20
   6  -5   9   10.90    1.50
   6  -5   9    9.90    1.90
  -6   5  -9   10.70    1.10
  -7  -5  -9   98.59    5.10
   7  -5   9  103.19    6.30
   7  -5   9  100.59    5.30
  -7   5  -9  102.39    5.00
  -8  -5  -9   52.19    3.20
   8  -5   9   60.09    4.10
   8  -5   9   57.19    3.30
  -8   5  -9   59.49    3.10
  -9  -5  -9   53.99    2.90
   9  -5   9   56.49    3.60
  -9   5  -9   50.09    2.70
  -9  -6   9    4.00    0.60
  -9  -6   9    3.30    0.70
  -8  -6   9  208.78    9.70
  -7  -6   9    1.00    0.60
  -6  -6   9  266.17   12.20
   6  -6  -9  266.37   13.20
  -5  -6   9   73.59    4.00
   5  -6  -9   72.29    5.30
  -4  -6   9   46.80    2.60
  -4  -6   9   33.70    4.20
   4  -6  -9   39.20    4.30
  -3  -6   9   30.50    3.70
  -3  -6   9   31.40    2.00
   3  -6  -9   21.40    3.50
  -2  -6   9    1.70    1.30
  -2  -6   9    1.70    0.60
  -1  -6   9   20.40    2.60
  -1  -6   9   15.60    1.40
   0  -6   9   96.79    6.20
   0  -6   9   87.89    4.80
   0   6   9  107.29    4.50
   1  -6   9   20.40    2.30
   1  -6   9   22.40    2.60
   1  -6   9   19.70    1.80
   1   6   9   23.00    1.30
   2  -6   9   29.40    2.60
   2  -6   9   25.90    2.80
   2   6   9   29.30    1.70
  -3  -6  -9    1.10    0.50
   3  -6   9    1.00    0.80
   3  -6   9    3.30    1.40
   3   6   9    1.30    0.40
  -3   6  -9    2.20    0.60
   4  -6   9   49.99    4.50
   4  -6   9   48.90    3.70
  -4  -6  -9   50.09    2.80
  -4   6  -9   47.70    2.70
  -5  -6  -9   39.30    2.40
   5  -6   9   36.80    3.30
   5  -6   9   36.10    3.90
  -5   6  -9   37.00    2.20
  -6  -6  -9   34.70    2.30
   6  -6   9   36.00    3.20
  -6   6  -9   32.20    2.10
   7  -6   9   61.19    4.30
  -7  -6  -9   59.99    3.40
   7  -6   9   61.49    3.60
  -7   6  -9   58.99    3.20
   8  -6   9    9.90    1.20
   8  -6   9   10.80    1.60
  -8  -6  -9    9.50    1.10
  -8   6  -9    9.00    1.00
  -8  -7   9    7.20    1.00
  -8  -7   9    7.70    0.90
  -7  -7   9  117.99    5.80
   7  -7  -9  111.19    6.40
   6  -7  -9  146.49    8.10
  -6  -7   9  141.09    7.10
  -5  -7   9  124.49    8.40
  -5  -7   9  141.09    6.80
   5  -7  -9  151.48    8.50
   4  -7  -9  191.58   11.40
  -4  -7   9  197.08    9.10
  -4  -7   9  192.18   11.30
  -3  -7   9  100.19    7.20
  -3  -7   9  101.19    5.10
  -2  -7   9  184.08   10.40
  -2  -7   9  172.58    8.30
  -1  -7   9  218.18   10.30
  -1  -7   9  236.58   12.40
   0  -7   9  168.28    9.30
   0  -7   9  146.79    7.30
   1  -7   9    0.40    0.90
   1  -7   9    0.30    0.90
   2  -7   9   18.50    2.60
   2   7   9   16.50    1.20
   3  -7   9  168.98    8.80
   3  -7   9  169.38    9.80
   3   7   9  154.28    7.30
   4  -7   9   15.70    2.20
   4  -7   9   17.30    3.00
  -4  -7  -9   16.80    1.60
   5  -7   9    1.30    1.00
  -5  -7  -9    0.50    0.60
   6  -7   9   37.60    3.20
   6  -7   9   34.00    2.50
  -6  -7  -9   34.40    2.30
   7  -7   9   21.60    2.30
   7  -7   9   18.40    1.80
  -7  -7  -9   19.40    1.60
   8  -7   9   25.80    2.20
  -8  -7  -9   21.80    1.70
  -7  -8   9    8.60    1.20
   7  -8  -9    5.10    1.30
  -7  -8   9    6.70    0.90
  -6  -8   9   -0.90    0.40
  -6  -8   9    0.00    0.50
   6  -8  -9    0.40    1.00
   5  -8  -9  152.98    8.30
  -5  -8   9  136.49    6.80
  -5  -8   9  126.29    8.20
  -4  -8   9   42.80    2.70
   4  -8  -9   42.30    4.60
  -4  -8   9   42.20    4.20
  -3  -8   9   11.80    1.40
  -3  -8   9   10.30    2.40
   3  -8  -9    8.00    2.80
   2  -8  -9    1.80    2.10
  -2  -8   9    8.60    2.10
  -2  -8   9    8.50    1.10
  -1  -8   9   12.60    2.40
  -1  -8   9   12.60    1.80
   1  -8   9    0.50    1.00
  -1  -8  -9   -0.20    1.50
   1  -8   9    0.20    1.10
   2  -8   9    0.30    0.90
   2  -8   9    1.10    1.00
  -2  -8  -9   -0.20    1.70
  -3  -8  -9    1.90    2.50
   3  -8   9    8.60    1.60
   3  -8   9    8.20    2.10
   4  -8   9   70.89    5.60
   4  -8   9   75.99    4.90
  -5  -8  -9    9.30    3.90
   6  -8   9    5.80    1.00
  -6  -8  -9    4.90    0.90
   6  -8   9    5.10    1.20
  -6  -8  -9    1.50    3.10
   7  -8   9   35.10    2.70
   7  -8   9   34.70    2.20
   6  -9  -9   20.40    2.30
  -6  -9   9   22.50    1.70
  -5  -9   9  102.99    5.20
  -5  -9   9   90.59    6.20
   5  -9  -9  111.09    6.20
   4  -9  -9   74.59    5.40
  -4  -9   9   73.19    3.90
  -4  -9   9   68.49    5.30
  -3  -9   9  148.29    7.30
  -3  -9   9  163.48    9.30
   3  -9  -9  143.39    9.70
  -2  -9   9    0.20    0.90
   2  -9  -9    0.60    2.20
  -1  -9   9   55.29    4.60
   0  -9  -9  116.09    8.80
   2  -9   9   -0.60    0.80
   2  -9   9    0.80    1.00
  -2  -9  -9   -1.90    2.20
   3  -9   9    0.90    1.10
   3  -9   9    0.20    0.80
  -3  -9  -9    0.90    2.80
   4  -9   9    5.80    1.70
   4  -9   9    4.40    1.20
  -4  -9  -9    2.80    3.10
   5  -9   9    2.00    0.70
  -5  -9  -9    2.80    3.20
   5  -9   9    2.30    0.90
   6  -9   9   10.30    1.50
   6  -9   9    9.00    1.20
  -6  -9  -9    2.20    2.50
   5 -10  -9    0.30    0.90
   4 -10  -9    0.60    1.10
  -4 -10   9    0.60    1.00
   3 -10  -9    4.90    1.90
  -3 -10   9    6.50    1.70
   2 -10  -9   26.80    4.10
  -2 -10   9   32.40    3.30
   1 -10  -9    2.20    2.50
  -1 -10   9    1.40    1.10
   0 -10  -9   10.10    2.80
   0 -10  -9    9.40    3.20
   0 -10   9   13.90    2.40
  -1 -10  -9    0.90    2.20
   1 -10   9    1.80    1.20
  -2 -10  -9   17.70    4.10
   2 -10   9   33.10    3.20
   3 -10   9   30.20    3.10
   3 -10   9   29.20    2.40
   4 -10   9   34.20    2.10
   4 -10   9   35.30    2.60
   3 -11  -9   67.69    4.70
  -3 -11   9   71.59    4.80
   2 -11  -9   24.80    3.10
  -2 -11   9   25.50    2.70
   1 -11  -9    3.70    2.10
  -1 -11   9    1.70    1.00
   0 -11   9    6.00    1.50
   0 -11  -9    6.80    2.60
   1 -11   9   65.79    4.60
  -1 -11  -9   66.29    4.90
  -2 -11  -9   73.49    5.50
 -10   0  10   25.40    1.80
  -9   0  10    0.00    0.50
  -8   0  10   17.50    1.50
  -7   0  10    0.00    0.50
  -7   0  10   -0.50    0.40
  -6   0  10  215.28    9.70
  -6   0  10  214.08    9.60
  -5   0  10    0.90    0.90
  -5   0  10    2.10    0.40
  -5   0  10    0.30    0.30
  -4   0  10   12.30    1.60
  -3   0  10   -0.20    0.50
  -3   0  10    0.10    0.40
   2   0 -10  271.57   12.30
  -2   0  10  275.17   11.80
  -2   0  10  275.67   12.40
  -2   0  10  280.87   11.80
  -1   0  10   -0.20    0.30
   1   0 -10    0.00    0.30
   1   0 -10    0.00    0.30
   0   0 -10  300.67   13.00
   0   0 -10  304.87   13.10
   0   0  10  294.67   13.00
   1   0  10    0.20    0.20
  -1   0 -10    0.70    0.40
   2   0  10  239.58   10.50
  -2   0 -10  240.38   11.00
  -3   0 -10    2.60    1.00
  -4   0 -10   53.19    3.70
   4   0  10   54.69    3.40
  -4   0 -10   57.39    2.70
   4   0  10   54.79    3.90
   4   0  10   51.39    2.90
   5   0  10    0.10    0.70
   5   0  10    0.20    0.40
  -5   0 -10    0.10    0.30
   5   0  10   -0.10    0.60
   6   0  10   38.00    2.40
  -6   0 -10   36.10    2.20
   6   0  10   40.90    3.00
   7   0  10    0.00    0.70
  -7   0 -10    0.80    0.50
   7   0  10    0.50    0.50
   8   0  10   32.70    2.90
  -8   0 -10   33.30    2.10
  -9   0 -10    0.10    0.50
  -9   0 -10    0.20    0.50
   9   0  10   -0.70    0.70
  10   0  10    4.70    1.10
 -10  -1  10   93.79    4.70
 -10   1  10   94.59    4.70
  -9  -1  10  276.97   12.40
  -9   1  10  270.27   12.30
  -8  -1  10  199.78    9.40
  -8  -1  10  209.88    9.50
  -8   1  10  207.88    9.50
  -7  -1  10    4.30    0.70
  -7   1  10    4.00    0.70
  -6  -1  10   35.40    2.10
  -6  -1  10   32.90    2.10
  -6   1  10   40.90    2.20
  -5  -1  10    8.80    1.70
  -5  -1  10    6.90    0.90
  -5  -1  10    6.80    0.80
  -5   1  10    6.00    0.80
  -5   1  10    4.90    0.70
  -4  -1  10   16.30    1.90
  -4  -1  10    8.10    1.40
  -4   1  10   10.60    1.40
  -3  -1  10  401.56   17.00
  -3  -1  10  377.56   17.30
  -3   1  10  375.86   16.60
  -2  -1  10  457.85   19.50
   2  -1 -10  450.25   19.20
  -2  -1  10  424.46   19.10
  -2  -1  10  454.25   19.10
   2  -1 -10  419.66   19.40
  -1  -1  10   90.49    4.00
   1  -1 -10   88.29    4.20
  -1  -1  10   82.59    4.00
  -1  -1  10   87.59    4.40
   1  -1 -10   87.99    4.00
   1   1 -10   85.59    4.40
   0  -1  10   54.89    2.90
   0  -1 -10   53.89    2.60
   0  -1  10   53.79    2.50
   0  -1  10   53.89    2.50
   0   1 -10   57.49    3.00
   0   1 -10   51.79    2.90
   1  -1  10    7.20    0.60
  -1  -1 -10    8.20    0.70
   1  -1  10    8.60    0.90
  -1   1 -10    7.80    1.10
   2  -1  10  368.06   17.10
   2  -1  10  400.76   17.30
  -2  -1 -10  414.16   17.30
  -2   1 -10  397.46   17.70
   3  -1  10   35.40    2.30
  -3  -1 -10   35.10    2.40
  -3   1 -10   32.60    2.60
  -4  -1 -10   22.50    2.60
   4  -1  10   17.60    1.30
   4  -1  10   17.10    2.10
   4  -1  10   18.70    1.80
   4   1  10   16.00    1.10
   4   1  10   17.80    1.70
   4   1  10   18.80    2.10
  -4   1 -10   19.90    2.70
   4   1  10   17.00    1.30
   5  -1  10   32.60    2.10
   5  -1  10   31.00    3.00
   5  -1  10   36.60    2.70
  -5  -1 -10   31.40    1.80
   5   1  10   29.50    2.00
  -5   1 -10   33.90    1.90
   5   1  10   33.70    2.60
  -6  -1 -10    0.70    0.40
   6  -1  10    0.20    0.50
   6  -1  10   -0.10    0.60
   6  -1  10   -0.30    1.00
  -6   1 -10    0.40    0.40
   6   1  10   -0.10    0.50
   6   1  10   -0.50    0.60
  -7  -1 -10    7.30    0.90
   7  -1  10    6.40    1.00
   7  -1  10    6.50    1.50
   7   1  10    5.90    1.30
  -7   1 -10    7.00    0.90
  -8  -1 -10   17.10    1.40
   8  -1  10   17.50    2.30
  -8   1 -10   17.10    1.40
   8   1  10   17.50    2.30
   9  -1  10    7.80    1.50
  -9  -1 -10    7.80    0.90
  -9  -1 -10    6.50    1.00
  -9   1 -10    6.80    0.90
   9   1  10    6.90    1.40
  10  -1  10    3.80    1.10
 -10   1 -10    4.10    0.70
 -10  -2  10   31.90    2.10
 -10   2  10   32.80    2.00
  -9  -2  10   33.40    2.20
  -9  -2  10   32.10    2.00
  -9   2  10   34.00    2.20
  -8  -2  10   60.39    3.30
  -8  -2  10   53.19    3.20
  -8   2  10   58.69    3.20
  -7  -2  10    8.50    1.10
  -7  -2  10   10.90    1.20
  -7   2  10    6.90    0.90
  -6  -2  10  109.79    5.30
  -6  -2  10  105.39    5.20
  -6   2  10  108.39    5.20
  -5  -2  10    3.70    0.70
  -5  -2  10    5.50    1.60
  -5  -2  10    4.90    0.70
  -5   2  10    4.50    0.70
  -4  -2  10  784.82   33.50
  -4  -2  10  815.92   33.80
  -4  -2  10  695.23   32.60
  -3  -2  10  127.59    6.30
  -3  -2  10  122.59    6.50
   2  -2 -10  810.12   38.10
  -2  -2  10  934.91   38.40
  -2  -2  10  933.81   38.60
  -1  -2  10    6.60    1.00
   1  -2 -10    5.30    0.60
   1  -2 -10    5.20    0.80
  -1  -2  10    6.20    1.00
  -1  -2  10    8.10    1.00
   0  -2  10    3.30    0.80
   0  -2 -10    2.80    0.40
   0  -2  10    2.20    0.60
   1  -2  10   54.69    3.20
   1  -2  10   64.19    3.40
  -1  -2 -10   60.39    2.90
  -1   2 -10   59.19    3.50
   2  -2  10   48.40    2.90
  -2  -2 -10   48.90    2.70
  -2   2 -10   47.80    3.20
  -3  -2 -10  935.71   40.00
   3  -2  10  944.31   40.10
   3   2  10  887.81   39.40
  -3   2 -10 1009.60   40.80
   3   2  10  856.01   40.10
  -4  -2 -10  375.46   18.20
   4  -2  10  392.06   18.80
   4  -2  10  405.66   18.10
   4  -2  10  405.56   17.50
   4   2  10  399.66   17.30
   4   2  10  414.56   18.00
  -4   2 -10  389.96   18.90
   5  -2  10  113.29    5.40
   5  -2  10  102.89    6.50
   5  -2  10  109.49    6.00
   5   2  10  102.99    5.20
   5   2  10  111.59    6.00
  -5   2 -10  102.19    5.00
   6  -2  10   -0.10    0.90
   6  -2  10    0.50    0.50
   6  -2  10    0.60    0.70
  -6   2 -10   -0.30    0.30
   6   2  10    0.80    0.70
   6   2  10    0.90    0.60
   7  -2  10    0.70    0.60
   7  -2  10    0.30    0.80
   7   2  10    0.90    0.80
  -7   2 -10    1.10    0.50
   8  -2  10    1.60    0.80
  -8  -2 -10    1.70    0.50
   8  -2  10    2.10    1.00
   8   2  10    2.30    1.00
  -8   2 -10    2.50    0.60
   9  -2  10   50.79    3.60
  -9  -2 -10   48.40    2.70
   9   2  10   46.50    3.30
  -9   2 -10   50.49    2.70
 -10   2 -10   12.70    1.20
 -10  -3  10    5.80    0.80
 -10   3  10    8.90    1.00
  -9  -3  10   13.90    1.40
  -9  -3  10   16.10    1.50
  -9  -3  10   16.70    1.50
  -9   3  10   17.90    1.40
  -8  -3  10  710.33   30.40
  -8  -3  10  697.83   30.40
  -8   3  10  698.23   30.30
  -7  -3  10   23.70    1.80
  -7  -3  10   22.20    1.80
  -7   3  10   23.10    1.70
  -6  -3  10    2.10    0.60
  -6  -3  10    1.80    0.60
  -6   3  10    2.30    0.60
  -5  -3  10  210.18    9.90
  -5  -3  10  233.08   10.10
  -5   3  10  225.58    9.90
  -4  -3  10   31.70    2.80
  -4  -3  10   28.70    1.80
  -4  -3  10   31.80    1.90
  -4   3  10   30.00    1.80
  -3  -3  10  304.77   14.60
  -3  -3  10  318.57   14.50
  -2  -3  10  134.49    6.60
  -2  -3  10  124.69    6.60
  -1  -3  10    5.60    1.00
   1  -3 -10    4.60    0.90
   1  -3 -10    5.60    0.90
   0  -3 -10  137.99    6.10
   0  -3  10  133.19    6.60
   0  -3 -10  126.09    6.00
   1  -3  10   46.00    3.00
  -1   3 -10   47.40    3.10
   2  -3  10   22.40    2.00
  -2  -3 -10   23.60    1.80
  -2   3 -10   22.00    2.10
   3  -3  10  107.79    5.70
  -3  -3 -10  105.49    5.70
   3  -3  10  103.69    6.30
   3  -3  10  100.79    5.90
   3   3  10  110.29    5.60
  -3   3 -10  112.29    6.50
   3   3  10  109.09    5.10
   3   3  10  115.39    5.00
   4  -3  10   90.39    5.20
   4  -3  10   83.29    5.60
   4   3  10   94.29    5.00
   4   3  10   88.59    4.30
   5  -3  10  148.99    8.70
   5  -3  10  151.08    8.00
   5  -3  10  146.69    7.20
   5   3  10  161.48    7.90
  -5   3 -10  153.98    6.90
   5   3  10  143.19    7.00
   6  -3  10    0.50    0.50
   6  -3  10    2.60    1.10
   6  -3  10    0.40    1.10
   6   3  10    0.00    0.70
  -6   3 -10    0.70    0.40
   7  -3  10    1.80    1.00
   7  -3  10    1.00    0.70
  -7  -3 -10    1.40    0.50
  -7   3 -10    1.70    0.50
   7   3  10    2.10    0.90
   8  -3  10   51.29    3.20
   8  -3  10   52.39    3.90
  -8  -3 -10   55.59    3.00
   8   3  10   51.89    3.70
  -8   3 -10   54.79    3.00
   9  -3  10   10.40    1.70
  -9  -3 -10   10.60    1.20
  -9   3 -10   10.30    1.10
 -10  -4  10   24.10    1.60
 -10   4  10   27.00    1.70
  -9  -4  10   52.29    2.90
  -9  -4  10   49.60    3.00
  -9   4  10   57.29    3.00
  -8  -4  10    3.70    0.80
  -8   4  10    3.70    0.80
  -7  -4  10    5.30    1.00
  -7  -4  10    5.00    0.90
  -7   4  10    6.40    0.90
  -6  -4  10   23.30    1.80
  -6  -4  10   22.60    1.70
  -6   4  10   22.90    1.70
  -5  -4  10   17.80    1.40
  -5  -4  10   17.60    1.40
  -5   4  10   16.30    1.30
  -4  -4  10   80.29    3.80
   4  -4 -10   56.89    4.90
  -4  -4  10   82.59    3.90
  -3  -4  10 1290.97   56.69
  -3  -4  10 1326.07   55.59
  -2  -4  10   45.50    3.20
  -2  -4  10   45.80    2.50
  -2  -4  10   48.20    3.30
  -2   4  10   45.10    2.20
  -1  -4  10   32.40    2.60
  -1   4  10   35.40    1.80
   0  -4  10    1.00    1.00
   0  -4  10    1.10    0.60
   0   4  10    1.70    0.30
   1  -4  10  116.29    7.40
   1  -4  10  113.49    6.20
   1   4  10  109.79    5.10
   2  -4  10  158.08    8.70
   2  -4  10  162.18    8.50
   2  -4  10  157.08    8.00
  -2   4 -10  167.48    8.70
   2   4  10  167.68    7.40
   2   4  10  169.28    7.30
   3  -4  10   18.00    2.30
   3  -4  10   16.80    1.80
   3  -4  10   16.50    1.40
   3   4  10   17.30    1.20
   4  -4  10    0.70    0.90
   4  -4  10    1.20    0.70
   4   4  10    0.70    0.50
   4   4  10    0.40    0.60
  -4   4 -10    2.40    0.50
   5  -4  10   13.00    2.50
   5  -4  10   17.80    2.30
  -5   4 -10   15.90    1.20
   5   4  10   16.80    2.10
   6  -4  10   18.50    2.50
   6  -4  10   19.20    1.90
  -6  -4 -10   17.30    1.40
  -6   4 -10   18.70    1.40
   6   4  10   18.30    2.10
   7  -4  10   36.10    3.20
  -7  -4 -10   37.40    2.30
   7  -4  10   31.80    2.50
  -7   4 -10   36.60    2.20
   8  -4  10   -0.40    0.60
  -8  -4 -10    0.60    0.50
   8  -4  10    0.30    0.90
  -8   4 -10   -0.10    0.40
  -9  -4 -10   95.69    4.90
   9  -4  10  107.49    5.80
  -9   4 -10   99.09    4.80
  -9  -5  10    5.10    0.80
  -9  -5  10    5.00    0.70
  -9   5  10    6.00    0.90
  -8  -5  10   24.70    1.90
  -8   5  10   21.50    1.70
  -7  -5  10  163.58    7.60
  -7   5  10  147.99    7.60
  -6  -5  10  117.09    5.90
   5  -5 -10   19.80    2.70
  -5  -5  10   16.90    1.50
   4  -5 -10   11.00    2.40
  -4  -5  10    9.30    2.30
  -4  -5  10   11.80    1.20
  -3  -5  10   33.50    3.50
  -3  -5  10   34.40    2.10
  -2  -5  10   67.69    4.90
  -2  -5  10   67.79    3.50
  -1  -5  10  385.36   17.50
  -1  -5  10  396.96   19.00
  -1   5  10  416.76   17.20
   0  -5  10   28.20    1.90
   0  -5  10   29.60    2.80
   0   5  10   30.00    1.60
   1  -5  10  149.88    8.20
   1  -5  10  167.08    7.70
   1  -5  10  171.48    9.10
   1   5  10  175.48    7.50
   1   5  10  173.08    7.50
   2  -5  10  162.98    8.00
   2  -5  10  175.08    8.70
   2  -5  10  172.98    9.40
   2   5  10  178.88    7.70
   3  -5  10   94.99    5.50
   3  -5  10   95.59    6.20
   3   5  10   92.89    4.50
   4  -5  10    1.60    1.20
  -4  -5 -10    2.40    0.50
   4  -5  10    2.60    1.00
   4   5  10    3.20    0.60
  -4   5 -10    2.40    0.50
   5  -5  10   75.59    4.90
  -5  -5 -10   76.99    3.80
   5  -5  10   68.29    5.50
  -5   5 -10   69.19    3.70
  -6  -5 -10   11.20    1.30
   6  -5  10    9.10    1.30
   6  -5  10    7.40    1.60
  -6   5 -10    9.90    1.10
  -7  -5 -10    0.60    0.50
   7  -5  10    0.90    0.70
   7  -5  10    1.00    0.90
  -7   5 -10    0.40    0.50
  -8  -5 -10   35.20    2.20
   8  -5  10   32.00    2.30
   8  -5  10   36.30    3.00
  -8   5 -10   32.40    2.00
   9  -5  10   80.89    4.60
  -9  -5 -10   71.89    3.90
  -9   5 -10   78.99    3.70
  -9  -6  10    0.40    0.50
  -9  -6  10    0.10    0.40
  -8  -6  10   47.90    2.90
  -8  -6  10   48.10    2.70
  -7  -6  10   20.20    1.80
   6  -6 -10    0.40    1.00
  -6  -6  10    0.50    0.50
  -5  -6  10   37.50    2.50
   5  -6 -10   43.90    3.90
   4  -6 -10    3.40    1.90
  -4  -6  10    4.60    1.90
  -4  -6  10    4.80    0.80
  -3  -6  10  256.57   13.80
  -3  -6  10  262.97   11.80
  -2  -6  10  100.69    5.10
  -2  -6  10  104.49    6.70
  -1  -6  10   45.70    2.70
  -1  -6  10   47.90    4.00
   0  -6  10    0.70    0.50
   0  -6  10    0.90    0.90
   0   6  10    0.60    0.40
   1  -6  10   66.79    4.70
   1  -6  10   61.09    3.40
   1  -6  10   52.99    3.90
   1   6  10   65.29    3.10
   2  -6  10    5.60    1.30
   2  -6  10    5.70    1.60
   2   6  10    4.80    0.60
  -3  -6 -10   36.70    2.20
   3  -6  10   36.60    3.00
   3  -6  10   40.30    3.80
   3   6  10   38.60    2.10
  -3   6 -10   36.60    2.20
   4  -6  10   54.09    4.00
  -4  -6 -10   55.79    3.00
   4  -6  10   51.79    4.70
  -4   6 -10   54.19    2.90
  -5  -6 -10   35.10    2.20
   5  -6  10   32.70    3.10
   5  -6  10   36.50    3.90
  -5   6 -10   33.60    2.10
   6  -6  10   23.60    1.90
  -6  -6 -10   20.80    1.70
   6  -6  10   18.40    2.40
  -6   6 -10   20.40    1.50
   7  -6  10    5.30    1.00
  -7  -6 -10    6.50    1.00
   7  -6  10    4.90    1.30
  -7   6 -10    5.30    0.80
  -8  -6 -10   68.19    3.50
   8  -6  10   64.29    3.60
   8  -6  10   66.89    4.20
  -8   6 -10   61.09    3.20
  -8  -7  10   19.60    1.40
  -8  -7  10   19.50    1.60
  -7  -7  10   11.60    1.30
  -6  -7  10   96.39    5.10
   6  -7 -10  100.29    6.00
   5  -7 -10    9.40    2.10
  -5  -7  10    7.90    1.20
  -5  -7  10    7.70    2.00
  -4  -7  10    9.00    2.20
   4  -7 -10    5.10    2.20
  -4  -7  10    7.10    1.10
  -3  -7  10   90.89    6.50
  -3  -7  10   93.69    4.80
  -2  -7  10   22.80    2.80
  -2  -7  10   19.10    1.60
  -1  -7  10    4.90    0.90
  -1  -7  10    4.30    1.50
   1  -7 -10   -0.10    1.50
   0  -7  10   57.19    4.50
   0  -7  10   48.30    3.00
   1  -7  10  171.58    9.10
   1  -7  10  185.18   10.30
   1   7  10  180.38    8.00
   2  -7  10    0.30    0.80
   2  -7  10    0.10    0.90
   2   7  10    0.30    0.50
   3  -7  10    3.90    1.60
   3  -7  10    3.60    1.20
   3   7  10    3.10    0.70
   4  -7  10   71.19    5.70
   4  -7  10   72.29    4.90
  -4  -7 -10   70.89    4.30
   5  -7  10    5.50    1.40
  -5  -7 -10    4.90    0.90
   5  -7  10    5.20    1.80
   6  -7  10    0.20    0.80
   6  -7  10    0.80    0.60
  -6  -7 -10    0.10    0.50
  -6   7 -10    1.30    0.50
   7  -7  10   30.40    2.20
  -7  -7 -10   32.80    2.10
   7  -7  10   32.70    2.70
  -7   7 -10   26.60    1.90
  -7  -8  10    3.40    0.70
  -7  -8  10    2.20    0.60
  -6  -8  10    8.10    1.00
   6  -8 -10    9.00    1.70
  -6  -8  10    7.30    1.10
  -5  -8  10    2.20    0.80
  -5  -8  10    3.20    1.50
   5  -8 -10    4.10    1.60
  -5  -8  10    2.30    0.70
   4  -8 -10    7.30    2.40
  -4  -8  10    6.10    1.10
  -4  -8  10    6.40    1.90
  -3  -8  10  172.18    9.50
   3  -8 -10  122.19    9.50
  -3  -8  10  163.28    7.50
  -2  -8  10  221.88   11.90
  -2  -8  10  208.88    9.90
  -1  -8  10   46.50    4.10
  -1  -8  10   41.20    2.60
   1  -8  10   35.50    3.70
   2  -8  10   49.40    4.50
   2  -8  10   47.30    3.60
   3  -8  10   33.80    3.10
   3  -8  10   37.30    3.90
   4  -8  10    6.00    1.40
   4  -8  10    5.90    1.90
  -5  -8 -10    0.00    2.90
   5  -8  10   11.80    1.90
   6  -8  10    0.50    0.80
  -6  -8 -10    3.50    3.10
   6  -8  10    0.20    0.60
   7  -8  10    0.10    0.60
   6  -9 -10   13.70    1.90
  -6  -9  10   16.10    1.40
  -5  -9  10   53.69    4.30
   5  -9 -10   65.29    4.40
  -5  -9  10   65.69    3.50
   4  -9 -10   95.19    6.30
  -4  -9  10   91.29    4.70
  -4  -9  10   85.89    6.00
  -3  -9  10    2.00    0.80
  -3  -9  10    3.70    1.50
   3  -9 -10    5.60    2.50
  -2  -9  10    9.30    2.10
   2  -9 -10    8.40    3.00
  -1  -9  10    3.70    1.40
   0  -9  10    0.40    0.90
   0  -9 -10   -1.30    1.90
   1  -9  10    0.70    0.90
  -1  -9 -10   -1.70    2.00
   2  -9  10   30.20    2.70
   2  -9  10   34.90    3.60
   3  -9  10    0.50    1.00
   3  -9  10    0.70    0.90
  -3  -9 -10   -0.60    2.70
   4  -9  10    9.20    2.00
  -4  -9 -10    2.70    3.20
   4  -9  10    9.60    1.60
  -6  -9 -10   -0.80    2.20
   5 -10 -10    5.80    1.80
  -4 -10  10    1.20    1.10
   4 -10 -10    0.90    1.10
  -3 -10  10   22.70    2.80
   3 -10 -10   24.90    3.40
  -2 -10  10   15.20    2.50
   2 -10 -10   13.50    3.20
  -1 -10  10   14.40    2.50
   1 -10 -10   11.10    3.30
   0 -10 -10    0.80    1.80
   0 -10  10    1.10    1.00
   0 -10 -10    0.00    2.50
  -1 -10 -10   -0.40    2.00
   1 -10  10   -0.40    0.90
  -2 -10 -10    0.40    2.40
   2 -10  10    1.30    1.10
   3 -10  10   20.60    1.60
  -3 -10 -10    9.60    3.30
   3 -10  10   21.80    2.60
   3 -10  10   20.80    2.10
  -4 -10 -10    1.80    2.30
  -2 -11  10    1.00    0.90
   2 -11 -10   -0.80    1.30
   1 -11 -10    9.80    2.50
  -1 -11  10   10.50    1.90
   0 -11 -10    2.50    2.20
   0 -11  10    1.30    1.00
  -1 -11 -10   11.90    2.90
   1 -11  10   14.90    2.10
 -10   0  11    0.30    0.40
  -9   0  11   79.19    4.10
  -8   0  11    0.50    0.50
  -7   0  11  134.29    6.20
  -7   0  11  132.89    6.40
  -6   0  11    0.20    0.40
  -6   0  11   -0.10    0.40
  -5   0  11    8.10    0.90
  -5   0  11    9.50    0.90
  -4   0  11   -0.50    0.60
  -3   0  11 1733.93   73.29
  -3   0  11 1731.83   73.99
  -2   0  11   -0.50    0.40
   2   0 -11   -0.20    0.50
   1   0 -11    1.90    0.50
   1   0 -11   -0.10    0.40
  -1   0  11    1.30    0.40
   0   0 -11   -0.10    0.30
   0   0  11    0.00    0.20
   0   0 -11    0.10    0.30
  -1   0 -11   72.99    3.70
   1   0  11   73.89    3.50
   2   0  11   -0.30    0.20
  -2   0 -11    0.00    0.50
  -3   0 -11  339.67   15.40
   3   0  11  332.07   14.70
   4   0  11   -0.10    0.30
  -4   0 -11   -0.30    1.10
   4   0  11    0.40    0.70
   4   0  11    0.00    0.60
   4   0  11    0.40    0.40
  -5   0 -11    5.90    0.70
   5   0  11    6.20    0.90
   5   0  11    7.70    1.40
   5   0  11    6.60    1.60
   6   0  11   -0.30    0.50
  -6   0 -11    0.00    0.40
   6   0  11    0.60    0.60
   7   0  11    6.60    1.50
  -7   0 -11    5.50    0.80
   7   0  11    4.30    0.90
  -8   0 -11    0.10    0.50
   8   0  11   -0.60    0.70
  -9   0 -11  484.65   21.10
  -9   0 -11  452.35   21.00
   9   0  11  530.85   22.30
 -10  -1  11    2.20    0.60
 -10   1  11    2.10    0.60
  -9  -1  11   34.80    2.20
  -9   1  11   32.20    2.20
  -8  -1  11  762.92   33.50
  -8  -1  11  765.92   33.30
  -8   1  11  800.32   33.50
  -7  -1  11  171.08    8.10
  -7  -1  11  171.18    8.00
  -7   1  11  179.08    8.10
  -6   1  11    0.20    0.40
  -5  -1  11   15.60    2.90
  -5  -1  11   16.00    1.20
  -5  -1  11   14.50    1.20
  -5   1  11   16.80    1.20
  -5   1  11   13.70    1.10
  -4  -1  11   18.00    2.00
  -4  -1  11   12.50    1.00
  -4  -1  11   16.90    1.60
  -3  -1  11  653.73   27.50
  -3  -1  11  614.54   27.90
  -2  -1  11  277.17   11.50
  -2  -1  11  263.57   12.00
   2  -1 -11  248.58   11.60
  -2  -1  11  252.47   11.50
  -1  -1  11   58.89    2.60
  -1  -1  11   55.19    2.70
   1  -1 -11   56.69    3.00
  -1  -1  11   61.29    3.20
   1  -1 -11   58.49    2.70
   1   1 -11   53.09    3.20
   0  -1  11   11.60    1.00
   0  -1 -11   10.20    0.80
   0   1 -11   10.70    1.00
   0   1 -11   11.20    1.10
  -1  -1 -11   92.79    4.10
   1  -1  11   87.99    4.40
  -1   1 -11   85.49    4.60
  -2  -1 -11   23.50    1.70
   2  -1  11   26.30    1.70
  -2   1 -11   23.40    2.00
   3  -1  11  122.59    5.80
   3  -1  11  112.89    5.50
  -3  -1 -11  119.59    6.10
  -3   1 -11  122.39    6.40
   3   1  11  110.69    5.40
  -4  -1 -11  279.17   13.70
   4  -1  11  286.87   14.10
   4  -1  11  285.77   13.40
  -4  -1 -11  278.57   12.50
   4  -1  11  299.67   12.80
   4   1  11  306.37   14.20
   4   1  11  280.37   12.40
   4   1  11  295.17   13.40
  -4   1 -11  264.97   13.90
   4   1  11  292.67   12.70
  -5  -1 -11   22.60    1.50
   5  -1  11   25.80    1.80
   5  -1  11   26.20    2.80
   5  -1  11   22.40    2.20
  -5   1 -11   24.40    1.50
   5   1  11   25.00    1.70
   5   1  11   24.50    2.20
  -6  -1 -11   47.90    2.50
   6  -1  11   45.80    2.80
   6  -1  11   43.00    3.90
   6  -1  11   47.10    3.50
  -6   1 -11   44.00    2.50
   6   1  11   45.80    3.40
   6   1  11   43.90    2.70
  -7  -1 -11    0.50    0.50
   7  -1  11    0.80    0.70
   7  -1  11    0.90    0.60
   7   1  11    0.20    0.80
  -7   1 -11    0.60    0.50
   7   1  11    0.20    0.70
  -8  -1 -11   80.89    4.20
   8  -1  11   85.89    5.30
   8  -1  11   73.99    4.30
   8   1  11   83.89    5.10
  -8   1 -11   88.19    4.20
   9  -1  11   58.19    3.90
  -9  -1 -11   57.69    3.10
   9   1  11   60.09    3.90
  -9   1 -11   57.49    3.10
 -10  -2  11  112.79    5.40
 -10   2  11  109.69    5.30
  -9  -2  11   16.60    1.60
  -9  -2  11   17.20    1.50
  -9   2  11   18.40    1.50
  -8  -2  11  138.09    6.60
  -8  -2  11  138.29    6.70
  -8   2  11  142.79    6.70
  -7  -2  11   91.69    4.70
  -7  -2  11   91.49    4.80
  -7   2  11   98.69    4.80
  -6  -2  11   14.70    1.30
  -6  -2  11   10.20    1.20
  -6   2  11   12.10    1.20
  -5  -2  11   22.40    1.50
  -5  -2  11   20.50    1.50
  -5  -2  11   26.00    3.00
  -5   2  11   21.90    1.50
  -4  -2  11  245.08   11.30
  -4  -2  11  284.37   13.20
  -4  -2  11  260.37   11.50
  -4  -2  11  272.87   12.30
  -4   2  11  240.08   11.30
  -3  -2  11    7.70    1.40
  -3  -2  11   11.20    1.50
  -2  -2  11  578.04   25.00
   2  -2 -11  523.45   24.40
  -2  -2  11  596.54   24.60
  -1  -2  11  216.08   10.70
  -1  -2  11  253.87   10.70
  -1  -2  11  249.58   11.00
   1  -2 -11  242.98   10.70
   1  -2 -11  228.38   10.30
   0  -2  11    3.80    0.80
   0  -2 -11    2.40    0.40
   0  -2  11    3.50    0.70
   1  -2  11  125.79    5.90
  -1  -2 -11  122.09    5.40
   1  -2  11  110.19    5.60
  -1   2 -11  114.09    6.00
  -2  -2 -11   53.79    3.10
   2  -2  11   60.59    3.40
  -2   2 -11   57.99    3.70
   3  -2  11  479.85   21.20
   3  -2  11  470.75   21.70
  -3  -2 -11  488.85   21.70
   3  -2  11  454.05   22.40
   3  -2  11  501.65   21.80
   3   2  11  484.05   21.10
  -3   2 -11  529.95   22.50
   3   2  11  491.75   21.60
   3   2  11  503.85   21.00
   4  -2  11    8.80    1.00
   4  -2  11    8.40    1.30
   4  -2  11    7.90    1.70
  -4  -2 -11    8.80    2.40
   4   2  11    6.20    1.20
   4   2  11    9.00    1.00
   5  -2  11   78.69    5.50
   5  -2  11   83.59    5.00
   5  -2  11   83.49    4.30
   5   2  11   86.39    5.00
   5   2  11   80.09    4.20
  -5   2 -11   84.99    4.10
   6  -2  11    9.70    1.70
   6  -2  11    9.10    1.20
   6  -2  11   11.10    2.20
  -6   2 -11    9.80    1.00
   6   2  11   11.20    1.20
   6   2  11   10.70    1.70
   7  -2  11   28.10    2.80
   7  -2  11   29.00    2.20
   7   2  11   30.50    2.70
  -7   2 -11   32.10    2.00
   8  -2  11   44.30    3.50
   8  -2  11   39.60    2.70
  -8  -2 -11   45.20    2.50
  -8   2 -11   41.50    2.50
   8   2  11   46.90    3.40
  -9  -2 -11    0.80    0.50
   9  -2  11    1.70    0.80
   9   2  11    0.70    0.80
  -9   2 -11    0.70    0.50
 -10  -3  11   21.40    2.20
 -10  -3  11   23.40    1.60
 -10   3  11   28.20    1.70
  -9  -3  11   12.10    1.10
  -9  -3  11   13.20    1.40
  -9  -3  11   11.10    1.30
  -9   3  11   12.30    1.30
  -8  -3  11   91.09    4.70
  -8  -3  11   91.99    4.70
  -8  -3  11   89.19    4.60
  -8   3  11   93.79    4.70
  -7  -3  11   48.40    2.90
  -7  -3  11   51.69    2.90
  -7   3  11   48.80    2.90
  -6  -3  11   18.90    1.50
  -6  -3  11   17.30    1.50
  -6   3  11   19.40    1.50
  -5  -3  11   57.39    3.00
  -5  -3  11   53.69    2.90
  -5   3  11   54.29    2.90
  -4  -3  11    4.80    0.70
  -4  -3  11    7.00    0.90
  -4  -3  11    7.60    1.60
  -4   3  11    5.00    0.70
  -3  -3  11  162.58    7.90
  -3  -3  11  148.99    7.10
  -3  -3  11  152.08    8.00
  -2  -3  11  140.59    7.30
  -2  -3  11  143.19    7.10
  -1  -3  11  134.19    6.50
   1  -3 -11  116.19    6.70
  -1  -3  11  140.39    6.70
   0  -3 -11    6.20    1.10
   0  -3  11    9.30    1.30
   1  -3  11   68.89    4.00
  -1   3 -11   65.39    4.10
   2  -3  11  415.86   18.30
   2   3  11  387.26   17.80
   2   3  11  392.86   17.30
   2   3  11  399.16   17.30
  -2   3 -11  414.16   18.50
   3  -3  11  481.25   21.70
   3  -3  11  476.05   22.50
   3  -3  11  480.45   21.10
   3  -3  11  461.65   21.90
  -3   3 -11  481.75   22.40
   3   3  11  498.45   21.00
   3   3  11  512.25   20.90
   3   3  11  492.55   21.60
   4  -3  11  325.57   15.00
   4  -3  11  328.77   14.30
   4  -3  11  306.67   15.70
   4   3  11  310.27   14.00
   4   3  11  325.27   14.80
   5  -3  11    0.20    1.00
   5  -3  11   -0.40    0.60
   5  -3  11    0.10    0.50
   5   3  11   -0.10    0.60
   5   3  11    1.70    0.60
  -5   3 -11    0.20    0.30
   6  -3  11   68.49    4.00
   6  -3  11   71.09    4.80
   6  -3  11   65.59    5.20
   6   3  11   77.89    4.70
  -6   3 -11   70.09    3.60
   7  -3  11   95.39    5.90
   7  -3  11   92.89    5.10
  -7   3 -11   96.29    4.80
   7   3  11  100.29    5.80
  -8  -3 -11    4.50    0.80
   8  -3  11    7.40    1.60
   8  -3  11    6.40    1.10
   8   3  11    5.50    1.30
  -8   3 -11    6.30    0.90
  -9  -3 -11   25.50    1.70
   9  -3  11   24.20    2.40
  -9   3 -11   24.40    1.60
  -9  -4  11   28.50    1.80
  -9  -4  11   25.20    1.90
  -9   4  11   31.10    2.00
  -8  -4  11   61.79    3.50
  -8  -4  11   58.19    3.50
  -8   4  11   65.19    3.40
  -7  -4  11  316.77   14.30
  -7  -4  11  315.17   14.40
  -7   4  11  321.97   14.20
  -6  -4  11   35.00    2.30
  -6  -4  11   37.80    2.30
  -6   4  11   33.60    2.20
  -5  -4  11    8.40    1.10
  -5  -4  11    7.70    1.00
  -5   4  11    6.70    0.90
  -4  -4  11   25.80    1.70
   4  -4 -11   20.20    2.90
  -4  -4  11   25.30    1.70
  -3  -4  11   60.79    3.20
  -3  -4  11   60.49    4.10
  -3  -4  11   60.09    3.10
  -2  -4  11   35.90    2.10
  -2  -4  11   34.90    2.80
  -2   4  11   37.50    1.90
  -1  -4  11  123.89    6.10
  -1   4  11  135.99    5.80
   0  -4  11   28.90    2.40
   0   4  11   30.60    1.60
   1  -4  11   34.70    2.90
   1  -4  11   32.00    2.80
   1   4  11   36.30    1.90
   1   4  11   38.90    2.00
   2  -4  11   26.70    2.30
   2  -4  11   29.30    2.00
   2  -4  11   29.20    2.80
   2   4  11   30.40    1.80
  -2   4 -11   39.10    4.90
   2   4  11   35.00    1.70
   3  -4  11   11.70    1.30
   3  -4  11   14.50    1.80
   3  -4  11   14.00    2.00
   3   4  11   14.50    1.10
   4  -4  11   71.19    5.40
   4  -4  11   76.19    4.80
   4   4  11   75.09    3.80
   4   4  11   78.59    4.60
  -4   4 -11   84.19    3.90
   5  -4  11   17.60    2.40
   5  -4  11   22.20    1.80
   5  -4  11   19.60    3.00
  -5   4 -11   18.30    1.40
   5   4  11   17.30    1.50
   5   4  11   20.40    2.10
   6  -4  11   10.90    2.40
   6  -4  11   11.70    1.50
   6  -4  11   13.80    2.20
  -6   4 -11   10.80    1.10
   6   4  11   11.80    1.80
  -7  -4 -11   24.10    1.70
   7  -4  11   23.30    2.50
   7  -4  11   23.80    2.00
  -7   4 -11   25.90    1.70
   8  -4  11    7.80    1.20
   8  -4  11   10.40    1.80
  -8  -4 -11    9.80    1.10
  -8   4 -11   10.30    1.10
  -9  -4 -11  107.79    5.10
   9  -4  11  105.49    5.80
  -9   4 -11  103.29    5.00
  -9  -5  11   13.90    1.40
  -9  -5  11   14.80    1.20
  -8  -5  11   10.40    1.30
  -8  -5  11    8.30    1.00
  -8   5  11   12.90    1.40
  -7  -5  11   10.50    1.30
  -6  -5  11    5.90    1.00
  -5  -5  11   16.00    1.60
   5  -5 -11   13.90    2.40
   4  -5 -11    2.10    1.60
  -4  -5  11    5.00    0.80
  -3  -5  11    2.60    0.60
  -3  -5  11    2.00    1.20
  -2  -5  11   30.00    1.80
  -2  -5  11   32.50    3.10
  -2  -5  11   32.50    2.10
  -2   5  11   37.40    1.80
  -1  -5  11    1.30    1.40
  -1  -5  11    0.20    0.80
  -1  -5  11    0.00    0.40
  -1   5  11    0.30    0.30
   0  -5  11    2.10    0.60
   0  -5  11    1.30    1.60
   0  -5  11    2.60    1.00
   0   5  11    1.60    0.50
   0   5  11    3.80    0.50
   1  -5  11    7.90    1.40
   1  -5  11    8.90    1.80
   1  -5  11    7.50    1.00
   1   5  11    8.90    0.80
   1   5  11    9.40    0.90
   2  -5  11   10.70    1.20
   2  -5  11   12.80    1.70
   2  -5  11   11.30    2.10
   2   5  11   13.00    1.00
   3  -5  11    0.00    0.70
   3  -5  11   -0.20    0.70
   3  -5  11    0.40    0.90
   3   5  11    0.50    0.40
   4  -5  11   12.40    1.90
  -4  -5 -11   14.80    1.20
   4  -5  11   14.00    2.70
   4   5  11   13.80    1.20
  -4   5 -11   15.40    1.20
   5  -5  11    0.80    1.20
  -5  -5 -11    1.20    0.50
   5  -5  11    0.50    0.80
  -5   5 -11    1.50    0.50
   6  -5  11   95.19    6.00
   6  -5  11   94.39    5.10
  -6  -5 -11  100.99    4.90
  -6   5 -11   94.09    4.70
   7  -5  11    1.50    0.70
   7  -5  11    2.50    1.10
  -7  -5 -11    2.00    0.60
  -7   5 -11    1.80    0.60
   8  -5  11    0.40    0.80
  -8  -5 -11    0.60    0.50
   8  -5  11   -0.10    0.60
  -8   5 -11   -0.50    0.40
  -9  -5 -11   47.20    2.70
  -9  -6  11   48.20    2.70
  -9  -6  11   50.39    2.60
  -8  -6  11  104.29    5.10
  -8  -6  11  105.59    5.30
  -7  -6  11   16.60    1.70
   6  -6 -11   18.60    2.50
  -6  -6  11   23.20    1.90
  -5  -6  11   21.50    1.80
   5  -6 -11   24.00    3.10
  -4  -6  11   64.99    5.00
   4  -6 -11   53.79    5.10
  -4  -6  11   67.59    3.60
   3  -6 -11   -0.60    1.20
  -3  -6  11    0.20    0.40
  -3  -6  11    0.30    1.00
  -2  -6  11    1.20    1.10
  -2  -6  11    1.20    0.50
  -1  -6  11  131.79    7.90
  -1  -6  11  130.19    6.40
  -1   6  11  141.49    6.10
   0  -6  11  368.06   17.90
   0  -6  11  351.26   16.20
   0   6  11  381.46   15.90
   1  -6  11    9.50    1.20
   1  -6  11   12.20    2.20
   1  -6  11   10.30    1.70
   1   6  11   11.90    1.00
   2  -6  11    2.80    1.40
   2  -6  11    2.80    1.00
   2   6  11    4.40    0.60
   3  -6  11    4.40    1.20
   3  -6  11    5.60    1.80
  -3   6 -11    6.40    0.80
   3   6  11    5.80    0.70
  -4  -6 -11   33.90    2.10
   4  -6  11   35.70    3.00
   4  -6  11   31.90    3.70
   4   6  11   31.30    2.00
  -4   6 -11   32.20    2.00
   5  -6  11   -0.20    1.20
  -5  -6 -11    0.30    0.50
   5  -6  11    0.90    0.90
  -5   6 -11   -0.40    0.40
   6  -6  11   35.90    3.20
   6  -6  11   37.00    2.50
  -6  -6 -11   32.10    2.20
  -6   6 -11   32.90    2.10
  -7  -6 -11   24.60    1.80
   7  -6  11   25.80    2.60
   7  -6  11   25.90    2.00
  -7   6 -11   25.50    1.70
  -8  -6 -11    0.50    0.50
   8  -6  11   -0.60    0.60
  -8  -6 -11    2.00    2.40
   8  -6  11    0.40    0.70
  -8   6 -11    1.30    0.50
  -8  -7  11    0.30    0.50
  -8  -7  11   -0.10    0.40
  -7  -7  11   45.40    2.80
  -7  -7  11   42.20    2.50
  -6  -7  11    5.70    1.00
   6  -7 -11    7.00    1.60
  -5  -7  11   54.99    3.30
   5  -7 -11   53.29    4.50
   4  -7 -11    7.60    2.60
  -4  -7  11    7.00    1.00
  -4  -7  11    7.20    1.90
  -3  -7  11   44.70    2.70
  -3  -7  11   43.10    4.00
  -2  -7  11  160.68    9.30
  -2  -7  11  156.38    7.50
  -1  -7  11   11.40    1.30
  -1  -7  11   11.50    2.20
   0  -7  11   74.59    4.10
   0  -7  11   83.09    5.70
   1  -7  11   76.69    5.60
   1   7  11   69.39    3.50
   2  -7  11   19.50    2.40
   2  -7  11   20.00    3.20
   2   7  11   17.60    1.30
   3  -7  11   30.90    2.90
   3  -7  11   34.50    3.70
   3   7  11   30.80    1.90
   4  -7  11    2.00    1.50
   4  -7  11    3.40    1.20
  -5  -7 -11   54.39    3.10
   5  -7  11   54.89    4.80
   5  -7  11   55.49    4.10
  -5   7 -11   48.80    2.80
   6  -7  11    2.40    0.80
   6  -7  11    3.20    1.20
  -6  -7 -11    3.40    0.80
  -6   7 -11    3.20    0.70
   7  -7  11   48.50    2.80
  -7  -7 -11   47.50    2.70
   7  -7  11   47.90    3.30
  -7   7 -11   40.70    2.40
  -7  -8  11   25.40    1.90
  -7  -8  11   24.20    1.60
  -6  -8  11    1.70    0.60
  -6  -8  11    2.30    0.70
   6  -8 -11    2.90    1.20
   5  -8 -11   14.40    2.40
  -5  -8  11   11.60    1.40
  -5  -8  11   10.10    2.10
  -5  -8  11   12.10    1.20
  -4  -8  11   59.79    3.50
   4  -8 -11   63.09    5.50
  -4  -8  11   59.69    4.80
  -3  -8  11    1.90    1.30
   3  -8 -11    2.40    2.10
  -3  -8  11    2.00    0.60
  -2  -8  11    2.40    1.30
  -2  -8  11    1.10    0.70
   2  -8 -11   -0.80    1.80
  -1  -8  11  275.77   13.00
  -1  -8  11  302.37   15.10
   0  -8  11    8.60    2.00
   0  -8 -11    1.10    1.90
   1  -8  11    0.70    1.00
  -1  -8 -11   -0.30    1.50
   2  -8  11    0.40    0.90
  -2  -8 -11    0.10    1.70
   2  -8  11   -0.50    1.00
   3  -8  11   10.10    1.80
   3  -8  11   10.90    2.40
   4  -8  11   60.49    4.30
   4  -8  11   65.99    5.20
   5  -8  11   42.00    2.70
   5  -8  11   42.00    3.30
   6  -8  11  137.89    7.20
   6  -8  11  134.09    6.60
   6  -9 -11   13.00    1.90
  -6  -9  11   16.90    1.50
   5  -9 -11    0.80    1.10
  -5  -9  11   -0.20    0.50
  -5  -9  11    0.20    1.10
   4  -9 -11   21.40    3.10
  -4  -9  11   20.50    2.70
  -4  -9  11   21.50    1.80
  -3  -9  11  103.59    5.30
  -3  -9  11  107.39    6.90
   3  -9 -11   99.69    7.60
  -2  -9  11   10.30    2.10
  -2  -9  11   10.20    1.20
   2  -9 -11    5.50    2.70
  -1  -9  11   12.80    2.40
   0  -9  11    2.40    1.20
   0  -9 -11   -0.80    2.00
  -3  -9 -11   -0.50    2.60
   3  -9  11    0.00    1.00
   3  -9  11    0.70    0.90
   4  -9  11   -0.70    0.70
  -4  -9 -11   -0.50    2.80
   4  -9  11   -0.10    0.60
   4  -9  11   -0.20    1.10
   5  -9  11   15.80    1.50
   5  -9  11   17.20    1.90
   4 -10 -11   28.80    2.80
  -4 -10  11   24.20    2.70
   3 -10 -11    4.80    1.90
  -3 -10  11    3.00    1.20
   2 -10 -11    6.40    2.50
  -2 -10  11    6.80    1.70
  -1 -10  11    0.20    0.80
   1 -10 -11   -0.30    2.30
   0 -10 -11    7.80    3.10
   0 -10  11    7.50    1.70
  -1 -10 -11   -1.00    2.00
   1 -10  11    1.50    1.00
  -2 -10 -11    5.00    2.70
   2 -10  11    9.90    1.90
   3 -10  11    1.60    1.10
  -3 -10 -11    1.50    2.40
  -4 -10 -11   47.10    5.20
  -2 -11  11    4.00    1.30
   2 -11 -11    4.10    1.70
  -1 -11  11    4.80    1.30
   1 -11 -11    7.00    2.20
   0 -11  11    0.00    0.80
   0 -11 -11    0.70    2.00
  -1 -11 -11   15.20    3.10
   1 -11  11   18.70    2.20
 -10   0  12   10.30    1.10
  -9   0  12    0.50    0.50
  -8   0  12  602.24   26.20
  -7   0  12    0.30    0.40
  -7   0  12   -0.50    0.50
  -6   0  12    6.30    0.80
  -6   0  12    8.00    0.90
  -5   0  12   -0.10    0.40
  -5   0  12    0.00    0.30
  -4   0  12  368.36   15.80
  -4   0  12  358.06   15.70
  -3   0  12    0.10    0.50
  -2   0  12   61.49    3.30
   2   0 -12   50.59    3.10
   1   0 -12   -0.20    0.40
   1   0 -12   -0.40    0.40
  -1   0  12    0.10    0.40
   0   0  12  173.68    7.90
   0   0 -12  176.68    7.80
   0   0 -12  170.28    7.90
   1   0  12    0.30    0.20
  -1   0 -12    0.30    0.40
  -2   0 -12  683.23   28.90
   2   0  12  644.44   28.40
  -3   0 -12    1.10    0.90
   3   0  12    0.00    1.10
   3   0  12   -0.20    0.40
   3   0  12   -0.10    0.60
  -4   0 -12  143.99    8.50
   4   0  12  168.28    9.00
   4   0  12  176.28    8.20
   4   0  12  153.28    7.20
   4   0  12  175.08    7.60
   5   0  12   -0.40    0.40
   5   0  12    0.20    0.60
   5   0  12   -0.10    0.80
  -5   0 -12    0.30    0.30
   6   0  12   38.70    3.00
  -6   0 -12   35.80    2.10
   6   0  12   34.10    2.30
   7   0  12    0.10    0.60
   7   0  12   -0.40    0.70
  -7   0 -12    0.10    0.40
   8   0  12    0.20    0.80
  -8   0 -12    1.40    0.60
  -9   0 -12    0.60    0.50
   9   0  12    0.50    0.70
  -9   0 -12    0.30    0.40
 -10  -1  12   14.40    1.30
 -10   1  12   11.00    1.20
  -9  -1  12   18.50    1.60
  -9   1  12   20.90    1.60
  -8  -1  12   42.90    2.60
  -8  -1  12   48.40    2.80
  -8   1  12   44.30    2.70
  -7  -1  12  167.48    7.50
  -7  -1  12  158.28    7.50
  -7   1  12  157.38    7.50
  -6  -1  12    2.40    0.60
  -6  -1  12    1.90    0.60
  -6   1  12    1.30    0.60
  -6   1  12    1.70    0.50
  -5  -1  12   83.69    4.20
  -5  -1  12   91.79    4.20
  -5  -1  12   84.99    4.20
  -5   1  12   87.79    4.20
  -5   1  12   82.39    4.10
  -4  -1  12    1.20    0.80
  -4  -1  12    1.20    0.80
  -4  -1  12    1.80    0.40
  -4  -1  12    0.70    0.40
  -3  -1  12  413.76   18.90
  -3  -1  12  426.06   18.40
  -2  -1  12   54.09    2.80
  -2  -1  12   60.39    2.80
  -2  -1  12   56.89    3.40
   2  -1 -12   55.39    3.10
   1  -1 -12    2.90    0.50
  -1  -1  12    1.30    0.50
   1  -1 -12    2.20    0.60
   0  -1  12  113.39    5.30
   0  -1 -12  110.89    5.00
   0  -1 -12  103.29    4.70
   0   1 -12   99.09    5.30
   0   1 -12  111.69    5.30
  -1  -1 -12   20.90    1.30
   1  -1  12   19.70    1.50
  -1   1 -12   21.20    1.70
  -2  -1 -12   56.39    3.30
   2  -1  12   66.09    3.30
  -2   1 -12   56.29    3.60
   3  -1  12    7.50    0.90
   3  -1  12    9.00    1.30
   3  -1  12    7.90    1.60
  -3  -1 -12    9.70    1.60
   3   1  12    6.70    1.50
   3   1  12    8.30    0.80
  -3   1 -12   11.80    1.90
   3   1  12    7.80    0.90
   3   1  12    7.20    1.10
  -4  -1 -12   63.09    4.50
  -4  -1 -12   71.49    3.40
   4  -1  12   68.99    4.20
   4  -1  12   72.09    3.70
   4  -1  12   69.49    4.80
   4   1  12   73.29    4.90
   4   1  12   69.49    4.20
   4   1  12   74.39    3.70
   4   1  12   71.29    3.40
  -4   1 -12   63.29    4.80
   5  -1  12  107.39    6.10
   5  -1  12  107.19    5.40
   5  -1  12  105.69    6.70
  -5  -1 -12  106.99    5.10
   5   1  12  105.79    5.30
  -5   1 -12  111.99    5.10
   5   1  12  112.09    6.10
  -6  -1 -12   48.60    2.70
   6  -1  12   53.39    3.70
   6  -1  12   49.99    4.20
   6  -1  12   52.89    3.10
  -6   1 -12   50.79    2.80
   6   1  12   49.99    3.00
   6   1  12   54.89    3.80
   7  -1  12   12.00    1.40
   7  -1  12   18.10    2.30
  -7  -1 -12   16.40    1.40
  -7   1 -12   16.50    1.30
   7   1  12   13.90    1.50
   7   1  12   15.30    2.20
  -8  -1 -12   60.09    3.30
   8  -1  12   65.89    4.40
   8  -1  12   56.19    3.50
  -8   1 -12   66.19    3.40
   8   1  12   66.19    4.30
  -9  -1 -12    1.70    0.50
   9  -1  12    1.00    0.80
   9   1  12    0.70    0.80
  -9   1 -12    1.30    0.50
 -10  -2  12   22.10    1.60
 -10   2  12   20.80    1.50
  -9  -2  12   22.60    1.70
  -9  -2  12   25.50    1.90
  -9   2  12   25.00    1.80
  -8  -2  12  192.38    9.10
  -8  -2  12  201.58    9.00
  -8   2  12  193.58    9.10
  -7  -2  12   69.09    3.80
  -7  -2  12   74.69    3.80
  -7  -2  12   66.49    3.80
  -7   2  12   73.59    3.80
  -6  -2  12   13.70    1.40
  -6  -2  12   15.50    1.30
  -6   2  12   16.80    1.30
  -5  -2  12   -0.30    0.40
  -5  -2  12    4.60    0.70
  -5   2  12    0.90    0.40
  -4  -2  12   30.80    2.40
  -4  -2  12   27.20    1.70
  -4  -2  12   26.70    1.60
  -4   2  12   25.80    1.60
  -3  -2  12   68.49    4.10
  -3  -2  12   63.79    3.70
  -2  -2  12  935.31   38.40
  -2  -2  12  782.32   38.90
  -2  -2  12  925.31   37.90
  -1  -2  12  294.27   14.40
  -1  -2  12  347.37   14.90
   1  -2 -12  322.97   14.40
  -1  -2  12  344.17   14.40
   0  -2  12    4.30    0.80
   0  -2  12    4.00    0.80
   0  -2  12    5.20    0.80
   0  -2 -12    4.70    0.60
  -1  -2 -12   49.40    2.70
   1  -2  12   54.89    3.10
  -1   2 -12   52.99    3.20
   2  -2  12  549.74   22.20
   2  -2  12  514.15   22.30
  -2   2 -12  500.95   22.60
   2   2  12  458.15   21.60
   3  -2  12 1355.16   61.39
   3  -2  12 1409.66   61.59
   3  -2  12 1388.86   60.59
   3  -2  12 1424.66   60.09
   3   2  12 1430.36   59.99
   3   2  12 1479.45   59.79
   3   2  12 1404.16   60.49
  -3   2 -12 1415.66   61.29
   4  -2  12   36.10    2.70
   4  -2  12   35.80    3.30
   4  -2  12   37.40    2.30
   4   2  12   36.40    2.70
   4   2  12   35.60    2.20
   4   2  12   39.60    2.00
   5  -2  12   53.79    3.00
   5  -2  12   48.40    4.10
   5  -2  12   50.19    3.60
   5   2  12   51.49    3.50
  -5   2 -12   51.99    2.70
   5   2  12   46.80    2.80
   6  -2  12   11.30    2.30
   6  -2  12   13.10    2.00
   6  -2  12   11.90    1.40
   6   2  12   10.40    1.20
   6   2  12   11.70    1.80
  -6   2 -12   11.10    1.10
   7  -2  12    7.00    1.50
   7  -2  12    7.30    1.10
   7   2  12    6.80    1.50
  -7   2 -12    6.80    0.90
   8  -2  12    0.80    0.80
   8  -2  12    0.00    0.60
  -8  -2 -12    0.00    0.40
   8   2  12    0.50    0.80
  -8   2 -12    0.00    0.40
  -9  -2 -12   15.40    1.30
   9  -2  12   18.40    2.00
  -9   2 -12   18.20    1.30
   9   2  12   18.60    2.00
 -10  -3  12   20.40    1.40
 -10  -3  12   21.40    1.60
 -10   3  12   24.10    1.60
  -9  -3  12  272.77   12.70
  -9  -3  12  294.47   12.90
  -9   3  12  296.47   12.90
  -8  -3  12  208.18    9.60
  -8  -3  12  199.18    9.70
  -8  -3  12  219.18    9.80
  -8   3  12  214.78    9.70
  -7  -3  12   12.90    1.40
  -7  -3  12   15.70    1.60
  -7   3  12   15.80    1.50
  -6  -3  12  261.07   11.80
  -6  -3  12  265.87   12.00
  -6   3  12  263.27   11.80
  -5  -3  12    0.30    0.40
  -5  -3  12    1.10    0.50
  -5   3  12    1.00    0.50
  -4  -3  12    3.00    1.30
  -4  -3  12    2.90    0.60
  -4  -3  12    4.40    0.70
  -4   3  12    3.90    0.60
  -3  -3  12  395.66   17.30
  -3  -3  12  431.26   20.40
  -3  -3  12  426.66   18.10
  -3  -3  12  362.66   17.10
  -3   3  12  381.66   16.90
  -2  -3  12   67.99    4.20
  -2  -3  12   66.49    3.90
  -1  -3  12  560.04   25.40
  -1  -3  12  586.84   25.20
   1  -3  12  471.15   20.60
   1   3  12  439.56   19.70
  -1   3 -12  465.05   20.80
   2  -3  12   60.29    3.20
   2  -3  12   59.99    3.80
   2  -3  12   60.29    4.20
   2   3  12   59.69    3.50
   2   3  12   61.09    3.00
   2   3  12   61.59    3.10
  -2   3 -12   63.09    4.10
   3  -3  12   29.50    2.90
   3  -3  12   32.40    2.10
   3  -3  12   30.70    2.50
   3  -3  12   32.50    2.10
   3  -3  12   28.90    2.70
   3   3  12   31.60    2.30
   3   3  12   30.50    1.90
   3   3  12   36.80    1.80
   4  -3  12    2.50    0.70
   4  -3  12    3.20    1.30
   4  -3  12    2.90    1.00
   4   3  12    2.50    0.60
   4   3  12    2.60    0.80
   5  -3  12   32.80    3.60
   5  -3  12   39.40    2.50
   5  -3  12   41.10    3.10
   5   3  12   38.00    2.90
   5   3  12   34.20    2.20
  -5   3 -12   34.20    2.10
   6  -3  12    0.70    0.60
   6  -3  12    2.90    1.10
   6  -3  12    0.70    1.20
   6   3  12    0.60    0.70
  -6   3 -12    1.10    0.50
   7  -3  12   42.50    2.80
   7  -3  12   43.20    3.60
   7   3  12   44.60    3.40
  -7   3 -12   45.70    2.60
  -8  -3 -12  142.39    6.90
   8  -3  12  140.19    7.00
   8  -3  12  148.59    8.00
  -8   3 -12  143.79    6.80
   8   3  12  153.98    7.80
   9  -3  12    0.90    0.80
  -9  -3 -12    0.90    0.50
  -9   3 -12    0.40    0.40
  -9  -4  12   80.99    3.90
  -9  -4  12   67.99    3.90
  -9   4  12   84.69    4.00
  -8  -4  12    1.20    0.60
  -8  -4  12    1.00    0.70
  -8  -4  12    1.00    0.50
  -8   4  12    2.10    0.70
  -7  -4  12  387.26   17.10
  -7  -4  12  389.26   17.20
  -7   4  12  380.96   17.00
  -6  -4  12   48.90    2.80
  -6  -4  12   45.00    2.80
  -6   4  12   47.80    2.70
  -5  -4  12  510.15   21.60
  -5  -4  12  494.85   21.40
  -5   4  12  471.15   21.30
  -4  -4  12  117.59    5.80
  -4  -4  12  127.89    6.00
  -3  -4  12   83.49    5.50
  -3  -4  12   95.89    5.60
  -3  -4  12  102.69    4.70
  -3  -4  12   93.99    4.50
  -2  -4  12  182.18    9.90
  -2  -4  12  191.18    8.70
  -2  -4  12  193.68    9.70
  -2   4  12  214.28    8.60
  -1  -4  12   39.70    3.00
  -1  -4  12   38.90    2.90
  -1  -4  12   39.80    2.30
  -1  -4  12   38.20    3.10
  -1   4  12   40.90    2.00
   0  -4  12  107.29    6.30
   0  -4  12  105.69    6.00
   0  -4  12  105.69    5.20
   0   4  12  113.19    5.00
   1  -4  12  144.49    6.80
   1  -4  12  144.69    8.00
   1  -4  12  143.39    7.60
   1   4  12  148.49    6.50
   1   4  12  143.79    6.60
   2  -4  12   15.10    1.70
   2  -4  12   15.00    2.10
   2  -4  12   16.40    1.40
   2   4  12   16.20    1.10
   2   4  12   16.50    1.20
   3  -4  12   28.40    2.00
   3  -4  12   27.90    2.40
   3  -4  12   28.60    3.00
   3   4  12   30.10    1.80
   4  -4  12  180.88   10.30
   4  -4  12  177.18    9.30
   4   4  12  176.18    8.20
   4   4  12  188.88    9.20
   5  -4  12   60.99    3.60
   5  -4  12   59.19    4.20
   5  -4  12   63.79    5.10
   5   4  12   67.89    4.20
   5   4  12   59.79    3.30
  -5   4 -12   58.79    3.20
   6  -4  12    0.10    0.70
   6  -4  12    0.10    1.30
   6  -4  12   -0.40    0.50
  -6   4 -12    0.00    0.40
   7  -4  12   29.00    2.80
  -7  -4 -12   30.30    2.00
   7  -4  12   29.00    2.30
  -7   4 -12   31.20    2.00
   8  -4  12    2.90    0.80
   8  -4  12    2.40    1.00
  -8  -4 -12    2.20    0.60
  -8   4 -12    1.50    0.50
  -9  -4 -12   66.19    3.30
   9  -4  12   62.59    3.90
  -9   4 -12   59.09    3.10
  -9  -5  12   27.10    1.90
  -9  -5  12   30.50    1.80
  -8  -5  12   35.90    2.40
  -8  -5  12   35.90    2.20
  -7  -5  12    0.20    0.50
  -6  -5  12   23.40    1.90
  -5  -5  12  122.19    6.10
   4  -5 -12   -1.70    1.40
  -4  -5  12    8.70    1.10
  -3  -5  12   76.99    3.80
  -3  -5  12   66.99    4.90
  -2  -5  12   55.09    4.10
  -2  -5  12   49.10    2.80
  -2  -5  12   57.99    3.10
  -2   5  12   57.09    2.70
  -1  -5  12   41.20    3.50
  -1  -5  12   42.80    2.50
  -1   5  12   43.50    2.20
   0  -5  12  200.58    9.10
   0  -5  12  200.18   10.50
   0   5  12  187.88    8.70
   0   5  12  203.38    8.80
   1  -5  12    9.90    1.10
   1  -5  12    8.90    1.80
   1   5  12    8.00    0.80
   1   5  12    9.60    0.90
   2  -5  12   18.90    2.50
   2  -5  12   21.10    1.70
   2  -5  12   18.40    2.00
   2   5  12   21.90    1.40
   3  -5  12   26.50    2.00
   3  -5  12   27.50    2.50
   3  -5  12   28.70    3.20
   3   5  12   30.50    1.80
   4  -5  12   42.70    4.10
   4  -5  12   40.60    3.30
  -4   5 -12   47.40    2.50
   4   5  12   41.50    2.40
   5  -5  12   17.50    3.00
   5  -5  12   16.10    1.70
   5  -5  12   14.10    2.20
  -5  -5 -12   17.30    1.30
  -5   5 -12   16.10    1.30
   6  -5  12   12.00    2.50
   6  -5  12   13.30    2.10
  -6  -5 -12   13.20    1.30
   6  -5  12   13.10    1.70
  -6   5 -12   14.20    1.30
  -7  -5 -12    5.00    0.90
   7  -5  12    5.00    1.00
   7  -5  12    4.10    1.30
  -7   5 -12    3.90    0.80
   8  -5  12    3.00    0.80
  -8  -5 -12    3.40    0.70
   8  -5  12    4.40    1.20
  -8   5 -12    3.60    0.60
  -9  -6  12   16.70    1.20
  -9  -6  12   15.00    1.30
  -8  -6  12   69.19    3.60
  -7  -6  12  113.59    5.60
  -7  -6  12  115.49    5.80
  -6  -6  12   13.80    1.50
  -5  -6  12  192.78    9.00
   5  -6 -12  190.08   10.30
  -4  -6  12   81.79    5.60
   4  -6 -12   67.49    5.90
  -4  -6  12   88.19    4.40
  -3  -6  12    4.20    0.80
  -3  -6  12    4.10    1.50
   3  -6 -12   -0.40    1.40
  -3  -6  12    3.80    0.60
  -2  -6  12   15.60    2.30
  -2  -6  12   16.00    1.40
  -1  -6  12   93.59    4.90
  -1  -6  12   98.09    6.30
  -1   6  12  100.59    4.60
   0  -6  12   15.10    1.50
   0  -6  12   17.10    2.30
   0   6  12   13.90    1.10
   1  -6  12  254.17   11.70
   1  -6  12  254.97   13.50
   1   6  12  263.37   11.30
   2  -6  12  119.29    6.60
   2  -6  12  115.89    6.00
   2  -6  12  121.59    7.70
   2   6  12  127.79    5.70
   3  -6  12   44.60    4.20
   3  -6  12   40.40    3.20
   3   6  12   41.80    2.30
   4  -6  12   38.80    4.10
  -4  -6 -12   40.70    2.50
   4  -6  12   42.10    3.40
   4   6  12   41.50    2.30
  -4   6 -12   43.60    2.40
   5  -6  12   80.29    5.30
   5  -6  12   84.99    6.30
  -5  -6 -12   82.69    4.30
   5  -6  12   84.49    4.60
  -5   6 -12   78.49    4.10
  -6  -6 -12    4.80    0.90
   6  -6  12    4.40    1.00
   6  -6  12    4.10    1.30
  -6   6 -12    4.80    0.80
   7  -6  12    1.10    0.80
   7  -6  12    0.50    0.70
  -7  -6 -12    0.90    0.60
  -7   6 -12    1.10    0.50
   8  -6  12    0.50    0.70
  -8  -6 -12    0.30    0.50
   8  -6  12    0.00    0.50
  -8   6 -12    1.20    0.50
  -8  -7  12    8.80    0.90
  -7  -7  12    5.80    0.80
  -7  -7  12    5.30    1.00
  -6  -7  12  197.08    9.20
  -6  -7  12  188.88    8.80
  -5  -7  12    0.30    0.50
  -5  -7  12   -0.10    0.50
   5  -7 -12    0.10    1.30
  -4  -7  12    3.30    0.70
  -4  -7  12    1.80    1.20
   4  -7 -12    0.90    1.90
  -4  -7  12    2.00    0.70
  -3  -7  12  106.29    6.90
  -3  -7  12  108.59    5.50
  -2  -7  12  126.99    6.20
  -2  -7  12  126.19    7.80
  -1  -7  12   18.20    1.60
  -1  -7  12   21.40    2.70
   0  -7  12   33.80    3.50
   0  -7  12   31.00    2.20
   1  -7  12   17.00    2.80
   1   7  12   19.20    1.40
   2  -7  12   -0.10    0.90
   2  -7  12    1.10    0.90
   2   7  12    0.00    0.50
   3  -7  12   80.79    6.10
   3  -7  12   77.09    5.00
   3   7  12   75.89    3.80
   4  -7  12   27.20    3.40
   4  -7  12   25.00    2.60
  -4   7 -12   23.70    2.00
   5  -7  12  527.15   22.30
   5  -7  12  514.25   24.40
  -5  -7 -12  490.35   22.00
   5  -7  12  517.65   23.30
  -5   7 -12  475.85   21.70
   6  -7  12   11.40    1.40
  -6  -7 -12    8.60    1.10
   6  -7  12    9.50    1.70
  -6   7 -12    8.20    1.00
   7  -7  12   33.60    2.10
  -7  -7 -12   29.20    2.00
   7  -7  12   30.40    2.50
  -7   7 -12   28.70    1.80
  -7  -8  12    5.80    0.90
  -7  -8  12    4.30    0.70
   6  -8 -12   54.69    3.90
  -6  -8  12   56.09    3.00
  -6  -8  12   59.69    3.40
  -5  -8  12    0.30    0.60
   5  -8 -12   -0.50    1.10
  -5  -8  12    0.30    0.50
   4  -8 -12    1.60    1.80
  -4  -8  12    1.60    1.20
  -4  -8  12    1.70    0.70
  -3  -8  12  116.49    7.40
  -3  -8  12  113.59    5.80
  -2  -8  12    0.60    0.90
  -2  -8  12    1.00    0.60
   2  -8 -12   -3.10    1.50
  -1  -8  12   79.89    5.80
  -1  -8  12   75.19    4.10
   0  -8 -12   -0.50    1.70
   0  -8  12    5.60    1.70
  -1  -8 -12   -0.10    1.50
   1  -8  12    2.40    1.30
   2  -8  12   35.90    3.70
   2  -8  12   28.90    2.80
   3  -8  12   24.40    2.50
   3  -8  12   29.60    3.40
   4  -8  12   15.00    1.60
   4  -8  12   16.60    2.30
   4  -8  12   17.20    2.80
   5  -8  12    4.10    2.10
   5  -8  12    2.70    1.00
   5  -8  12    3.60    0.80
  -5  -8 -12   -2.30    2.50
   6  -8  12   41.80    3.10
   6  -8  12   45.60    2.70
  -6  -9  12   35.60    2.30
  -5  -9  12   14.90    1.50
   5  -9 -12   14.30    2.10
  -4  -9  12   66.89    3.60
  -4  -9  12   60.19    4.70
   4  -9 -12   68.09    5.10
  -3  -9  12  122.29    6.00
  -3  -9  12  123.59    7.50
   3  -9 -12  113.39    8.20
  -2  -9  12    2.60    1.30
   2  -9 -12    1.50    2.30
  -2  -9  12    3.40    0.80
  -1  -9  12   34.90    3.50
   0  -9  12    8.30    1.90
   0  -9 -12    0.70    2.20
   2  -9  12    0.60    1.10
  -2  -9 -12   -2.00    2.00
   3  -9  12    1.50    1.00
   3  -9  12    2.50    1.40
   3  -9  12    1.10    0.70
  -3  -9 -12   -0.50    2.40
   4  -9  12    7.70    1.00
  -4  -9 -12    2.30    3.00
   4  -9  12    7.80    1.90
   4  -9  12    6.40    1.30
  -5  -9 -12    2.10    2.70
   5  -9  12    4.00    1.10
   5  -9  12    5.80    0.90
   4 -10 -12    0.00    1.00
  -4 -10  12    0.20    1.00
  -3 -10  12    4.30    1.40
   3 -10 -12    5.70    2.00
  -2 -10  12   14.20    2.40
   2 -10 -12   13.00    3.00
  -1 -10  12    2.60    1.20
   1 -10 -12    3.70    2.50
   0 -10  12   37.80    3.40
   0 -10 -12   23.90    4.30
   1 -10  12    9.50    1.90
  -1 -10 -12    5.00    2.60
   2 -10  12   -0.20    0.80
  -2 -10 -12   -1.60    2.00
   3 -10  12   20.00    2.40
  -4 -10 -12    4.20    2.30
  -2 -11  12    0.10    1.10
   1 -11 -12   10.80    2.40
  -1 -11  12   14.00    2.00
   0 -11  12    5.20    1.40
   0 -11 -12    5.10    2.20
   1 -11  12    0.30    1.20
 -10   0  13    0.00    0.40
  -9   0  13   13.20    1.30
  -8   0  13    1.10    0.60
  -7   0  13   17.00    1.40
  -7   0  13   18.20    1.50
  -6   0  13   -0.20    0.40
  -6   0  13    0.10    0.40
  -5   0  13  148.19    7.00
  -5   0  13  156.08    6.90
  -4   0  13    0.20    0.30
  -4   0  13    2.20    0.50
  -3   0  13 1097.49   47.40
  -2   0  13   -0.10    0.40
   1   0 -13  333.27   15.30
  -1   0  13  352.16   15.20
   0   0  13    0.10    0.30
   0   0 -13   -0.40    0.30
   0   0 -13    0.00    0.40
  -1   0 -13 1359.96   57.39
   1   0  13 1335.87   57.09
  -2   0 -13    0.70    0.70
   3   0  13   50.79    3.20
   3   0  13   53.59    3.90
  -3   0 -13   52.99    3.60
   3   0  13   54.89    2.90
  -4   0 -13    0.10    1.50
   4   0  13    1.20    0.50
   4   0  13   -0.30    0.50
   4   0  13    0.20    0.70
   4   0  13   -0.40    0.30
   5   0  13    0.30    0.60
  -5   0 -13    0.10    0.40
   5   0  13    0.00    0.70
   5   0  13    4.20    0.80
   6   0  13    0.20    0.70
  -6   0 -13    0.30    0.40
   6   0  13    0.60    0.60
  -7   0 -13    2.90    0.70
   7   0  13    3.80    1.10
   7   0  13    2.40    0.80
   8   0  13    0.10    0.80
  -8   0 -13    0.10    0.50
   9   0  13   11.20    1.60
  -9   0 -13   12.00    1.10
  -9   0 -13   12.10    1.00
 -10  -1  13   11.20    1.20
 -10   1  13   11.00    1.10
  -9  -1  13   16.70    1.60
  -9   1  13   17.30    1.50
  -8  -1  13  153.68    7.20
  -8  -1  13  141.09    7.00
  -8   1  13  157.88    7.20
  -7  -1  13  383.46   16.50
  -7  -1  13  372.66   16.60
  -7   1  13  365.86   16.50
  -6  -1  13    2.60    0.60
  -6  -1  13    1.90    0.60
  -6   1  13    2.10    0.50
  -6   1  13    2.50    0.60
  -5  -1  13   71.89    3.80
  -5  -1  13   80.39    3.80
  -5  -1  13   75.39    3.80
  -5   1  13   76.39    3.80
  -5   1  13   74.49    3.70
  -4  -1  13  114.69    5.00
  -4  -1  13  103.69    5.00
  -4   1  13  103.29    4.90
  -4   1  13  108.99    5.00
  -3  -1  13   54.29    3.50
  -2  -1  13  142.99    7.10
  -1  -1  13  194.68    8.80
   1  -1 -13  180.78    8.40
   1  -1 -13  187.08    8.60
   0  -1 -13   81.79    4.00
   0  -1 -13   87.09    3.80
   0  -1  13   92.19    4.40
   0   1 -13   77.69    4.40
  -1  -1 -13  573.84   24.50
   1  -1  13  585.84   24.70
  -1   1 -13  549.74   24.90
   2  -1  13 1008.60   44.10
   2  -1  13 1079.09   44.30
  -2  -1 -13 1066.59   44.40
  -2   1 -13 1051.49   44.80
   2   1  13  970.60   44.00
   3  -1  13  339.87   15.70
   3  -1  13  341.07   16.60
   3  -1  13  362.26   15.20
   3   1  13  350.86   16.60
   3   1  13  344.57   15.70
   3   1  13  342.27   15.00
  -3   1 -13  339.47   16.20
   3   1  13  347.87   15.20
   4  -1  13  393.86   19.40
   4  -1  13  413.36   18.00
   4  -1  13  409.76   18.60
  -4  -1 -13  398.16   17.60
   4   1  13  421.96   18.60
   4   1  13  416.76   17.90
   4   1  13  407.46   19.50
   4   1  13  407.96   17.60
  -5  -1 -13   54.69    3.00
   5  -1  13   56.99    4.50
   5  -1  13   58.59    3.90
   5  -1  13   56.49    3.30
   5   1  13   57.29    3.20
   5   1  13   62.49    4.00
  -5   1 -13   61.99    3.10
   6  -1  13  191.18    9.10
   6  -1  13  189.18   10.00
  -6  -1 -13  195.58    8.80
   6  -1  13  189.18   10.70
  -6   1 -13  200.68    8.80
   6   1  13  189.58    9.00
   6   1  13  200.68   10.00
   7  -1  13    1.40    0.70
  -7  -1 -13    2.60    0.70
   7  -1  13    2.30    1.00
   7   1  13    2.60    0.80
   7   1  13    1.70    0.90
  -7   1 -13    2.70    0.60
   8  -1  13   67.59    4.40
  -8  -1 -13   61.79    3.40
   8  -1  13   56.29    3.50
  -8   1 -13   67.69    3.40
   8   1  13   68.89    4.40
   9  -1  13   49.50    3.40
  -9  -1 -13   43.50    2.50
   9   1  13   52.49    3.40
  -9   1 -13   44.50    2.50
 -10  -2  13   12.40    1.30
 -10   2  13   15.60    1.40
  -9  -2  13   14.60    1.50
  -9  -2  13   11.40    1.20
  -9   2  13   15.00    1.40
  -8  -2  13   89.79    4.60
  -8  -2  13   84.49    4.40
  -8   2  13   86.79    4.50
  -7  -2  13  130.49    6.70
  -7  -2  13  141.49    6.70
  -7  -2  13  143.49    6.60
  -7   2  13  140.79    6.70
  -6  -2  13   57.99    3.10
  -6  -2  13   56.39    3.20
  -6  -2  13   56.09    3.10
  -6   2  13   57.69    3.10
  -5  -2  13    0.70    0.40
  -5  -2  13    1.50    0.50
  -5  -2  13    1.20    0.50
  -5   2  13    1.40    0.50
  -4  -2  13  188.98    7.70
  -4  -2  13  177.08    7.80
  -4  -2  13  167.38    7.70
  -4   2  13  167.98    7.70
  -4   2  13  151.48    7.50
  -3  -2  13  285.67   12.70
  -3  -2  13  276.47   12.10
  -3  -2  13  293.67   13.30
  -3  -2  13  257.37   12.20
  -2  -2  13  773.62   34.50
  -2  -2  13  803.02   33.90
  -1  -2  13   78.09    4.30
  -1  -2  13   73.79    3.70
   0  -2  13   26.30    1.60
   0  -2  13   27.10    2.00
   1  -2  13   44.70    2.90
  -1   2 -13   50.49    3.20
   2  -2  13   26.40    1.70
   2  -2  13   25.60    1.90
   2  -2  13   25.60    2.50
   2  -2  13   27.80    2.10
  -2   2 -13   24.90    2.30
   2   2  13   25.80    1.60
   2   2  13   26.10    1.50
   3  -2  13   80.79    5.30
   3  -2  13   79.99    4.60
   3  -2  13   81.09    4.10
   3   2  13   80.09    4.50
  -3   2 -13   76.59    5.20
   3   2  13   87.89    3.90
   3   2  13   83.59    4.10
   4  -2  13    8.20    1.40
   4  -2  13    8.40    1.10
   4  -2  13    7.00    1.70
   4   2  13    9.90    1.10
   4   2  13    9.60    0.90
   4   2  13    8.20    1.40
   5  -2  13   72.09    4.00
   5  -2  13   73.09    4.70
   5  -2  13   73.19    5.40
   5   2  13   72.39    3.90
   5   2  13   78.29    4.70
  -5   2 -13   73.99    3.70
   6  -2  13   28.40    2.10
   6  -2  13   26.60    3.10
   6  -2  13   28.70    2.70
   6   2  13   29.70    2.60
  -6   2 -13   25.50    1.80
   6   2  13   26.40    2.00
   7  -2  13  170.28    9.10
   7  -2  13  161.58    8.10
   7   2  13  168.98    8.90
  -7   2 -13  171.38    7.80
   8  -2  13    3.20    0.80
  -8  -2 -13    3.10    0.70
   8  -2  13    2.70    1.10
   8   2  13    3.50    1.10
  -8   2 -13    3.30    0.70
  -9  -2 -13    4.70    0.80
   9  -2  13    3.90    1.10
  -9   2 -13    5.80    0.80
   9   2  13    4.30    1.00
 -10  -3  13    5.00    0.90
 -10  -3  13    5.50    0.70
 -10   3  13    6.00    0.80
  -9  -3  13   69.69    3.70
  -9  -3  13   74.69    3.90
  -9   3  13   76.29    3.90
  -8  -3  13   36.10    2.50
  -8  -3  13   39.30    2.40
  -8  -3  13   39.60    2.60
  -8   3  13   45.10    2.60
  -7  -3  13   29.10    2.10
  -7  -3  13   29.40    1.90
  -7  -3  13   25.70    2.00
  -7   3  13   26.30    1.90
  -6  -3  13   28.20    2.10
  -6  -3  13   32.30    2.10
  -6   3  13   31.50    2.00
  -5  -3  13   26.00    1.80
  -5  -3  13   26.50    1.80
  -5   3  13   25.60    1.70
  -4  -3  13    4.40    0.70
  -4  -3  13    6.70    0.90
  -4   3  13    5.50    0.70
  -3  -3  13   53.19    2.90
  -3  -3  13   54.19    2.80
  -3  -3  13   58.79    3.60
  -3  -3  13   53.19    2.70
  -3   3  13   50.69    2.50
  -2  -3  13 1121.09   49.80
  -2  -3  13 1141.19   49.99
  -2  -3  13 1204.08   50.59
  -2  -3  13 1235.08   50.99
  -2   3  13 1176.48   49.70
  -1  -3  13   30.20    2.20
  -1  -3  13   27.40    2.30
  -1   3  13   26.10    1.50
   0  -3  13  616.24   27.30
   0   3  13  622.54   26.50
   1  -3  13   73.89    3.80
   1  -3  13   79.49    4.40
   1  -3  13   71.29    4.80
   1   3  13   76.59    3.60
   1   3  13   74.39    3.60
   2  -3  13  167.78    7.40
   2  -3  13  152.78    8.60
   2  -3  13  154.78    8.10
   2  -3  13  160.88    7.40
   2   3  13  158.58    7.20
   2   3  13  161.98    7.70
   2   3  13  158.78    7.10
  -2   3 -13  151.28    8.30
   3  -3  13  656.83   30.80
   3  -3  13  748.73   30.40
   3  -3  13  696.13   32.00
   3   3  13  723.53   30.00
   3   3  13  699.23   30.80
   3   3  13  691.73   30.10
   4  -3  13  157.78    9.20
   4  -3  13  159.08    7.60
   4  -3  13  160.58    8.30
   4   3  13  160.38    8.20
   4   3  13  164.38    7.50
   5  -3  13   36.70    3.10
   5  -3  13   38.20    3.70
   5  -3  13   37.80    2.50
   5   3  13   36.60    2.30
   5   3  13   36.70    2.90
  -5   3 -13   35.40    2.20
   6  -3  13   56.49    4.10
   6  -3  13   57.49    3.40
   6  -3  13   55.09    4.70
   6   3  13   53.39    3.10
   6   3  13   58.59    4.00
  -6   3 -13   60.69    3.10
   7  -3  13   76.69    4.40
   7  -3  13   81.99    5.30
  -7   3 -13   81.19    4.10
   7   3  13   86.69    5.20
  -8  -3 -13  177.68    8.10
   8  -3  13  169.78    8.30
   8  -3  13  175.78    9.20
  -8   3 -13  175.18    8.00
   9  -3  13    7.70    1.30
  -9  -3 -13    8.90    1.00
  -9   3 -13   11.10    1.00
  -9  -4  13    1.00    0.60
  -9  -4  13    1.60    0.50
  -9   4  13    1.70    0.70
  -8  -4  13    0.00    0.60
  -8  -4  13   -0.50    0.40
  -8  -4  13    0.30    0.70
  -8   4  13    1.40    0.60
  -7  -4  13    3.80    0.90
  -7  -4  13    4.70    1.00
  -7  -4  13    4.70    0.80
  -7   4  13    6.50    1.00
  -6  -4  13  116.19    6.00
  -6  -4  13  125.89    5.90
  -6   4  13  117.49    5.80
  -5  -4  13  118.29    5.80
  -5  -4  13  124.49    6.00
  -4  -4  13   21.00    1.50
  -4  -4  13   21.70    1.60
  -3  -4  13    4.40    1.70
  -3  -4  13    5.70    0.90
  -3  -4  13    4.60    0.70
  -3  -4  13    8.40    0.80
  -2  -4  13  129.59    6.10
  -2  -4  13  126.79    7.00
  -2  -4  13  137.19    6.30
  -2  -4  13  128.69    7.30
  -2   4  13  140.89    6.00
  -1  -4  13   43.30    3.30
  -1  -4  13   43.40    2.50
  -1  -4  13   40.70    3.10
  -1   4  13   44.80    2.20
  -1   4  13   39.20    2.30
   0  -4  13  483.15   21.20
   0  -4  13  487.15   22.50
   0   4  13  503.95   20.90
   0   4  13  472.65   20.90
   1  -4  13    4.40    1.30
   1  -4  13    5.00    0.80
   1   4  13    6.00    0.70
   1   4  13    5.20    0.60
   2  -4  13  149.99    6.90
   2  -4  13  136.89    8.20
   2  -4  13  131.59    7.20
   2   4  13  149.39    6.50
   2   4  13  147.79    6.60
   3  -4  13    6.50    1.70
   3  -4  13    6.00    1.20
   3  -4  13    6.20    1.00
   3   4  13    5.90    0.80
   3   4  13    6.20    0.70
   4  -4  13  242.78   10.80
   4  -4  13  227.08   11.50
   4  -4  13  235.48   12.60
   4   4  13  223.28   10.40
   5  -4  13    6.50    1.10
   5  -4  13    5.90    1.40
   5  -4  13    6.60    1.90
  -5   4 -13    7.50    0.90
   5   4  13    6.00    0.90
   6  -4  13   31.30    2.90
   6  -4  13   31.10    3.50
   6  -4  13   30.00    2.30
  -6   4 -13   33.30    2.00
  -7  -4 -13   71.79    3.70
   7  -4  13   73.89    4.00
   7  -4  13   65.79    4.60
  -7   4 -13   67.59    3.60
   8  -4  13   42.60    2.80
   8  -4  13   45.50    3.50
  -8  -4 -13   48.20    2.70
  -8   4 -13   46.70    2.60
  -9  -4 -13   68.79    3.50
   9  -4  13   69.19    4.10
  -9   4 -13   64.29    3.30
  -9  -5  13   15.00    1.20
  -8  -5  13   10.20    1.20
  -8  -5  13   10.00    1.10
  -7  -5  13   13.10    1.30
  -7  -5  13   13.20    1.50
  -6  -5  13   -0.10    0.40
  -5  -5  13   -0.30    0.40
  -4  -5  13   22.00    1.60
   4  -5 -13   13.30    2.70
  -4  -5  13   23.30    1.70
  -3  -5  13   60.29    4.40
  -3  -5  13   59.19    3.30
  -3  -5  13   60.09    3.10
  -2  -5  13    2.20    0.50
  -2  -5  13    1.00    0.90
  -2  -5  13    1.90    0.60
  -2   5  13    2.70    0.50
  -1  -5  13  229.28   12.00
  -1  -5  13  232.38   10.70
  -1   5  13  240.78   10.30
   0  -5  13   27.60    2.90
   0  -5  13   28.20    1.90
   0   5  13   28.80    1.70
   0   5  13   29.70    1.70
   1  -5  13   28.40    2.00
   1  -5  13   29.80    3.00
   1   5  13   35.20    1.80
   1   5  13   30.00    1.80
   2  -5  13   47.20    2.80
   2  -5  13   43.30    3.20
   2  -5  13   46.70    4.00
   2   5  13   47.90    2.50
   2   5  13   47.70    2.50
   3  -5  13  138.59    6.90
   3  -5  13  141.39    8.70
   3  -5  13  141.19    7.60
   3   5  13  148.19    6.60
   4  -5  13    5.90    1.10
   4  -5  13    5.10    1.30
   4  -5  13    5.50    1.80
   4   5  13    7.70    0.90
  -4   5 -13    6.30    0.90
   5  -5  13  126.09    7.50
   5  -5  13  132.69    6.70
   5  -5  13  134.09    8.60
  -5  -5 -13  136.79    6.40
  -5   5 -13  140.89    6.30
   5   5  13  128.69    6.40
   6  -5  13    2.50    1.00
  -6  -5 -13    2.20    0.60
   6  -5  13    2.20    1.50
   6  -5  13    2.60    0.90
  -6   5 -13    2.50    0.60
  -7  -5 -13   21.20    1.60
   7  -5  13   20.70    1.90
   7  -5  13   22.10    2.40
  -7   5 -13   19.30    1.50
  -8  -5 -13   10.60    1.10
   8  -5  13   11.50    1.70
   8  -5  13   11.00    1.30
  -8   5 -13   11.30    1.10
  -9  -6  13    0.40    0.40
  -8  -6  13   22.90    1.80
  -8  -6  13   22.30    1.60
  -7  -6  13  348.77   15.60
  -7  -6  13  355.66   15.80
  -6  -6  13   32.70    2.30
  -6  -6  13   33.60    2.10
  -5  -6  13   21.00    1.70
  -5  -6  13   18.60    1.50
   5  -6 -13   20.20    2.80
  -4  -6  13   16.70    2.30
   4  -6 -13   14.70    3.00
  -4  -6  13   14.80    1.40
  -4  -6  13   18.60    1.60
   3  -6 -13   12.50    2.80
  -3  -6  13   21.80    1.50
  -3  -6  13   24.30    2.70
  -3  -6  13   24.80    1.80
  -2  -6  13   87.99    4.50
  -2  -6  13   83.99    5.80
  -1  -6  13  500.95   23.60
  -1  -6  13  487.75   21.90
  -1   6  13  513.25   21.50
   0  -6  13   13.50    1.40
   0  -6  13   14.30    2.40
   0   6  13   14.20    1.10
   1  -6  13    7.30    1.80
   1  -6  13    9.20    1.20
   1   6  13    7.00    0.80
   2  -6  13    0.80    0.80
   2  -6  13    0.90    1.00
   2  -6  13    1.00    0.70
   2   6  13    1.20    0.40
   3  -6  13   15.70    2.80
   3  -6  13   17.50    2.20
   3   6  13   18.10    1.30
  -4  -6 -13   -0.10    0.50
   4  -6  13    1.50    1.30
   4  -6  13    0.60    0.60
   4  -6  13    0.30    0.80
  -4   6 -13    0.90    0.50
   4   6  13    2.10    0.50
   5  -6  13    0.20    0.80
   5  -6  13    1.10    1.40
  -5  -6 -13    0.80    0.50
   5  -6  13    1.30    0.70
  -5   6 -13    0.60    0.50
   6  -6  13  113.79    5.60
   6  -6  13  103.59    6.20
  -6  -6 -13  103.09    5.20
  -6   6 -13  102.99    5.10
   7  -6  13    1.20    0.90
  -7  -6 -13    1.10    0.60
   7  -6  13    1.60    0.70
  -7   6 -13    1.20    0.50
   8  -6  13    5.60    1.10
  -8  -6 -13    7.20    0.90
  -8  -7  13   19.30    1.50
  -8  -7  13   19.40    1.40
  -7  -7  13   36.10    2.20
  -7  -7  13   37.30    2.40
  -6  -7  13   -0.20    0.50
  -6  -7  13    0.10    0.40
  -5  -7  13   21.40    1.70
   5  -7 -13   18.50    2.70
  -5  -7  13   17.30    1.40
  -4  -7  13    3.80    0.90
  -4  -7  13    4.50    1.50
  -4  -7  13    2.80    0.60
   4  -7 -13    3.30    2.10
  -3  -7  13  160.68    7.70
  -3  -7  13  159.38    9.20
  -2  -7  13  257.47   13.30
  -2  -7  13  244.38   11.50
  -1  -7  13   15.90    2.70
  -1  -7  13   11.70    1.40
   0  -7  13   16.10    1.60
   0  -7  13   14.00    2.50
   0   7  13   21.10    1.40
   1  -7  13   19.70    1.70
   1  -7  13   23.10    2.90
   1   7  13   22.80    1.50
   2  -7  13  204.28   11.40
   2  -7  13  181.58    9.70
   2   7  13  199.78    8.80
   3  -7  13    3.30    1.20
   3  -7  13    1.90    1.40
   3   7  13    2.30    0.60
   4  -7  13   93.69    4.90
   4  -7  13   92.29    5.70
   4  -7  13   92.29    6.70
  -4   7 -13   87.99    4.40
   5  -7  13   25.50    3.30
  -5  -7 -13   23.20    1.80
   5  -7  13   29.30    2.10
   5  -7  13   22.70    2.40
  -5   7 -13   24.50    1.70
   6  -7  13    6.70    1.40
  -6  -7 -13    8.20    1.10
   6  -7  13    7.10    1.10
  -6   7 -13    6.30    0.90
  -7  -7 -13    1.90    2.60
  -7  -7 -13    9.40    1.00
   7  -7  13   12.20    1.20
   7  -7  13   11.90    1.60
  -7   7 -13    8.60    1.10
  -7  -8  13    3.70    0.70
  -7  -8  13    5.00    0.80
  -6  -8  13   -0.30    0.50
  -6  -8  13    0.50    0.50
  -5  -8  13   12.20    1.20
   5  -8 -13   15.80    2.50
  -5  -8  13   13.20    1.40
  -4  -8  13   12.90    2.30
   4  -8 -13   11.70    2.70
  -4  -8  13   15.00    1.50
   3  -8 -13   -0.30    1.90
  -3  -8  13    2.40    0.70
  -3  -8  13    1.60    1.20
  -2  -8  13   31.70    2.20
  -2  -8  13   35.90    3.60
  -1  -8  13    1.90    0.70
  -1  -8  13    2.10    1.30
   0  -8  13    3.20    1.40
   0  -8 -13   -1.00    1.70
   0  -8  13    2.60    1.40
   1  -8  13    2.80    1.30
  -1  -8 -13    1.00    1.60
   2  -8  13   15.90    2.80
   3  -8  13    8.80    2.20
   3  -8  13    9.20    1.20
   3  -8  13    9.50    1.70
   4  -8  13  349.27   17.00
   4  -8  13  358.16   16.30
   4  -8  13  388.26   18.50
   5  -8  13  115.49    5.90
   5  -8  13  122.69    6.60
   5  -8  13  117.69    7.30
   6  -8  13    2.10    0.90
  -6  -8 -13    2.20    2.70
   6  -8  13    2.90    0.70
  -6  -9  13   53.39    3.00
  -5  -9  13    6.80    1.00
   5  -9 -13    6.50    1.50
   4  -9 -13   15.60    2.50
  -4  -9  13   11.80    2.10
  -4  -9  13   11.90    1.30
  -3  -9  13   13.60    2.40
   3  -9 -13   11.00    2.90
  -3  -9  13   11.60    1.30
  -2  -9  13    1.00    1.00
  -2  -9  13    1.00    0.60
   2  -9 -13   -0.30    2.20
  -1  -9  13   47.60    4.20
   0  -9 -13    2.80    2.50
   0  -9  13   19.40    2.60
   1  -9  13   16.90    2.70
  -1  -9 -13    2.30    2.50
   2  -9  13    1.40    1.10
  -2  -9 -13   -1.90    2.10
  -3  -9 -13   -1.60    2.30
   3  -9  13   -0.40    0.60
   3  -9  13    1.10    1.10
   4  -9  13  110.89    5.40
   4  -9  13  114.09    6.90
   4  -9  13  105.99    5.90
  -5  -9 -13   13.40    3.40
   4 -10 -13   23.30    2.40
  -4 -10  13   18.00    2.40
   3 -10 -13    8.20    2.10
  -3 -10  13   12.00    2.10
   2 -10 -13   44.60    4.80
  -2 -10  13   45.60    3.80
   1 -10 -13    1.40    2.40
  -1 -10  13   -0.30    0.80
   0 -10  13   39.50    3.50
   0 -10 -13   26.00    4.40
   1 -10  13    4.00    1.40
  -1 -10 -13    0.60    2.20
  -2 -10 -13   -0.10    2.10
   2 -10  13    3.20    1.30
  -3 -10 -13    3.00    2.30
   3 -10  13    3.90    1.30
  -1 -11  13   35.40    3.40
   0 -11  13    6.90    1.60
 -10   0  14  109.79    5.30
  -9   0  14   -0.40    0.50
  -8   0  14  349.67   15.60
  -7   0  14    0.70    0.50
  -7   0  14    0.60    0.50
  -6   0  14  144.49    6.90
  -6   0  14  148.49    6.80
  -5   0  14    0.30    0.40
  -5   0  14   -0.20    0.40
  -4   0  14  259.47   11.30
  -4   0  14  252.87   11.30
  -3   0  14    0.30    0.60
  -2   0  14    7.80    1.20
  -1   0  14    0.10    0.40
   0   0 -14 3504.05  143.69
   0   0  14 3571.64  143.79
   0   0 -14 3144.29  143.79
  -1   0 -14    0.70    0.50
   2   0  14  523.65   23.00
  -2   0 -14  543.85   23.60
   3   0  14    0.40    0.40
  -3   0 -14    1.10    1.80
   3   0  14   -0.20    0.60
   3   0  14   -0.10    0.60
   3   0  14    0.30    0.40
   4   0  14    1.50    0.90
   4   0  14    0.70    0.50
   4   0  14    0.40    0.70
   4   0  14    0.40    0.40
   5   0  14    0.10    0.50
   5   0  14   -0.30    0.80
  -5   0 -14   -0.30    0.40
   5   0  14    0.60    0.70
   6   0  14  485.55   21.60
  -6   0 -14  483.85   21.30
   6   0  14  505.95   22.60
   7   0  14    0.40    0.60
   7   0  14    0.00    0.70
  -7   0 -14   -0.30    0.40
   8   0  14   15.70    2.10
  -8   0 -14   16.30    1.40
  -9   0 -14    0.60    0.40
  -9   0 -14    0.90    0.50
   9   0  14    0.20    0.70
 -10  -1  14    4.10    0.70
 -10   1  14    4.10    0.70
  -9  -1  14    0.70    0.50
  -9   1  14   -0.20    0.50
  -8  -1  14   24.80    1.90
  -8  -1  14   32.10    2.10
  -8   1  14   29.00    2.00
  -7  -1  14   86.29    4.40
  -7  -1  14   88.09    4.50
  -7   1  14   82.99    4.40
  -6  -1  14  166.18    7.60
  -6  -1  14  166.48    7.60
  -6   1  14  163.68    7.60
  -6   1  14  157.78    7.40
  -5  -1  14  156.78    7.90
  -5  -1  14  175.98    7.90
  -5  -1  14  184.58    7.90
  -5   1  14  177.28    7.90
  -5   1  14  171.28    7.80
  -4  -1  14    0.20    0.30
  -4  -1  14   -0.10    0.30
  -4  -1  14    0.20    0.50
  -4   1  14    0.10    0.40
  -4   1  14    0.10    0.40
  -3  -1  14    1.50    0.40
  -3  -1  14    1.90    0.80
  -3  -1  14    1.00    0.40
  -2  -1  14  157.88    7.80
   1  -1 -14  392.86   17.90
  -1  -1  14  418.76   18.10
   0  -1  14    2.30    0.70
   1  -1  14  603.04   25.70
  -1   1 -14  579.24   25.90
   2  -1  14    1.50    0.50
   2  -1  14    0.90    0.80
   2  -1  14    1.00    0.50
  -2   1 -14    2.10    1.00
   2   1  14    1.40    1.30
   2   1  14    1.20    0.40
   2   1  14    1.30    0.40
   3  -1  14   54.59    3.00
   3  -1  14   51.59    2.80
   3  -1  14   55.09    3.50
   3  -1  14   57.69    4.20
  -3   1 -14   51.19    3.90
   3   1  14   58.49    4.10
   3   1  14   56.69    3.00
   3   1  14   59.69    3.50
   3   1  14   54.49    2.80
   4  -1  14  173.98    9.80
   4  -1  14  178.88    9.00
   4  -1  14  181.68    8.40
  -4  -1 -14  169.28    8.00
   4   1  14  178.38    8.00
   4   1  14  185.68    9.90
   4   1  14  183.38    9.00
   4   1  14  184.98    8.30
  -5  -1 -14  166.08    7.90
   5  -1  14  180.48    9.90
   5  -1  14  177.88    9.10
   5  -1  14  178.88    8.30
   5   1  14  175.28    8.20
   5   1  14  174.18    9.00
  -5   1 -14  175.58    8.00
  -6  -1 -14   27.10    1.70
   6  -1  14   23.60    2.90
   6  -1  14   24.50    2.50
   6  -1  14   22.90    1.90
  -6   1 -14   24.40    1.60
   6   1  14   22.70    1.80
   6   1  14   24.20    2.40
   7  -1  14  122.19    6.30
  -7  -1 -14  126.59    6.00
   7  -1  14  130.49    7.30
   7   1  14  123.99    6.20
   7   1  14  126.69    7.20
  -7   1 -14  133.69    6.10
   8  -1  14   18.10    1.70
   8  -1  14   22.80    2.40
   8   1  14   21.80    2.30
  -8   1 -14   20.00    1.50
  -9  -1 -14   85.39    4.30
   9  -1  14   92.29    5.20
   9   1  14   90.19    5.10
  -9   1 -14   86.19    4.30
 -10  -2  14   21.10    1.60
 -10   2  14   24.00    1.60
  -9  -2  14   71.39    3.70
  -9  -2  14   63.99    3.40
  -9   2  14   65.99    3.60
  -8  -2  14    1.20    0.60
  -8  -2  14    0.90    0.60
  -8   2  14    7.10    1.00
  -7  -2  14    4.60    0.90
  -7  -2  14    5.90    0.90
  -7  -2  14    4.90    1.00
  -7   2  14    5.00    0.80
  -6  -2  14   -0.10    0.40
  -6  -2  14    0.00    0.50
  -6  -2  14   -0.50    0.40
  -6   2  14   -0.30    0.40
  -5  -2  14    2.50    0.60
  -5  -2  14    2.20    0.60
  -5  -2  14    3.50    0.70
  -5   2  14    3.00    0.60
  -4  -2  14   19.90    1.40
  -4  -2  14   19.20    1.40
  -4  -2  14   19.50    1.40
  -4   2  14   17.60    1.30
  -4   2  14   20.70    1.40
  -3  -2  14   -0.10    0.30
  -3  -2  14    0.10    0.70
  -3  -2  14    0.00    0.40
  -3  -2  14    0.00    0.20
  -2  -2  14  322.97   15.00
  -1  -2  14  222.68   10.60
   0  -2  14    0.60    0.60
   1  -2  14 1251.97   51.59
   1   2  14 1150.48   50.89
   1   2  14 1155.38   50.89
  -1   2 -14 1248.08   51.89
   2  -2  14    7.70    1.30
   2  -2  14    6.70    0.90
   2  -2  14    7.20    1.60
   2  -2  14    6.80    0.90
   2   2  14    6.70    0.80
  -2   2 -14    7.00    1.60
   2   2  14    7.10    0.70
   2   2  14    6.50    1.10
   3  -2  14  175.38    9.50
   3  -2  14  172.18    8.60
   3  -2  14  181.98    8.10
   3   2  14  172.38    8.50
  -3   2 -14  153.68    9.10
   3   2  14  178.98    8.00
   3   2  14  181.88    7.80
   4  -2  14  374.06   16.10
   4  -2  14  344.07   16.70
   4  -2  14  357.96   17.80
   4   2  14  364.56   16.00
   4   2  14  358.66   16.70
   4   2  14  370.36   15.70
   5  -2  14    2.60    0.90
   5  -2  14    2.40    0.80
   5  -2  14    2.30    1.30
   5   2  14    2.00    0.90
   5   2  14    2.50    0.70
  -5   2 -14    2.90    0.60
   6  -2  14  252.67   11.40
   6  -2  14  248.58   12.30
   6  -2  14  243.08   13.10
   6   2  14  258.87   12.30
  -6   2 -14  238.68   11.00
   6   2  14  235.48   11.20
   7  -2  14   94.79    5.90
   7  -2  14   94.19    5.00
  -7   2 -14   97.59    4.80
   7   2  14   97.49    5.80
  -8  -2 -14    0.90    0.50
   8  -2  14    0.30    0.80
   8  -2  14    0.30    0.60
  -8   2 -14    0.20    0.50
   8   2  14    1.00    0.80
  -9  -2 -14    2.80    0.60
   9  -2  14    3.30    1.00
  -9   2 -14    3.60    0.60
 -10   3  14   39.30    2.30
  -9  -3  14   46.70    2.70
  -9  -3  14   43.00    2.50
  -9   3  14   45.10    2.70
  -8  -3  14   12.60    1.40
  -8  -3  14   13.00    1.30
  -8  -3  14   11.30    1.30
  -8   3  14   12.80    1.40
  -7  -3  14   19.10    1.60
  -7  -3  14   15.10    1.60
  -7  -3  14   15.60    1.60
  -7   3  14   18.70    1.60
  -6  -3  14   29.20    1.90
  -6  -3  14   28.30    2.00
  -6  -3  14   26.30    2.00
  -6   3  14   26.90    1.90
  -5  -3  14   58.29    3.00
  -5  -3  14   54.09    3.10
  -5  -3  14   53.59    3.00
  -5   3  14   56.69    3.00
  -4  -3  14  236.48    9.70
  -4  -3  14  217.78    9.80
  -4  -3  14  210.08    9.70
  -4   3  14  201.18    9.60
  -3  -3  14   25.00    1.50
  -3  -3  14   21.30    1.50
  -3  -3  14   24.50    1.60
  -3   3  14   23.50    1.30
  -3   3  14   22.20    1.40
  -2  -3  14    3.70    0.70
  -2  -3  14    4.00    0.60
  -2  -3  14    4.30    1.10
  -2  -3  14    4.30    0.70
  -2   3  14    4.40    0.50
  -1  -3  14  490.95   21.60
  -1  -3  14  469.95   20.80
  -1   3  14  478.35   20.50
   0  -3  14  173.38    9.10
   0  -3  14  190.48    8.50
   0   3  14  192.88    8.30
   0   3  14  187.98    8.30
   1  -3  14   21.40    2.10
   1  -3  14   19.60    1.50
   1  -3  14   20.60    1.50
   1  -3  14   20.80    2.30
   1   3  14   22.70    1.40
   1   3  14   22.90    1.40
   2  -3  14   43.80    2.50
   2  -3  14   38.40    2.80
   2  -3  14   40.60    3.10
   2  -3  14   41.70    2.40
   2  -3  14   39.10    3.40
   2   3  14   42.20    2.20
   2   3  14   41.50    2.70
  -2   3 -14   39.00    3.30
   2   3  14   41.90    2.30
   3  -3  14    0.50    0.80
   3  -3  14    0.40    0.50
   3  -3  14    0.00    0.70
   3   3  14    0.40    0.60
   3   3  14    0.60    0.40
   3   3  14    0.10    0.30
   4  -3  14    1.30    0.80
   4  -3  14    2.70    1.30
   4  -3  14    1.90    0.70
   4   3  14    2.10    0.80
   4   3  14    1.80    0.60
   5  -3  14  155.38    8.30
   5  -3  14  157.58    9.30
   5  -3  14  156.58    7.60
   5   3  14  157.28    8.20
  -5   3 -14  152.58    7.20
   5   3  14  150.58    7.30
   6  -3  14    0.30    0.60
   6  -3  14    0.60    1.10
   6  -3  14    0.20    0.80
   6   3  14   -0.20    0.70
  -6   3 -14    0.40    0.40
   6   3  14    0.50    0.60
   7  -3  14   77.49    4.10
   7  -3  14   60.69    6.40
   7  -3  14   71.39    4.80
   7   3  14   79.19    4.80
  -7   3 -14   73.39    3.80
  -8  -3 -14    7.50    1.00
   8  -3  14    6.40    1.10
   8  -3  14    9.00    1.60
  -8   3 -14    9.10    1.00
   9  -3  14    7.50    1.30
  -9  -3 -14    8.70    1.00
  -9   3 -14    8.90    0.90
  -9  -4  14    7.60    0.90
  -9  -4  14    7.50    1.00
  -9   4  14    7.90    1.00
  -8  -4  14   23.00    1.90
  -8  -4  14   22.60    1.60
  -8  -4  14   21.50    1.80
  -8   4  14   24.90    1.80
  -7  -4  14  177.08    8.30
  -7  -4  14  170.98    8.40
  -7  -4  14  190.68    8.50
  -7   4  14  174.78    8.30
  -6  -4  14   -0.30    0.30
  -6  -4  14    0.20    0.50
  -6  -4  14    0.20    0.60
  -6   4  14    0.40    0.60
  -5  -4  14    5.20    0.90
  -5  -4  14    4.50    0.80
  -5  -4  14    6.90    0.90
  -4  -4  14    0.30    0.40
  -4  -4  14    1.10    0.50
  -4  -4  14   -0.10    0.40
  -3  -4  14   25.90    1.80
  -3  -4  14   30.30    1.90
  -3  -4  14   29.50    1.80
  -2  -4  14    3.20    1.10
  -2  -4  14    2.90    0.70
  -2  -4  14    3.10    0.60
  -2   4  14    3.10    0.50
  -1  -4  14    1.30    0.90
  -1  -4  14    0.60    0.40
  -1  -4  14    0.60    0.50
  -1   4  14    1.50    0.50
  -1   4  14    1.20    0.40
   0  -4  14    1.80    0.60
   0  -4  14    2.40    1.10
   0   4  14    1.50    0.40
   0   4  14    1.50    0.40
   1  -4  14  110.49    5.40
   1  -4  14  109.49    6.60
   1  -4  14  103.39    5.20
   1   4  14  109.29    5.10
   1   4  14  112.89    5.10
   2  -4  14  103.69    5.10
   2  -4  14  103.59    6.50
   2  -4  14  104.69    5.00
   2  -4  14   83.09    5.30
   2   4  14  100.79    4.70
   2   4  14  106.19    4.80
   3  -4  14   99.89    5.10
   3  -4  14  100.79    5.70
   3  -4  14  101.59    5.10
   3  -4  14   96.29    6.50
   3   4  14   97.59    4.80
   3   4  14   99.99    4.70
   4  -4  14   60.09    5.00
   4  -4  14   66.99    3.70
   4  -4  14   60.99    4.20
   4   4  14   64.09    3.40
   5  -4  14   -0.20    0.80
   5  -4  14   -0.20    0.60
   5  -4  14   -0.40    1.00
   5   4  14   -0.40    0.50
  -5   4 -14    0.20    0.40
   6  -4  14    0.10    1.20
   6  -4  14   -0.40    0.70
   6  -4  14   -0.40    0.60
  -6   4 -14    0.00    0.40
   7  -4  14   37.90    3.20
   7  -4  14   39.90    2.60
  -7  -4 -14   38.60    2.30
  -7   4 -14   34.50    2.20
   8  -4  14   14.40    1.90
  -8  -4 -14   15.90    1.30
   8  -4  14   13.10    1.40
  -8   4 -14   16.00    1.20
  -9  -5  14   17.40    1.30
  -9  -5  14   17.50    1.40
  -8  -5  14    5.90    1.00
  -8  -5  14    6.90    0.90
  -7  -5  14   12.80    1.50
  -7  -5  14   11.30    1.20
  -6  -5  14    4.60    0.80
  -6  -5  14    2.90    0.80
  -5  -5  14    0.60    0.50
  -5  -5  14    0.00    0.40
  -5  -5  14    0.40    0.60
  -4  -5  14   67.19    3.80
  -4  -5  14   72.09    3.60
  -3  -5  14  330.87   14.70
  -3  -5  14  347.57   15.10
  -3  -5  14  332.87   16.30
  -2  -5  14   61.99    3.40
  -2  -5  14   72.29    3.70
  -2  -5  14   70.39    4.90
  -2   5  14   68.59    3.30
  -1  -5  14   73.99    4.00
  -1  -5  14   75.09    5.20
  -1   5  14   81.29    3.70
   0  -5  14    3.60    0.80
   0  -5  14    4.20    1.30
   0   5  14    3.40    0.60
   0   5  14    3.90    0.60
   1  -5  14   22.70    1.70
   1  -5  14   23.30    2.70
   1   5  14   22.50    1.50
   1   5  14   23.50    1.50
   2  -5  14    3.40    1.30
   2  -5  14    4.40    0.90
   2  -5  14    4.10    1.10
   2   5  14    7.50    0.80
   2   5  14    4.50    0.70
   3  -5  14    2.40    0.80
   3  -5  14    2.40    1.30
   3  -5  14    1.00    0.90
   3  -5  14    1.90    0.80
   3   5  14    1.30    0.50
   4  -5  14   52.99    3.30
   4  -5  14   55.89    4.90
   4  -5  14   53.49    3.90
   4   5  14   55.39    3.00
  -4   5 -14   54.99    3.00
  -5  -5 -14  488.75   21.10
   5  -5  14  489.85   23.80
   5  -5  14  499.65   21.60
   5  -5  14  482.85   22.50
  -5   5 -14  490.55   21.10
   5   5  14  463.15   21.00
   6  -5  14   23.80    3.20
   6  -5  14   24.10    2.50
  -6  -5 -14   23.10    1.70
   6  -5  14   23.60    2.20
  -6   5 -14   22.40    1.60
  -7  -5 -14    3.20    0.70
   7  -5  14    4.60    1.00
   7  -5  14    4.10    1.20
  -7   5 -14    4.00    0.70
   8  -5  14   12.30    1.30
   8  -5  14   12.10    1.60
  -8  -5 -14   13.40    1.20
  -8   5 -14   12.80    1.10
  -8  -6  14   51.29    2.80
  -7  -6  14  171.28    8.00
  -7  -6  14  161.88    7.70
  -6  -6  14    9.10    1.10
  -6  -6  14    8.70    1.20
  -5  -6  14   10.00    1.30
  -5  -6  14   10.20    1.10
   4  -6 -14   58.89    5.50
  -4  -6  14   85.29    4.20
  -4  -6  14   76.69    3.80
  -3  -6  14    0.30    0.40
   3  -6 -14   -1.30    1.40
  -3  -6  14    0.10    0.50
  -3  -6  14    0.40    1.00
  -2  -6  14   10.00    2.00
  -2  -6  14    7.70    1.10
  -1  -6  14  148.79    8.50
  -1  -6  14  143.39    6.90
  -1   6  14  137.19    6.40
   0  -6  14   76.79    5.50
   0  -6  14   73.99    4.00
   0   6  14   80.59    3.70
   0   6  14   71.29    3.60
   1  -6  14    4.60    1.60
   1  -6  14    5.90    1.00
   1   6  14    3.80    0.60
   2  -6  14    4.60    1.00
   2  -6  14    5.20    1.60
   2   6  14    3.80    0.70
   3  -6  14   90.49    6.50
   3  -6  14   88.79    4.60
   3  -6  14   82.29    5.20
   3   6  14   85.59    4.20
   4  -6  14   91.99    4.80
  -4  -6 -14   89.09    4.40
   4  -6  14   86.89    5.40
   4  -6  14   91.49    6.60
   4   6  14   81.39    4.20
  -4   6 -14   83.09    4.30
   5  -6  14   71.49    5.70
   5  -6  14   67.69    4.60
  -5  -6 -14   64.29    3.60
   5  -6  14   68.49    3.90
  -5   6 -14   64.19    3.40
  -6  -6 -14    0.50    0.50
   6  -6  14    1.00    0.70
   6  -6  14   -0.70    1.30
   6  -6  14   -0.40    0.70
  -6   6 -14    0.10    0.40
   7  -6  14   16.20    1.60
   7  -6  14   17.60    2.00
  -7  -6 -14   14.50    1.30
  -7   6 -14   14.90    1.20
  -8  -7  14   35.10    2.20
  -7  -7  14   11.10    1.10
  -7  -7  14   13.70    1.50
  -6  -7  14    1.00    0.50
  -6  -7  14    1.30    0.60
  -5  -7  14    0.80    0.50
   5  -7 -14    0.50    1.20
  -5  -7  14    0.70    0.50
  -4  -7  14    3.30    0.80
   4  -7 -14    0.40    1.80
  -4  -7  14    3.10    1.40
  -4  -7  14    2.10    0.60
  -3  -7  14  382.06   17.30
  -3  -7  14  391.76   19.00
  -2  -7  14  203.68    9.60
  -2  -7  14  206.68   11.30
  -1  -7  14   13.10    1.50
  -1  -7  14   15.40    2.60
   0  -7  14  151.38    8.90
   0  -7  14  134.49    6.90
   0   7  14  144.09    6.50
   1  -7  14   28.80    2.20
   1  -7  14   34.20    3.60
   1   7  14   34.40    2.00
   2  -7  14  107.59    7.40
   2   7  14  109.89    5.20
   3  -7  14    0.60    1.10
   3  -7  14    1.50    1.00
   3  -7  14    0.90    0.60
   3   7  14    0.40    0.60
  -3   7 -14    0.50    0.50
   4  -7  14  234.98   10.40
   4  -7  14  223.28   11.10
   4  -7  14  229.08   12.60
  -4   7 -14  199.28    9.80
   5  -7  14    2.20    0.80
   5  -7  14    1.30    1.40
   5  -7  14    0.70    0.90
  -5   7 -14    1.80    0.60
  -6  -7 -14    7.90    1.00
   6  -7  14    7.50    1.10
   6  -7  14    7.90    1.50
  -6   7 -14    6.70    0.80
   7  -7  14    0.80    0.60
  -7  -7 -14    2.40    2.40
   7  -7  14    0.60    0.80
  -7  -8  14   62.49    3.20
  -7  -8  14   49.90    2.80
  -6  -8  14    0.50    0.50
  -6  -8  14    1.30    0.60
  -5  -8  14    1.40    0.60
   5  -8 -14   -0.90    1.10
  -5  -8  14    0.10    0.50
  -4  -8  14    1.30    0.60
   4  -8 -14   -0.10    1.60
  -4  -8  14    0.00    1.00
  -3  -8  14   42.20    2.60
  -3  -8  14   43.20    3.90
   3  -8 -14   28.60    4.50
  -2  -8  14  129.29    6.40
  -2  -8  14  131.39    8.10
  -1  -8  14  236.98   12.60
  -1  -8  14  222.58   10.50
   0  -8  14   17.10    1.70
   0  -8  14   22.20    2.90
   1  -8  14   22.00    3.00
   2  -8  14   22.10    3.00
   2  -8  14   20.30    1.80
   3  -8  14    0.40    0.60
   3  -8  14    0.30    1.00
   4  -8  14   11.30    2.40
   4  -8  14    8.40    1.50
   4  -8  14    9.40    1.20
  -5  -8 -14   -2.70    2.30
   5  -8  14   -0.10    1.20
   5  -8  14    0.30    0.80
   5  -8  14    0.00    0.60
   6  -8  14    1.50    0.60
  -6  -8 -14    1.80    2.50
   6  -8  14    0.40    0.80
  -5  -9  14    4.40    0.80
   5  -9 -14    4.10    1.30
  -4  -9  14    3.10    0.80
   4  -9 -14    4.00    1.60
  -4  -9  14    2.60    1.30
   3  -9 -14   11.70    2.80
  -3  -9  14   13.40    1.40
  -3  -9  14   12.50    2.20
  -2  -9  14   65.79    3.50
   2  -9 -14   46.10    5.70
  -2  -9  14   69.79    5.00
  -1  -9  14    2.70    1.20
   0  -9  14   13.10    2.50
   1  -9  14    1.30    1.10
  -1  -9 -14   -2.90    1.80
   3  -9  14   43.80    2.70
   3  -9  14   48.10    4.10
   4  -9  14   21.80    2.70
   4  -9  14   22.80    1.70
  -5  -9 -14    1.80    2.40
  -3 -10  14   17.10    2.30
   3 -10 -14   14.40    2.40
  -2 -10  14    4.80    1.50
   2 -10 -14    6.50    2.40
  -1 -10  14    4.90    1.50
   1 -10 -14    5.40    2.60
   0 -10 -14   -0.70    2.20
   0 -10  14    1.10    1.00
   1 -10  14    6.60    1.60
  -1 -10 -14    3.50    2.40
  -2 -10 -14   -1.00    1.90
   2 -10  14    0.10    0.90
   3 -10  14   -0.60    0.90
  -3 -10 -14   -1.70    1.90
 -10   0  15   -0.20    0.40
  -9   0  15   37.90    2.40
  -8   0  15    0.40    0.50
  -7   0  15    0.70    0.50
  -7   0  15    0.80    0.50
  -6   0  15   -0.10    0.40
  -6   0  15    1.40    0.50
  -5   0  15    1.70    0.50
  -5   0  15    1.50    0.50
  -4   0  15    0.00    0.30
  -4   0  15   -0.10    0.40
  -3   0  15    0.90    0.70
  -3   0  15    0.10    0.30
  -3   0  15    0.50    0.30
  -2   0  15   -0.60    0.50
  -1   0  15  669.53   29.10
   0   0  15    0.00    0.40
   1   0  15   -0.10    0.30
   2   0  15   -0.20    0.40
   2   0  15    0.60    0.40
   2   0  15    0.50    0.70
   3   0  15   -0.40    0.60
   3   0  15    0.50    0.40
   3   0  15    0.50    0.50
   3   0  15    0.20    0.40
   4   0  15    1.10    0.90
   4   0  15    0.20    0.60
   4   0  15    0.20    0.40
   4   0  15    0.10    0.40
   5   0  15   96.59    6.30
   5   0  15   90.09    5.40
   5   0  15   89.29    4.70
  -5   0 -15   88.39    4.40
   6   0  15   -0.10    0.80
   6   0  15   -0.10    0.50
  -6   0 -15   -0.20    0.40
   7   0  15  360.36   16.90
   7   0  15  390.76   18.00
  -7   0 -15  389.36   16.70
   8   0  15    1.50    0.70
   8   0  15   -0.60    0.60
  -8   0 -15    0.20    0.50
   9   0  15   -0.10    0.60
  -9   0 -15    0.60    0.40
  -9   0 -15    1.50    0.60
 -10  -1  15    4.40    0.80
 -10   1  15    5.30    0.80
  -9  -1  15   27.90    2.00
  -9   1  15   26.50    1.90
  -8  -1  15    1.00    0.50
  -8  -1  15    1.00    0.50
  -8   1  15    0.40    0.50
  -7  -1  15  448.36   19.20
  -7  -1  15  433.56   19.30
  -7   1  15  436.46   19.30
  -6  -1  15   43.70    2.60
  -6  -1  15   44.70    2.50
  -6   1  15   44.30    2.60
  -6   1  15   41.70    2.40
  -5  -1  15   37.40    2.20
  -5  -1  15   39.10    2.20
  -5   1  15   38.70    2.20
  -5   1  15   37.40    2.20
  -4  -1  15   29.20    1.90
  -4  -1  15   31.90    1.90
  -4  -1  15   34.00    1.90
  -4   1  15   31.60    1.80
  -4   1  15   34.00    2.00
  -3  -1  15    4.60    0.70
  -3  -1  15    4.70    1.20
  -3  -1  15    5.40    0.70
  -3   1  15    4.60    0.60
  -3   1  15    4.70    0.70
  -2  -1  15    3.90    0.60
  -2  -1  15    4.90    1.10
  -1  -1  15    8.80    1.30
   0  -1  15  493.55   21.70
   1  -1  15  195.68    8.80
   1  -1  15  195.78    9.40
  -1   1 -15  193.98    9.30
   1   1  15  199.38    8.60
   1   1  15  186.98    8.70
   2  -1  15  170.98    9.30
   2  -1  15  183.98    8.00
   2  -1  15  179.18    8.10
   2   1  15  181.18    9.30
   2   1  15  176.88    8.00
  -2   1 -15  161.68    8.70
   2   1  15  166.58    8.30
   2   1  15  181.78    7.90
   3  -1  15   49.10    2.70
   3  -1  15   53.49    4.10
   3  -1  15   58.29    3.00
   3  -1  15   52.69    3.40
   3   1  15   56.79    3.00
   3   1  15   54.29    4.10
   3   1  15   57.79    3.40
  -3   1 -15   47.90    4.00
   3   1  15   55.19    2.80
   4  -1  15  562.74   25.70
   4  -1  15  573.84   25.10
   4  -1  15  589.64   26.90
  -4  -1 -15  554.84   24.70
   4   1  15  581.34   24.70
   4   1  15  594.94   25.00
   4   1  15  591.94   26.80
   4   1  15  556.54   25.70
   5  -1  15    8.00    1.90
   5  -1  15    6.30    1.00
   5  -1  15    7.00    1.40
  -5  -1 -15    8.10    0.90
  -5   1 -15    7.50    0.90
   5   1  15    7.00    1.40
   5   1  15   11.20    1.30
   6  -1  15   24.80    2.50
   6  -1  15   24.50    3.00
  -6  -1 -15   26.40    1.70
  -6   1 -15   28.10    1.80
   6   1  15   25.60    2.50
   6   1  15   25.10    1.90
   7  -1  15    0.20    0.80
  -7  -1 -15   -0.40    0.50
   7  -1  15   -0.40    0.60
   7   1  15    1.20    0.60
  -7   1 -15    0.40    0.50
   7   1  15   -0.70    0.60
   8  -1  15   30.50    2.20
   8  -1  15   30.90    2.80
  -8   1 -15   33.60    2.00
   8   1  15   35.20    2.90
  -9  -1 -15    3.40    0.60
   9  -1  15    3.60    1.00
  -9   1 -15    3.60    0.70
   9   1  15    4.70    1.00
 -10  -2  15    7.50    0.90
 -10   2  15    6.80    0.90
  -9  -2  15    2.30    0.60
  -9  -2  15    1.50    0.70
  -9   2  15    1.40    0.60
  -8  -2  15   54.79    3.10
  -8  -2  15   58.79    3.30
  -8   2  15   57.69    3.30
  -7  -2  15   53.09    3.60
  -7  -2  15   61.99    3.20
  -7  -2  15   56.09    3.20
  -7   2  15   55.29    3.20
  -6  -2  15    3.40    0.70
  -6  -2  15    4.10    0.80
  -6  -2  15    3.60    0.80
  -6   2  15    3.40    0.70
  -5  -2  15   77.39    3.70
  -5  -2  15   70.09    3.70
  -5  -2  15   67.69    3.70
  -5   2  15   69.39    3.60
  -4  -2  15    0.20    0.40
  -4  -2  15    0.40    0.40
  -4  -2  15    0.20    0.30
  -4   2  15    0.30    0.40
  -4   2  15    0.20    0.40
  -3  -2  15  154.88    6.90
  -3  -2  15  151.68    7.00
  -3  -2  15  166.88    6.90
  -3   2  15  138.99    6.70
  -3   2  15  146.39    6.90
  -3   2  15  151.38    6.80
  -2  -2  15    7.10    0.90
  -2  -2  15    7.10    0.70
  -2  -2  15    4.90    1.20
  -2  -2  15    7.70    0.80
  -2   2  15    5.70    0.70
  -1  -2  15  592.54   25.00
  -1   2  15  533.65   24.00
   0  -2  15   16.90    2.10
   0  -2  15   20.60    1.80
   0   2  15   18.00    1.20
   0   2  15   18.60    1.20
   1  -2  15  196.98    9.50
   1  -2  15  196.88    9.00
   1  -2  15  188.48   10.10
   1  -2  15  193.78    8.90
   1   2  15  203.08    8.80
   1   2  15  202.78    8.80
  -1   2 -15  198.48    9.70
   2  -2  15    2.30    0.80
   2  -2  15    2.40    0.60
   2  -2  15    2.10    1.00
   2  -2  15    1.60    0.50
   2   2  15    2.90    0.60
   2   2  15    2.40    0.70
  -2   2 -15    2.90    1.20
   2   2  15    2.20    0.40
   3  -2  15    9.90    2.00
   3  -2  15    9.00    1.40
   3  -2  15    8.60    1.00
   3   2  15    8.50    1.30
   3   2  15   10.10    1.10
   3   2  15    9.10    0.90
   4  -2  15    2.20    1.20
   4  -2  15    2.40    0.90
   4  -2  15    3.50    0.70
   4   2  15    2.10    0.60
   4   2  15    2.70    1.00
   4   2  15    3.60    0.60
   5  -2  15  281.27   15.20
   5  -2  15  293.07   14.30
   5  -2  15  308.17   13.60
  -5   2 -15  304.77   13.20
   5   2  15  296.47   13.40
   5   2  15  305.87   14.30
   6  -2  15   61.19    4.20
   6  -2  15   59.39    4.90
   6  -2  15   53.49    3.40
   6   2  15   57.89    3.30
   6   2  15   59.39    4.10
  -6   2 -15   55.49    3.10
   7  -2  15  168.18    8.80
   7  -2  15  162.78    7.90
  -7   2 -15  168.98    7.60
   7   2  15  147.99    7.60
   7   2  15  171.48    8.80
  -8  -2 -15    9.40    1.00
   8  -2  15   10.60    1.30
   8  -2  15    9.10    1.60
   8   2  15   10.00    1.60
  -8   2 -15   11.70    1.10
   9  -2  15    7.70    1.30
  -9  -2 -15    6.50    0.80
  -9   2 -15    8.80    0.90
 -10   3  15    0.00    0.60
  -9  -3  15   13.80    1.40
  -9  -3  15   14.40    1.20
  -9   3  15   13.50    1.40
  -8  -3  15   19.30    1.50
  -8  -3  15   17.60    1.70
  -8  -3  15   17.90    1.70
  -8   3  15   17.20    1.60
  -7  -3  15    1.30    0.60
  -7  -3  15    0.80    0.50
  -7  -3  15    1.00    0.60
  -7   3  15    3.60    0.80
  -6  -3  15    1.30    0.60
  -6  -3  15    1.10    0.60
  -6  -3  15    2.00    0.60
  -6   3  15    4.00    0.80
  -5  -3  15    3.50    0.70
  -5  -3  15    2.60    0.60
  -5  -3  15    2.50    0.70
  -5   3  15    3.90    0.70
  -4  -3  15   15.70    1.30
  -4  -3  15   18.30    1.30
  -4  -3  15   16.80    1.40
  -4   3  15   16.90    1.30
  -3  -3  15   20.30    1.40
  -3  -3  15   20.70    1.50
  -3  -3  15   21.30    1.40
  -3   3  15   20.10    1.30
  -3   3  15   18.60    1.20
  -2  -3  15  194.38    8.50
  -2  -3  15  194.88    8.80
  -2  -3  15  192.78    8.60
  -2   3  15  183.78    8.50
  -2   3  15  190.58    8.40
  -1  -3  15   87.89    6.30
  -1  -3  15   92.99    4.50
  -1  -3  15   97.29    5.60
  -1  -3  15  100.99    4.80
  -1   3  15  100.69    4.50
  -1   3  15   96.99    4.50
   0  -3  15   12.70    2.00
   0  -3  15   10.70    1.60
   0  -3  15   12.50    1.20
   0   3  15   16.40    1.10
   0   3  15   12.70    1.00
   1  -3  15  216.18   11.30
   1  -3  15  199.98   10.60
   1  -3  15  225.38   10.00
   1  -3  15  222.78    9.90
   1   3  15  229.78    9.80
   1   3  15  222.28    9.70
   2  -3  15  325.57   16.40
   2  -3  15  386.16   16.20
   2  -3  15  364.16   17.70
   2  -3  15  388.46   16.10
   2   3  15  370.36   16.00
   2   3  15  353.86   16.50
   2   3  15  367.56   15.80
   3  -3  15   39.30    2.40
   3  -3  15   35.80    3.50
   3  -3  15   36.00    2.80
   3   3  15   38.50    2.30
   3   3  15   37.70    2.10
   3   3  15   35.60    2.70
   4  -3  15  125.19    7.00
   4  -3  15  128.69    8.00
   4  -3  15  129.99    6.40
   4   3  15  129.39    6.90
   4   3  15  127.29    6.20
   5  -3  15  678.13   31.30
   5  -3  15  704.03   30.50
   5  -3  15  705.23   32.60
   5   3  15  681.93   30.20
   5   3  15  722.53   31.30
  -5   3 -15  708.73   30.10
   6  -3  15   18.80    1.90
   6  -3  15   19.70    2.50
   6  -3  15   21.30    2.90
   6   3  15   19.80    1.70
   6   3  15   20.50    2.30
  -6   3 -15   19.50    1.50
   7  -3  15   49.50    3.80
   7  -3  15   54.09    3.20
   7  -3  15   49.30    4.40
  -7   3 -15   44.60    2.70
   7   3  15   51.29    3.70
  -8  -3 -15   17.00    1.40
   8  -3  15   15.80    2.10
   8  -3  15   17.50    1.60
  -8   3 -15   17.70    1.40
   9  -3  15   30.60    2.40
  -9  -3 -15   29.10    1.80
  -9   3 -15   28.60    1.70
  -9  -4  15   12.70    1.10
  -9  -4  15   11.40    1.50
  -9   4  15   13.50    1.30
  -8  -4  15   20.20    1.50
  -8  -4  15   19.60    1.70
  -8  -4  15   21.20    1.80
  -8   4  15   21.10    1.80
  -7  -4  15   15.60    1.50
  -7  -4  15   12.30    1.40
  -7  -4  15   16.30    1.60
  -7   4  15   13.80    1.40
  -6  -4  15   28.20    1.90
  -6  -4  15   28.70    2.00
  -6  -4  15   26.80    2.00
  -6   4  15   27.50    2.00
  -5  -4  15   12.00    1.30
  -5  -4  15   12.70    1.40
  -5  -4  15   13.80    1.30
  -4  -4  15    8.90    1.10
  -4  -4  15    8.20    0.90
  -4  -4  15    7.00    1.00
  -3  -4  15   24.10    1.50
  -3  -4  15   23.40    1.60
  -3  -4  15   22.00    1.60
  -3   4  15   20.60    1.30
  -2  -4  15   85.89    4.30
  -2  -4  15   82.09    4.10
  -2  -4  15   81.59    5.30
  -2   4  15   88.59    4.00
  -2   4  15   81.29    4.00
  -1  -4  15   78.79    4.10
  -1  -4  15   73.69    3.80
  -1  -4  15   77.99    5.20
  -1   4  15   83.09    3.80
  -1   4  15   78.39    3.80
   0  -4  15  115.69    5.60
   0  -4  15  113.59    6.80
   0   4  15  114.79    5.30
   0   4  15  113.39    5.30
   1  -4  15    0.60    0.50
   1  -4  15    1.10    0.50
   1  -4  15    1.00    1.00
   1   4  15    0.80    0.40
   1   4  15    1.30    0.40
   2  -4  15   50.69    3.00
   2  -4  15   50.19    4.20
   2  -4  15   52.99    3.10
   2   4  15   49.30    2.70
   2   4  15   53.29    2.70
   3  -4  15   77.69    4.10
   3  -4  15   72.69    5.60
   3  -4  15   72.99    4.60
   3   4  15   81.19    3.80
   3   4  15   77.29    3.90
   4  -4  15    2.50    0.80
   4  -4  15    0.00    0.90
   4  -4  15    0.20    0.80
   4   4  15    0.70    0.50
   5  -4  15   -0.30    1.10
   5  -4  15    0.00    0.60
   5  -4  15   -0.30    0.80
  -5   4 -15    0.20    0.40
   5   4  15   -0.40    0.50
   6  -4  15  289.97   14.60
   6  -4  15  306.57   13.80
   6  -4  15  307.47   15.80
  -6   4 -15  299.27   13.40
   7  -4  15    1.50    0.70
   7  -4  15    0.70    0.80
  -7  -4 -15    1.00    0.50
  -7   4 -15    0.70    0.50
   8  -4  15    9.90    1.60
  -8  -4 -15    8.40    1.00
   8  -4  15    9.00    1.20
  -8   4 -15   10.70    1.00
  -9  -5  15    0.60    0.50
  -9  -5  15    0.50    0.40
  -8  -5  15   21.70    1.70
  -8  -5  15   21.90    1.60
  -7  -5  15   54.09    3.30
  -7  -5  15   54.39    3.00
  -6  -5  15   21.10    1.90
  -6  -5  15   23.50    1.70
  -6  -5  15   22.50    1.90
  -5  -5  15   17.90    1.60
  -5  -5  15   18.10    1.60
  -5  -5  15   17.20    1.60
  -4  -5  15    0.80    0.40
  -4  -5  15    1.00    0.50
  -3  -5  15   46.60    3.90
  -3  -5  15   45.40    2.60
  -3  -5  15   48.90    2.90
  -2  -5  15   47.90    4.00
  -2  -5  15   46.90    2.60
  -2  -5  15   53.59    3.00
  -2   5  15   53.29    2.60
  -1  -5  15   68.09    3.60
  -1  -5  15   65.69    4.80
  -1   5  15   62.49    3.20
  -1   5  15   60.59    3.20
   0  -5  15  104.99    5.40
   0  -5  15  109.39    6.80
   0   5  15  107.69    5.10
   0   5  15  109.59    5.10
   1  -5  15   22.10    1.70
   1  -5  15   22.50    1.80
   1  -5  15   20.20    2.70
   1   5  15   21.10    1.40
   1   5  15   22.30    1.50
   2  -5  15  108.59    7.10
   2  -5  15  101.79    5.30
   2  -5  15  104.79    5.50
   2   5  15  110.79    5.10
   2   5  15  107.79    5.10
   3  -5  15   79.39    5.90
   3  -5  15   74.99    4.80
   3  -5  15   75.99    4.20
   3   5  15   75.89    3.90
   4  -5  15   17.30    1.80
   4  -5  15   19.60    3.20
   4  -5  15   18.20    2.40
   4   5  15   17.30    1.40
  -4   5 -15   18.30    1.40
   5  -5  15   19.50    3.20
   5  -5  15   19.90    2.00
  -5  -5 -15   23.80    1.60
   5  -5  15   20.60    2.60
  -5   5 -15   21.40    1.60
   5   5  15   21.20    1.60
   6  -5  15   40.80    4.10
   6  -5  15   43.60    2.80
  -6  -5 -15   40.40    2.50
   6  -5  15   40.80    3.30
  -6   5 -15   38.60    2.40
  -7  -5 -15   14.80    1.30
   7  -5  15   10.10    1.30
   7  -5  15   11.50    1.80
  -7   5 -15   10.60    1.10
  -8  -5 -15    8.20    0.90
   8  -5  15    6.70    1.00
   8  -5  15    5.70    1.10
  -8   5 -15    5.80    0.80
  -8  -6  15    1.90    0.60
  -8  -6  15    3.80    0.80
  -7  -6  15   32.00    2.20
  -7  -6  15   29.90    2.00
  -6  -6  15   38.20    2.30
  -6  -6  15   35.80    2.50
  -5  -6  15    5.20    0.90
  -5  -6  15    5.10    0.80
   4  -6 -15   14.20    3.00
  -4  -6  15   19.00    1.40
  -4  -6  15   17.10    1.60
  -3  -6  15    8.30    1.10
  -3  -6  15    8.80    2.00
   3  -6 -15    3.30    1.80
  -3  -6  15    6.50    0.90
  -2  -6  15    7.50    1.80
  -2  -6  15    7.60    1.10
  -1  -6  15   11.30    2.20
  -1  -6  15   10.20    1.20
  -1   6  15    8.30    0.90
   0  -6  15  281.37   14.20
   0  -6  15  271.87   12.20
   0   6  15  253.57   11.70
   0   6  15  266.97   11.80
   1  -6  15   19.70    3.10
   1  -6  15   19.10    1.80
   1  -6  15   14.60    1.50
   1   6  15   18.30    1.30
   2  -6  15   25.10    3.20
   2  -6  15   26.00    1.90
   2  -6  15   24.90    2.00
   2   6  15   26.70    1.70
   3  -6  15   73.89    5.70
   3  -6  15   61.89    4.40
   3  -6  15   69.79    3.90
   3   6  15   68.99    3.50
   4  -6  15  429.46   20.90
  -4  -6 -15  384.06   17.90
   4  -6  15  413.56   18.40
   4  -6  15  408.96   19.20
  -4   6 -15  418.76   17.90
   4   6  15  410.36   17.80
   5  -6  15  347.27   17.00
   5  -6  15  368.46   16.20
  -5  -6 -15  352.66   15.80
   5  -6  15  376.86   18.50
  -5   6 -15  350.56   15.70
   6  -6  15   32.90    2.30
  -6  -6 -15   30.00    2.10
   6  -6  15   32.70    3.60
   6  -6  15   34.30    2.90
  -6   6 -15   32.70    2.00
   7  -6  15   38.60    3.00
  -7  -6 -15   41.50    2.40
   7  -6  15   44.10    2.60
  -7   6 -15   39.80    2.30
  -8  -7  15    5.10    0.80
  -8  -7  15    6.10    0.70
  -7  -7  15   30.70    2.10
  -7  -7  15   27.80    1.80
  -6  -7  15   15.20    1.40
  -6  -7  15   16.10    1.60
  -5  -7  15   21.80    1.80
  -5  -7  15   20.10    1.50
   4  -7 -15    6.00    2.20
  -4  -7  15    7.90    1.00
  -4  -7  15    9.80    1.20
  -4  -7  15    8.30    1.90
  -3  -7  15   39.50    3.80
  -3  -7  15   40.00    2.60
  -2  -7  15    1.50    0.70
  -2  -7  15    2.00    1.10
  -1  -7  15   36.40    3.60
  -1  -7  15   33.20    2.30
   0  -7  15  124.69    6.40
   0  -7  15  129.39    8.20
   0   7  15  133.69    6.00
   1  -7  15   98.39    5.30
   1  -7  15  109.79    7.30
   1   7  15  106.09    5.00
   2  -7  15    3.40    0.80
   2  -7  15    2.00    1.20
   2   7  15    3.10    0.70
   3  -7  15    3.30    1.60
   3  -7  15    1.10    1.00
   3  -7  15    2.10    0.70
   3   7  15    2.00    0.60
  -3   7 -15    2.60    0.60
   4  -7  15    1.10    0.90
   4  -7  15    0.70    1.20
   4  -7  15    1.30    0.70
   4   7  15    0.30    0.50
  -4   7 -15    1.30    0.50
   5  -7  15    1.40    1.30
   5  -7  15    0.80    0.60
   5  -7  15    0.80    0.90
  -5   7 -15    1.10    0.50
   6  -7  15    2.60    0.70
  -6  -7 -15    0.40    0.60
   6  -7  15    1.20    0.90
  -6   7 -15    0.80    0.50
  -7  -8  15    2.20    0.70
  -6  -8  15   20.50    1.50
  -6  -8  15   22.70    1.80
  -5  -8  15    1.70    0.70
  -5  -8  15    1.50    0.60
  -4  -8  15  114.99    5.60
   4  -8 -15  108.09    7.20
  -4  -8  15  105.39    6.80
   3  -8 -15    1.80    2.10
  -3  -8  15    4.40    0.90
  -3  -8  15    4.60    1.50
  -2  -8  15  121.99    6.00
  -2  -8  15  120.09    7.60
  -1  -8  15  338.87   15.50
  -1  -8  15  355.56   17.60
   0  -8  15    0.30    0.90
   0  -8  15   -0.20    0.60
   0  -8 -15   -1.00    2.00
   1  -8  15    6.50    1.90
  -1  -8 -15    3.00    2.00
   2  -8  15   40.30    4.10
   3  -8  15    2.10    1.40
   3  -8  15    2.00    0.70
   4  -8  15    9.80    1.20
   4  -8  15    9.40    2.00
   4  -8  15    8.80    1.50
   5  -8  15   45.40    3.90
   5  -8  15   48.50    2.70
   5  -8  15   42.40    3.10
  -6  -8 -15    6.70    2.70
  -5  -9  15   -0.30    0.50
  -4  -9  15    0.00    1.00
  -4  -9  15    0.80    0.60
   4  -9 -15    0.40    1.30
   3  -9 -15   27.00    3.90
  -3  -9  15   34.70    3.30
  -3  -9  15   33.90    2.20
   2  -9 -15    7.30    2.70
  -2  -9  15   11.10    1.30
  -2  -9  15   10.30    2.00
  -1  -9  15   14.70    2.40
   0  -9  15   17.70    2.50
  -1  -9 -15   -2.00    2.00
   1  -9  15    0.90    1.10
   2  -9  15    1.30    1.10
  -2  -9 -15   -0.90    2.00
   3  -9  15    3.30    1.40
  -3  -9 -15   -0.30    2.20
   4  -9  15    1.20    0.60
  -4  -9 -15   -0.70    2.20
   4  -9  15    1.30    1.20
  -3 -10  15   18.00    2.30
   3 -10 -15   21.40    2.80
   2 -10 -15    0.00    1.70
  -2 -10  15    0.70    1.00
  -1 -10  15   17.80    2.40
   1 -10 -15   14.30    3.20
   0 -10 -15    3.50    2.40
   0 -10  15    4.00    1.30
   1 -10  15   34.00    3.20
  -2 -10 -15    2.40    2.30
   2 -10  15   10.20    1.80
 -10   0  16   32.10    2.00
  -9   0  16   -0.10    0.40
  -8   0  16    0.60    0.60
  -8   0  16    0.90    0.60
  -7   0  16   -0.10    0.50
  -7   0  16    0.20    0.50
  -6   0  16  596.84   25.50
  -6   0  16  584.74   25.60
  -5   0  16    0.20    0.40
  -5   0  16    0.10    0.40
  -4   0  16   36.50    2.20
  -4   0  16   39.10    2.10
  -3   0  16    0.10    0.30
  -3   0  16    0.90    0.50
  -3   0  16    0.40    0.70
  -2   0  16   27.30    2.20
  -2   0  16   27.70    1.60
  -2   0  16   29.70    1.70
  -1   0  16    0.40    0.50
  -1   0  16    0.20    0.30
   0   0  16   11.40    1.00
   1   0  16   -0.30    0.30
   1   0  16    0.20    0.40
   1   0  16    0.20    0.40
   2   0  16  275.97   13.50
   2   0  16  291.87   12.10
   2   0  16  247.48   12.40
   2   0  16  270.27   11.90
   3   0  16    0.60    0.40
   3   0  16   -0.30    0.60
   3   0  16   -0.70    0.50
   3   0  16    0.00    0.40
   4   0  16   58.69    3.00
   4   0  16   56.29    3.80
   4   0  16   64.19    3.40
   4   0  16   59.79    4.60
   5   0  16    0.20    0.50
   5   0  16    0.40    0.80
  -5   0 -16    0.10    0.40
   5   0  16   -0.20    0.70
   6   0  16  975.40   42.40
   6   0  16  969.50   43.30
  -6   0 -16 1007.90   42.00
   7   0  16    0.00    0.60
   7   0  16    0.00    0.80
  -7   0 -16    0.40    0.50
  -8   0 -16   -0.70    0.50
   8   0  16    0.60    0.70
   8   0  16    0.80    0.70
  -9   0 -16    0.60    0.40
   9   0  16   -0.30    0.60
 -10  -1  16    0.00    0.50
 -10   1  16    0.60    0.40
  -9  -1  16   25.10    2.20
  -9  -1  16   25.60    1.90
  -9   1  16   25.70    1.80
  -8  -1  16    0.50    0.50
  -8  -1  16   -0.50    0.40
  -8   1  16    0.00    0.50
  -7  -1  16   49.70    3.00
  -7  -1  16   50.69    2.90
  -7   1  16   54.09    3.10
  -6  -1  16   12.60    1.30
  -6  -1  16   12.20    1.30
  -6   1  16   12.50    1.20
  -6   1  16   15.20    1.50
  -5  -1  16   62.09    3.40
  -5  -1  16   63.39    3.40
  -5   1  16   69.19    3.30
  -5   1  16   65.09    3.40
  -4  -1  16    0.90    0.40
  -4  -1  16    1.00    0.50
  -4  -1  16    0.60    0.40
  -4   1  16    1.00    0.40
  -4   1  16    1.20    0.50
  -3  -1  16   74.99    3.50
  -3  -1  16   58.19    5.70
  -3  -1  16   62.89    3.50
  -3  -1  16   75.39    3.60
  -3   1  16   71.49    3.60
  -3   1  16   71.19    3.40
  -2  -1  16    7.30    0.90
  -2  -1  16    6.50    1.30
  -2  -1  16    6.60    0.70
  -2   1  16    7.30    0.80
  -1  -1  16   84.59    4.20
  -1  -1  16   98.79    5.00
  -1   1  16   87.49    4.20
   0  -1  16  261.87   11.80
   0   1  16  256.07   11.30
   0   1  16  253.27   11.30
   1  -1  16  314.27   13.80
   1  -1  16  312.27   14.00
   1  -1  16  302.47   15.20
   1  -1  16  318.77   13.90
  -1   1 -16  311.57   15.90
   1   1  16  322.97   13.90
   1   1  16  329.87   13.80
   2  -1  16   34.10    2.00
   2  -1  16   28.50    1.80
   2  -1  16   32.00    2.00
   2  -1  16   31.90    2.90
   2  -1  16   26.10    2.20
   2   1  16   31.50    1.80
   2   1  16   32.30    1.90
   2   1  16   32.50    2.90
   2   1  16   27.50    2.10
   3  -1  16   31.00    3.00
   3  -1  16   27.60    2.40
   3  -1  16   31.40    1.80
   3  -1  16   33.80    2.10
   3   1  16   30.20    3.00
   3   1  16   34.70    2.00
   3   1  16   29.90    2.40
   3   1  16   30.80    1.80
   4  -1  16  110.39    6.90
   4  -1  16  105.99    6.00
  -4  -1 -16  100.09    5.00
   4  -1  16  108.29    5.40
   4   1  16  104.19    5.10
   4   1  16  112.49    6.90
   4   1  16  110.59    5.40
   4   1  16  109.19    6.00
   5  -1  16    1.10    1.10
   5  -1  16    1.70    0.60
   5  -1  16    1.60    0.90
  -5  -1 -16    0.10    0.50
   5   1  16    4.00    0.90
   5   1  16    1.00    0.80
  -5   1 -16    1.60    0.50
   6  -1  16  271.87   12.70
  -6  -1 -16  270.67   12.30
   6  -1  16  284.17   13.70
   6  -1  16  273.47   14.50
   6   1  16  288.27   13.60
   6   1  16  282.97   12.60
  -6   1 -16  270.17   12.30
   7  -1  16  770.12   33.80
   7  -1  16  776.12   34.80
   7   1  16  794.62   34.70
   7   1  16  748.63   33.60
  -7   1 -16  808.62   33.50
   8  -1  16   91.09    5.50
   8  -1  16   83.49    4.60
   8   1  16   98.19    5.50
  -8   1 -16   94.39    4.50
  -9  -1 -16    4.00    0.60
   9  -1  16    3.80    1.00
   9   1  16    4.20    1.00
  -9   1 -16    2.40    0.60
 -10  -2  16    1.40    0.60
 -10   2  16    2.30    0.60
  -9  -2  16   19.50    1.70
  -9  -2  16   15.00    1.40
  -9   2  16   19.40    1.50
  -8  -2  16   21.10    1.90
  -8  -2  16   20.90    1.60
  -8   2  16   22.90    1.80
  -7  -2  16    0.70    0.60
  -7  -2  16    1.60    0.60
  -7   2  16    2.00    0.60
  -6  -2  16   18.80    1.60
  -6  -2  16   14.40    1.60
  -6  -2  16   19.10    1.50
  -6   2  16   19.50    1.60
  -5  -2  16    9.00    1.10
  -5  -2  16   14.10    1.30
  -5  -2  16   10.20    1.20
  -5   2  16   11.10    1.10
  -5   2  16   12.50    1.20
  -4  -2  16  117.29    5.50
  -4  -2  16  115.79    5.60
  -4  -2  16  121.29    5.50
  -4   2  16  112.29    5.50
  -4   2  16  108.19    5.30
  -3  -2  16   39.20    2.30
  -3  -2  16   38.70    2.10
  -3  -2  16   36.10    2.20
  -3   2  16   35.70    2.00
  -3   2  16   35.40    2.10
  -2  -2  16   13.70    1.00
  -2  -2  16   12.40    1.10
  -2  -2  16   13.60    2.00
  -2  -2  16   13.80    1.20
  -2   2  16   12.80    1.00
  -2   2  16   13.20    0.90
  -1  -2  16   23.40    1.50
  -1  -2  16   20.50    1.40
  -1  -2  16   20.40    2.00
  -1   2  16   22.20    1.40
  -1   2  16   20.80    1.30
   0  -2  16  801.52   34.70
   0  -2  16  773.62   33.80
   0  -2  16  732.63   36.20
   0  -2  16  808.92   34.10
   0   2  16  843.12   33.90
   0   2  16  808.62   33.90
   1  -2  16  119.29    5.40
   1  -2  16  111.69    5.30
   1  -2  16  103.09    5.10
   1  -2  16  110.69    6.50
   1   2  16  105.09    5.50
  -1   2 -16  105.09    6.00
   1   2  16  112.49    5.20
   1   2  16  117.09    5.20
   2  -2  16   41.30    2.90
   2  -2  16   48.40    2.60
   2  -2  16   46.90    2.70
   2  -2  16   47.20    3.80
   2   2  16   46.80    2.40
   2   2  16   44.50    2.90
   2   2  16   47.10    2.60
  -2   2 -16   41.60    3.40
   3  -2  16  324.47   15.70
   3  -2  16  357.16   15.30
   3  -2  16  343.27   17.00
   3   2  16  362.26   15.00
   3   2  16  342.37   15.10
   3   2  16  324.27   15.70
   4  -2  16   60.29    3.40
   4  -2  16   58.79    4.80
   4  -2  16   59.19    4.00
   4   2  16   60.39    3.30
   4   2  16   61.59    3.10
   4   2  16   62.09    4.00
   5  -2  16  728.23   33.50
   5  -2  16  738.93   34.70
   5  -2  16  769.12   32.70
  -5   2 -16  743.83   32.30
   5   2  16  773.22   33.50
   5   2  16  767.42   32.60
   6  -2  16  308.47   14.60
   6  -2  16  293.27   15.50
   6   2  16  279.27   13.30
   6   2  16  296.97   14.40
  -6   2 -16  306.77   13.20
   7  -2  16    8.10    1.60
   7  -2  16    9.50    1.30
   7   2  16   10.20    1.80
   7   2  16    7.80    1.00
  -7   2 -16    9.30    1.00
  -8  -2 -16    0.90    0.50
   8  -2  16    0.50    0.80
   8  -2  16    1.00    0.60
   8   2  16    1.00    0.70
  -8   2 -16    0.50    0.50
  -9  -2 -16    7.60    0.80
   9  -2  16    6.90    1.20
  -9   2 -16    7.50    0.90
  -9  -3  16   29.90    2.00
  -9  -3  16   27.80    1.80
  -9   3  16   35.70    2.10
  -8  -3  16    0.50    0.60
  -8  -3  16    1.10    0.70
  -8  -3  16    0.30    0.50
  -8   3  16   -0.10    0.60
  -7  -3  16   73.29    4.30
  -7  -3  16   83.39    4.30
  -7  -3  16   84.39    4.20
  -7   3  16   81.49    4.30
  -6  -3  16   32.50    2.10
  -6  -3  16   30.50    2.20
  -6  -3  16   29.90    2.10
  -6   3  16   29.10    2.10
  -5  -3  16    8.20    1.10
  -5  -3  16    8.30    1.10
  -5  -3  16   11.60    1.20
  -5   3  16    8.20    1.10
  -4  -3  16    0.30    0.40
  -4  -3  16    1.30    0.50
  -4  -3  16    0.40    0.50
  -4   3  16    0.70    0.50
  -3  -3  16  101.79    4.70
  -3  -3  16   98.39    4.90
  -3  -3  16   98.09    4.70
  -3   3  16   93.49    4.60
  -3   3  16   94.79    4.40
  -2  -3  16   22.70    2.50
  -2  -3  16   28.50    1.70
  -2  -3  16   30.70    1.90
  -2   3  16   29.80    1.70
  -2   3  16   30.80    1.60
  -1  -3  16   10.00    1.70
  -1  -3  16   10.30    1.20
  -1  -3  16   11.40    1.00
  -1   3  16   11.20    1.00
  -1   3  16   10.00    0.90
   0  -3  16  292.57   12.30
   0  -3  16  249.18   11.90
   0  -3  16  274.27   13.60
   0  -3  16  256.17   12.90
   0   3  16  280.87   12.00
   0   3  16  284.07   12.00
   1  -3  16   11.00    1.70
   1  -3  16    9.70    1.10
   1  -3  16   11.10    1.20
   1  -3  16    9.40    1.90
   1   3  16   10.60    1.00
   1   3  16   11.20    1.00
   2  -3  16    0.10    0.70
   2  -3  16    0.70    0.50
   2  -3  16    0.40    0.50
   2   3  16    0.00    0.40
   2   3  16    0.40    0.40
   3  -3  16  228.48   11.50
   3  -3  16  233.28   12.70
   3  -3  16  245.78   11.00
   3   3  16  234.98   11.40
   3   3  16  243.48   10.80
   3   3  16  244.88   10.60
   4  -3  16    1.20    1.10
   4  -3  16    1.70    0.80
   4  -3  16    2.00    0.70
   4   3  16    1.20    0.60
   4   3  16    1.60    0.80
   5  -3  16 1256.77   56.39
   5  -3  16 1287.47   55.59
   5  -3  16 1302.77   57.79
  -5   3 -16 1308.07   55.19
   5   3  16 1280.27   55.29
   5   3  16 1345.47   56.49
   6  -3  16  186.48    9.00
   6  -3  16  187.58   10.80
   6  -3  16  194.38    9.90
   6   3  16  189.28    9.80
   6   3  16  177.58    8.70
  -6   3 -16  192.18    8.60
   7  -3  16    3.30    1.50
   7  -3  16    3.30    0.90
   7  -3  16    3.60    1.20
   7   3  16    3.80    1.10
  -7   3 -16    2.50    0.60
   8  -3  16  302.77   14.30
   8  -3  16  280.17   13.40
  -8  -3 -16  314.47   13.40
  -8   3 -16  304.77   13.30
  -9  -4  16   13.40    1.20
  -9   4  16   12.70    1.30
  -8  -4  16    3.20    0.70
  -8  -4  16    3.60    0.80
  -8  -4  16    3.30    0.80
  -8   4  16    4.00    0.80
  -7  -4  16  193.28    8.90
  -7  -4  16  201.28    9.10
  -7  -4  16  182.98    9.10
  -7   4  16  192.68    8.90
  -6  -4  16    0.50    0.50
  -6  -4  16    0.00    0.50
  -6  -4  16    0.40    0.60
  -6   4  16   -0.10    0.60
  -5  -4  16    2.20    0.70
  -5  -4  16    3.70    0.70
  -5  -4  16    3.20    0.70
  -4  -4  16   66.29    3.20
  -4  -4  16   51.89    3.20
  -4  -4  16   51.69    3.00
  -3  -4  16    0.40    0.40
  -3  -4  16    0.70    0.40
  -3   4  16    0.30    0.40
  -2  -4  16    2.90    0.60
  -2  -4  16    3.10    1.20
  -2  -4  16    2.40    0.60
  -2   4  16    3.60    0.60
  -2   4  16    3.00    0.50
  -1  -4  16    9.00    1.90
  -1  -4  16    8.60    1.10
  -1  -4  16    7.50    0.90
  -1   4  16   11.60    1.10
  -1   4  16   10.50    0.90
   0  -4  16  171.08    9.70
   0  -4  16  187.38    8.40
   0   4  16  185.28    8.10
   0   4  16  174.68    8.10
   1  -4  16    0.00    0.50
   1  -4  16   -0.30    0.70
   1  -4  16    0.50    0.50
   1   4  16    0.20    0.30
   1   4  16   -0.20    0.30
   2  -4  16    4.00    1.40
   2  -4  16    3.30    0.80
   2  -4  16    3.60    0.90
   2   4  16    4.00    0.60
   2   4  16    2.90    0.60
   3  -4  16   20.00    3.20
   3  -4  16   17.90    2.20
   3  -4  16   17.80    1.70
   3   4  16   17.50    1.40
   3   4  16   20.20    1.40
   4  -4  16   41.40    3.30
   4  -4  16   46.20    2.90
   4  -4  16   44.30    4.30
   4   4  16   44.90    2.60
   5  -4  16   28.00    2.30
   5  -4  16   33.00    3.00
   5  -4  16   30.50    3.60
   5   4  16   30.40    2.00
  -5   4 -16   31.40    2.00
   6  -4  16  121.69    7.00
   6  -4  16  127.89    8.10
   6  -4  16  125.89    6.30
  -6   4 -16  126.09    5.90
   6   4  16  115.69    5.80
  -7  -4 -16   97.09    4.70
   7  -4  16   93.39    4.90
   7  -4  16   92.69    5.60
  -7   4 -16   88.99    4.60
   8  -4  16   62.59    4.00
  -8  -4 -16   64.59    3.30
   8  -4  16   61.29    3.40
  -8   4 -16   62.69    3.20
  -9  -5  16    0.50    0.40
  -8  -5  16    3.50    0.70
  -8  -5  16    3.90    0.80
  -7  -5  16    2.80    0.80
  -7  -5  16    4.60    0.80
  -6  -5  16   14.70    1.50
  -6  -5  16   18.60    1.40
  -6  -5  16   15.70    1.70
  -5  -5  16    6.30    0.90
  -5  -5  16    6.80    1.10
  -4  -5  16  102.49    5.10
  -4  -5  16  105.39    5.30
  -3  -5  16  133.79    8.00
  -3  -5  16  141.29    6.80
  -3  -5  16  138.69    6.40
  -2  -5  16  175.48    8.00
  -2  -5  16  165.68    9.40
  -2  -5  16  153.88    7.60
  -2   5  16  175.48    7.50
  -1  -5  16  215.38    9.80
  -1  -5  16  212.88   11.30
  -1   5  16  214.08    9.30
  -1   5  16  198.48    9.30
   0  -5  16    1.80    0.70
   0  -5  16    2.60    1.20
   0   5  16    2.70    0.60
   0   5  16    2.20    0.50
   1  -5  16   12.20    1.40
   1  -5  16   14.10    1.60
   1  -5  16   14.80    2.50
   1   5  16   15.00    1.20
   1   5  16   15.70    1.20
   2  -5  16  139.79    6.90
   2  -5  16  135.79    6.80
   2  -5  16  140.79    8.70
   2   5  16  143.49    6.50
   2   5  16  138.89    6.50
   3  -5  16    0.10    0.60
   3  -5  16    0.40    1.00
   3  -5  16    0.70    0.90
   3   5  16    0.20    0.40
   4  -5  16  375.96   18.90
   4  -5  16  355.96   17.30
   4  -5  16  370.86   16.60
  -4   5 -16  371.06   16.20
   4   5  16  364.86   16.20
   5  -5  16    9.10    1.30
   5  -5  16   10.90    2.50
   5  -5  16    7.50    1.60
  -5  -5 -16    7.80    1.00
  -5   5 -16    7.60    1.00
   5   5  16    7.90    1.00
   6  -5  16    0.70    0.90
   6  -5  16    0.10    1.10
  -6  -5 -16    0.80    0.50
   6  -5  16    0.10    0.60
  -6   5 -16    0.50    0.50
   7  -5  16    6.90    1.10
   7  -5  16    8.20    1.50
  -7  -5 -16    6.60    0.90
  -7   5 -16    6.00    0.80
  -8  -5 -16    4.70    0.70
   8  -5  16    3.80    1.00
  -8   5 -16    4.90    0.60
  -8  -6  16   -0.20    0.30
  -8  -6  16    1.00    0.50
  -7  -6  16   24.60    1.70
  -7  -6  16   22.30    1.80
  -6  -6  16    3.90    0.70
  -6  -6  16    3.60    0.90
  -5  -6  16   14.00    1.60
  -5  -6  16   14.60    1.40
  -4  -6  16   19.10    1.70
  -4  -6  16   18.60    1.50
  -3  -6  16  199.88   11.00
  -3  -6  16  211.58    9.60
  -3  -6  16  197.28    9.10
  -2  -6  16    4.20    1.50
  -2  -6  16    4.00    0.80
  -1  -6  16  311.87   14.00
  -1  -6  16  306.47   15.80
  -1   6  16  310.87   13.50
   0  -6  16   13.80    2.50
   0  -6  16   12.70    1.40
   0   6  16   13.50    1.20
   0   6  16   12.60    1.10
   1  -6  16   23.80    3.00
   1  -6  16   21.60    1.90
   1   6  16   21.90    1.50
   2  -6  16   34.90    2.40
   2  -6  16   34.20    3.70
   2  -6  16   32.10    2.30
   2   6  16   35.10    2.10
   3  -6  16   25.80    2.10
   3  -6  16   29.80    3.50
   3  -6  16   26.10    2.60
   3   6  16   28.10    1.80
   4  -6  16  161.48    9.00
   4  -6  16  177.38   10.60
   4  -6  16  182.08    8.50
  -4   6 -16  177.58    8.00
   4   6  16  174.08    7.90
   5  -6  16  212.68   11.90
  -5  -6 -16  207.98    9.50
   5  -6  16  208.68    9.90
   5  -6  16  206.48   10.60
  -5   6 -16  207.28    9.40
  -6  -6 -16   15.00    1.40
   6  -6  16   16.40    2.70
   6  -6  16   17.10    1.70
   6  -6  16   14.90    2.00
  -6   6 -16   14.10    1.20
   7  -6  16   29.60    2.50
   7  -6  16   31.60    2.10
  -7  -6 -16   31.60    2.00
  -7   6 -16   32.40    1.90
  -7  -7  16    2.70    0.70
  -7  -7  16    2.20    0.50
  -6  -7  16    1.30    0.50
  -6  -7  16    0.40    0.50
  -5  -7  16   15.40    1.60
  -5  -7  16   13.50    1.30
   4  -7 -16   13.50    2.90
  -4  -7  16   20.10    1.70
  -4  -7  16   18.10    1.40
  -3  -7  16   -0.30    0.50
   3  -7 -16   -2.00    1.60
  -3  -7  16    1.00    1.10
  -2  -7  16   32.00    3.40
  -2  -7  16   31.80    2.30
  -1  -7  16  206.38   11.40
  -1  -7  16  199.68    9.50
   0  -7  16   46.00    3.00
   0  -7  16   46.50    4.40
   0   7  16   52.39    2.70
   1  -7  16    0.50    0.70
   1  -7  16    1.30    1.20
   1   7  16    1.20    0.60
   2  -7  16  101.79    7.00
   2  -7  16   87.99    4.80
   2  -7  16   86.99    4.90
   2   7  16   96.29    4.50
   3  -7  16  314.97   14.40
   3  -7  16  341.77   17.00
   3   7  16  323.47   14.00
  -3   7 -16  305.27   14.10
   4  -7  16  175.98    9.20
   4  -7  16  186.88    8.70
   4  -7  16  193.38   10.90
  -4   7 -16  180.78    8.20
   4   7  16  177.48    8.10
   5  -7  16    3.80    1.60
   5  -7  16    3.30    1.00
   5  -7  16    4.40    0.90
  -5   7 -16    2.90    0.60
   6  -7  16   89.89    4.30
   6  -7  16   79.59    4.70
  -6   7 -16   79.59    4.00
  -7  -8  16   78.99    4.00
  -6  -8  16   57.19    3.10
  -6  -8  16   47.30    2.70
  -5  -8  16    6.60    1.00
  -4  -8  16   63.89    5.00
  -4  -8  16   73.79    3.90
   4  -8 -16   69.29    5.40
  -3  -8  16    0.20    0.60
  -3  -8  16    1.10    1.10
   3  -8 -16   -0.90    1.80
  -2  -8  16  350.16   17.20
  -2  -8  16  329.57   15.20
  -1  -8  16    2.50    0.80
  -1  -8  16    1.40    1.10
   0  -8  16    3.90    0.80
   0  -8  16    3.60    1.50
   1  -8  16    2.10    1.30
  -1  -8 -16    0.50    1.80
   2  -8  16    1.30    1.20
   3  -8  16   31.20    3.50
   3  -8  16   28.20    2.10
   4  -8  16   78.49    5.60
   4  -8  16   71.49    3.90
   5  -8  16   30.70    2.00
   5  -8  16   29.40    3.00
   5  -8  16   24.40    2.20
  -5  -9  16    6.60    0.90
   4  -9 -16    5.20    1.60
  -4  -9  16    5.30    0.90
  -3  -9  16  134.59    6.40
  -3  -9  16  135.39    7.80
   3  -9 -16  122.99    8.20
  -2  -9  16   20.60    1.70
  -2  -9  16   23.50    2.80
   2  -9 -16   13.60    3.10
  -1  -9  16   61.79    4.70
  -1  -9  16   55.99    3.50
   0  -9  16    5.80    1.70
   1  -9  16   17.30    2.50
   4  -9  16    1.20    1.20
  -4  -9 -16    1.70    2.30
  -3 -10  16   41.80    4.10
  -2 -10  16   14.90    2.10
   2 -10 -16   14.10    2.70
   1 -10 -16   27.90    4.00
  -1 -10  16   46.50    3.70
   0 -10  16   10.60    1.80
   0 -10 -16    6.70    2.50
   1 -10  16    1.90    1.00
   2 -10  16    6.00    1.50
 -10   0  17    0.60    0.40
  -9   0  17   37.30    2.40
  -8   0  17    0.30    0.50
  -8   0  17    0.10    0.50
  -7   0  17  118.59    5.80
  -7   0  17  120.79    5.90
  -6   0  17    0.30    0.40
  -6   0  17    1.00    0.50
  -5   0  17   98.29    4.80
  -5   0  17   96.79    4.80
  -4   0  17   -0.20    0.40
  -4   0  17    0.20    0.40
  -3   0  17   20.40    1.30
  -3   0  17   19.40    1.40
  -3   0  17   16.80    2.50
  -2   0  17    0.00    0.70
  -2   0  17   -0.50    0.40
  -2   0  17    0.10    0.40
  -1   0  17  385.06   16.70
   0   0  17    0.00    0.70
   0   0  17   -0.10    0.40
   0   0  17    0.30    0.30
   1   0  17  132.19    6.20
   1   0  17  126.29    6.20
   1   0  17  134.99    7.40
   1   0  17  134.89    6.10
   2   0  17   -0.20    0.60
   2   0  17   -0.10    0.40
   2   0  17    0.40    0.40
   2   0  17    0.40    0.70
   3   0  17    1.00    0.50
   3   0  17    2.70    1.20
   3   0  17    1.80    0.50
   3   0  17    1.80    0.80
   4   0  17    0.30    0.50
   4   0  17    0.40    0.90
   4   0  17   -0.30    0.40
   4   0  17    3.00    1.10
  -5   0 -17  660.33   29.50
   5   0  17  695.83   31.90
   5   0  17  696.83   30.70
   5   0  17  692.93   29.90
  -6   0 -17   -0.10    0.40
   6   0  17   -0.10    0.70
   6   0  17    0.50    0.60
  -7   0 -17    6.30    0.90
   7   0  17    7.70    1.10
   7   0  17    5.40    1.20
  -8   0 -17   -0.50    0.50
   8   0  17   -0.10    0.60
   8   0  17    0.00    0.60
 -10  -1  17    2.50    0.60
 -10   1  17    2.40    0.60
  -9  -1  17   16.80    1.60
  -9  -1  17   18.20    1.60
  -9   1  17   18.90    1.50
  -8  -1  17    1.50    0.70
  -8  -1  17    1.30    0.60
  -8   1  17    1.30    0.60
  -7  -1  17  127.59    6.20
  -7  -1  17  121.39    6.00
  -7   1  17  128.29    6.20
  -6  -1  17   18.30    1.60
  -6  -1  17   22.90    1.60
  -6   1  17   19.60    1.60
  -6   1  17   21.70    1.50
  -5  -1  17   21.40    1.60
  -5  -1  17   23.40    1.60
  -5   1  17   23.20    1.60
  -5   1  17   24.80    1.60
  -4  -1  17   14.60    1.10
  -4  -1  17   15.40    1.30
  -4  -1  17   14.80    1.30
  -4   1  17   15.00    1.30
  -4   1  17   15.50    1.20
  -3  -1  17   23.90    1.70
  -3  -1  17   26.40    1.60
  -3  -1  17   26.20    1.70
  -3   1  17   25.70    1.70
  -3   1  17   26.90    1.60
  -2  -1  17  168.18    8.50
  -2  -1  17  168.38    7.60
  -2  -1  17  173.28    7.70
  -2  -1  17  156.38    7.60
  -2   1  17  170.78    7.60
  -2   1  17  169.88    7.60
  -1  -1  17  185.78    9.00
  -1  -1  17  191.58    8.30
  -1  -1  17  178.68    8.40
  -1   1  17  178.38    8.20
  -1   1  17  191.28    8.30
   0  -1  17  100.39    5.00
   0  -1  17  105.19    5.20
   0  -1  17  110.79    5.00
   0   1  17  109.89    5.00
   0   1  17  112.89    5.10
   1  -1  17    2.90    0.60
   1  -1  17    3.40    0.60
   1  -1  17    2.40    0.70
   1  -1  17    3.80    1.30
   1   1  17    2.70    0.50
   1   1  17    3.00    1.10
   1   1  17    3.20    0.50
   2  -1  17  208.58    9.20
   2  -1  17  202.88   10.90
   2  -1  17  214.38    9.40
   2  -1  17  192.18    9.70
   2   1  17  217.68    9.40
   2   1  17  189.48    9.70
   2   1  17  212.08   10.80
   2   1  17  213.78    9.20
   3  -1  17   46.80    2.60
   3  -1  17   55.29    4.30
   3  -1  17   53.29    3.00
   3  -1  17   48.60    3.30
   3   1  17   52.59    2.70
   3   1  17   49.40    3.30
   3   1  17   54.09    3.00
   3   1  17   55.39    4.30
   4  -1  17    0.60    0.50
  -4  -1 -17    0.40    0.40
   4  -1  17    1.90    0.90
   4  -1  17    0.10    0.90
   4   1  17    0.40    0.40
   4   1  17    0.10    0.70
   4   1  17    0.20    0.50
   4   1  17    0.00    0.70
   5  -1  17  138.59    8.60
  -5  -1 -17  133.29    6.40
   5  -1  17  145.19    6.90
   5  -1  17  132.99    7.50
   5   1  17  139.89    7.60
  -5   1 -17  140.89    6.50
   5   1  17  140.29    6.80
   6  -1  17  175.78    8.30
   6  -1  17  170.58   10.10
   6  -1  17  175.58    9.20
  -6  -1 -17  165.98    7.90
   6   1  17  171.78    9.10
   6   1  17  171.18    8.20
  -6   1 -17  180.18    8.00
   7  -1  17   10.50    1.30
   7  -1  17    9.90    1.70
  -7   1 -17   11.30    1.20
   7   1  17   10.20    1.70
   7   1  17   11.60    1.30
   8  -1  17  131.29    6.60
   8  -1  17  145.79    7.50
  -8   1 -17  134.59    6.40
   8   1  17  142.39    7.40
   9  -1  17    6.30    1.20
   9   1  17    6.00    1.20
 -10  -2  17   14.20    1.40
 -10   2  17   19.20    1.40
  -9  -2  17    5.20    0.90
  -9  -2  17    6.00    0.80
  -9   2  17    6.10    0.90
  -8  -2  17    9.10    1.00
  -8  -2  17    9.70    1.30
  -8   2  17    9.00    1.20
  -7  -2  17   39.20    2.40
  -7  -2  17   36.30    2.50
  -7   2  17   37.30    2.40
  -6  -2  17    4.80    0.90
  -6  -2  17    6.10    1.00
  -6  -2  17    4.60    0.90
  -6   2  17    5.00    0.90
  -5  -2  17    6.00    0.90
  -5  -2  17    6.60    1.00
  -5  -2  17    7.50    1.00
  -5   2  17    5.80    0.90
  -5   2  17    6.40    0.90
  -4  -2  17    1.30    0.50
  -4  -2  17    0.50    0.50
  -4  -2  17    1.60    0.60
  -4   2  17    1.20    0.50
  -4   2  17    2.60    0.50
  -3  -2  17   57.59    3.20
  -3  -2  17   61.89    3.10
  -3  -2  17   59.59    3.00
  -3   2  17   60.99    3.00
  -3   2  17   53.99    3.10
  -2  -2  17  217.08    9.20
  -2  -2  17  202.28    9.20
  -2  -2  17  207.88    9.00
  -2   2  17  208.78    9.00
  -2   2  17  182.78    9.00
  -2   2  17  194.88    8.90
  -1  -2  17    0.80    0.80
  -1  -2  17    0.20    0.30
  -1  -2  17    0.40    0.40
  -1   2  17   -0.10    0.30
  -1   2  17   -0.30    0.30
   0  -2  17    1.60    0.60
   0  -2  17    0.30    0.40
   0  -2  17    0.40    0.40
   0  -2  17    1.20    0.90
   0  -2  17    0.80    0.80
   0   2  17    1.20    0.40
   0   2  17    1.70    0.50
   1  -2  17  260.97   13.40
   1  -2  17  257.07   11.70
   1  -2  17  275.17   11.90
   1  -2  17  278.87   12.10
   1   2  17  279.17   11.80
   1   2  17  280.67   11.90
   1   2  17  242.18   12.20
   2  -2  17   35.00    3.30
   2  -2  17   33.70    2.20
   2  -2  17   36.00    2.30
   2   2  17   35.10    2.00
   2   2  17   35.80    2.10
   2   2  17   33.20    2.50
   3  -2  17    2.30    0.60
   3  -2  17    1.90    1.20
   3  -2  17    2.10    0.90
   3   2  17    2.10    0.60
   3   2  17    2.90    0.90
   3   2  17    1.80    0.50
   4  -2  17   15.10    2.70
   4  -2  17   12.20    1.80
   4  -2  17   13.20    1.50
   4   2  17   15.70    1.10
   4   2  17   14.00    1.40
   4   2  17   12.20    1.70
   5  -2  17  154.88    9.40
   5  -2  17  152.98    7.60
   5  -2  17  156.08    8.40
   5   2  17  156.38    7.50
  -5   2 -17  157.08    7.30
   5   2  17  159.68    8.40
   6  -2  17   46.30    4.30
   6  -2  17   47.40    3.60
   6  -2  17   44.00    2.90
   6   2  17   46.50    2.80
  -6   2 -17   45.50    2.60
   6   2  17   46.60    3.50
   7  -2  17   12.90    2.00
   7  -2  17   11.60    1.40
   7   2  17   12.70    1.90
  -7   2 -17   10.60    1.10
   7   2  17   10.10    1.20
   8  -2  17   10.40    1.60
   8  -2  17    9.70    1.20
  -8  -2 -17   11.30    1.10
   8   2  17    8.70    1.40
  -8   2 -17   10.30    1.10
  -9  -3  17    2.40    0.70
  -9  -3  17    1.90    0.50
  -9   3  17    0.10    0.60
  -8  -3  17    1.60    0.60
  -8  -3  17    2.10    0.70
  -8   3  17    2.40    0.70
  -7  -3  17    0.20    0.50
  -7  -3  17    0.60    0.60
  -7  -3  17    0.80    0.60
  -7   3  17    0.50    0.60
  -6  -3  17   26.50    1.80
  -6  -3  17   24.10    1.90
  -6  -3  17   22.00    1.80
  -6   3  17   23.80    1.80
  -5  -3  17   -0.20    0.40
  -5  -3  17    0.30    0.50
  -5  -3  17    0.10    0.50
  -5   3  17    0.50    0.50
  -4  -3  17    5.40    0.90
  -4  -3  17    5.20    0.80
  -4  -3  17    4.80    0.80
  -4   3  17    3.70    0.80
  -3  -3  17   22.70    1.60
  -3  -3  17   23.50    1.50
  -3  -3  17   24.10    1.80
  -3   3  17   23.10    1.50
  -3   3  17   24.00    1.40
  -2  -3  17   69.29    3.60
  -2  -3  17   68.59    3.40
  -2   3  17   68.39    3.40
  -2   3  17   63.69    3.20
  -1  -3  17   13.40    1.30
  -1  -3  17   13.00    1.00
  -1  -3  17   11.60    2.00
  -1   3  17   14.10    1.00
  -1   3  17   11.80    1.10
   0  -3  17  121.19    5.80
   0  -3  17  117.99    7.10
   0  -3  17  109.99    5.50
   0   3  17  124.59    5.60
   0   3  17  124.39    5.60
   1  -3  17   13.40    1.40
   1  -3  17   12.60    2.20
   1  -3  17   15.20    1.40
   1   3  17   12.00    1.10
   1   3  17   12.80    1.20
   2  -3  17   18.30    1.60
   2  -3  17   18.10    2.50
   2  -3  17   19.20    1.60
   2   3  17   19.70    1.40
   2   3  17   18.00    1.40
   3  -3  17    4.30    1.60
   3  -3  17    4.00    1.10
   3  -3  17    4.00    0.80
   3   3  17    3.60    0.70
   3   3  17    3.90    0.60
   3   3  17    3.90    1.10
   4  -3  17   73.79    4.00
   4  -3  17   66.79    5.40
   4  -3  17   68.19    4.50
   4   3  17   69.49    3.70
   4   3  17   69.29    4.40
   5  -3  17 1197.78   51.89
   5  -3  17 1213.18   54.19
   5  -3  17 1197.28   52.79
   5   3  17 1191.88   52.69
  -5   3 -17 1262.97   51.59
   5   3  17 1187.38   51.59
   6  -3  17   95.19    5.90
   6  -3  17   97.39    6.80
   6  -3  17   96.29    5.20
   6   3  17  101.79    5.90
   6   3  17   92.69    4.90
  -6   3 -17  103.89    4.90
   7  -3  17   28.50    2.20
   7  -3  17   30.30    2.80
  -7   3 -17   33.20    2.00
   8  -3  17    8.30    1.10
  -8  -3 -17   11.20    1.10
   8  -3  17    9.10    1.50
  -8   3 -17   11.10    1.10
  -9  -4  17    5.00    0.70
  -9   4  17    5.50    0.90
  -8  -4  17    5.30    0.90
  -8  -4  17    4.60    0.90
  -8  -4  17    5.40    0.80
  -8   4  17    4.30    0.90
  -7  -4  17    3.30    0.80
  -7  -4  17    2.80    0.70
  -7  -4  17    2.70    0.80
  -7   4  17    2.40    0.80
  -6  -4  17   44.90    2.90
  -6  -4  17   49.60    2.90
  -6  -4  17   48.70    2.80
  -5  -4  17    3.90    0.80
  -5  -4  17    5.60    0.90
  -5  -4  17    7.00    1.00
  -4  -4  17   31.70    2.00
  -4  -4  17   32.80    2.20
  -4  -4  17   29.90    2.00
  -3  -4  17    1.60    0.60
  -3  -4  17    2.80    0.60
  -3   4  17    6.30    0.70
  -2  -4  17   71.79    3.70
  -2  -4  17   71.99    5.10
  -2  -4  17   78.89    4.10
  -2   4  17   76.89    3.60
  -2   4  17   75.59    3.70
  -1  -4  17   52.69    2.90
  -1  -4  17   54.99    4.30
  -1  -4  17   54.49    3.20
  -1   4  17   61.89    2.90
  -1   4  17   55.29    2.90
   0  -4  17    2.60    0.60
   0  -4  17    2.00    1.10
   0   4  17    5.50    0.70
   0   4  17    2.90    0.60
   1  -4  17    5.10    0.90
   1  -4  17    6.00    0.90
   1  -4  17    6.30    1.70
   1   4  17    6.20    0.80
   1   4  17    5.10    0.80
   2  -4  17    9.40    2.10
   2  -4  17   11.80    1.40
   2  -4  17   11.90    1.40
   2   4  17   10.60    1.10
   2   4  17   10.50    1.10
   3  -4  17    5.60    1.70
   3  -4  17    5.20    1.00
   3  -4  17    4.80    1.20
   3   4  17    5.00    0.80
   3   4  17    6.10    0.80
   4  -4  17  541.45   23.50
   4  -4  17  502.15   24.10
   4  -4  17  537.65   25.80
   4   4  17  544.95   23.20
   5  -4  17   59.09    3.70
   5  -4  17   63.19    5.30
   5  -4  17   62.59    4.30
   5   4  17   60.89    3.40
  -5   4 -17   64.89    3.40
   6  -4  17    3.60    1.20
   6  -4  17    2.30    0.80
   6  -4  17    4.60    1.70
   6   4  17    3.60    0.70
  -6   4 -17    3.50    0.70
   7  -4  17   15.60    2.00
   7  -4  17   13.90    2.40
  -7  -4 -17   15.70    1.30
   7  -4  17   15.70    1.60
  -7   4 -17   16.90    1.30
   8  -4  17   28.20    2.40
   8  -4  17   27.00    1.90
  -8  -4 -17   31.20    1.80
  -8   4 -17   28.20    1.70
  -9  -5  17    7.40    0.80
  -8  -5  17    3.60    0.80
  -8  -5  17    3.10    0.60
  -7  -5  17   65.29    3.50
  -7  -5  17   67.19    3.70
  -6  -5  17    5.00    0.80
  -6  -5  17    5.00    1.00
  -5  -5  17    5.80    1.00
  -5  -5  17    4.20    0.80
  -4  -5  17   22.30    1.80
  -4  -5  17   21.20    1.60
  -3  -5  17   11.60    1.40
  -3  -5  17   12.70    1.20
  -2  -5  17  145.69    8.60
  -2  -5  17  151.98    7.30
  -2  -5  17  140.09    6.80
  -2   5  17  156.98    6.80
  -1  -5  17  784.32   34.00
  -1  -5  17  785.32   35.80
  -1   5  17  802.52   33.60
  -1   5  17  772.82   33.60
   0  -5  17  137.39    8.40
   0  -5  17  146.29    6.90
   0   5  17  138.49    6.40
   0   5  17  136.29    6.40
   1  -5  17   82.59    4.60
   1  -5  17   93.69    6.40
   1  -5  17   91.39    4.80
   1   5  17   92.29    4.40
   1   5  17   90.89    4.40
   2  -5  17   96.59    5.00
   2  -5  17   99.29    5.10
   2  -5  17   91.89    6.70
   2   5  17   94.99    4.60
   2   5  17   93.99    4.70
   3  -5  17    4.30    0.90
   3  -5  17    2.80    1.10
   3  -5  17    2.90    1.50
   3   5  17    3.20    0.70
   4  -5  17   82.69    4.70
   4  -5  17   79.39    5.20
   4  -5  17   87.09    6.50
   4   5  17   85.69    4.30
  -4   5 -17   96.19    4.40
   5  -5  17   42.70    3.40
   5  -5  17   45.00    4.40
   5  -5  17   44.30    2.90
  -5  -5 -17   44.00    2.50
  -5   5 -17   45.90    2.50
   5   5  17   40.90    2.50
   6  -5  17   27.60    2.20
  -6  -5 -17   34.20    2.10
   6  -5  17   30.90    2.80
   6  -5  17   31.00    3.50
  -6   5 -17   31.90    2.00
  -7  -5 -17   57.89    3.10
   7  -5  17   55.39    3.20
   7  -5  17   53.39    3.70
  -7   5 -17   57.09    3.00
  -8  -6  17    6.60    0.80
  -8  -6  17    7.70    1.00
  -7  -6  17    3.10    0.70
  -7  -6  17    2.60    0.60
  -6  -6  17   59.99    3.50
  -6  -6  17   62.59    3.30
  -5  -6  17   11.50    1.20
  -5  -6  17    9.20    1.20
  -4  -6  17   28.40    2.10
  -4  -6  17   26.30    1.80
  -3  -6  17    4.90    1.60
   3  -6 -17   -0.60    1.60
  -3  -6  17    5.00    1.00
  -3  -6  17    5.60    0.80
  -2  -6  17   38.50    2.50
  -2  -6  17   37.80    3.60
  -1  -6  17   79.49    5.90
  -1  -6  17   82.19    4.40
  -1   6  17   83.99    4.00
   0  -6  17    2.00    1.20
   0  -6  17    1.90    0.70
   0   6  17    2.40    0.60
   0   6  17    2.10    0.60
   1  -6  17   18.00    1.80
   1  -6  17   15.10    2.70
   1   6  17   14.70    1.30
   2  -6  17   53.79    4.90
   2  -6  17   54.49    3.20
   2  -6  17   54.09    3.30
   2   6  17   55.79    2.90
   3  -6  17  157.88    9.70
   3  -6  17  154.68    7.60
   3   6  17  154.68    7.20
   4  -6  17  156.38    8.70
   4  -6  17  178.18    8.30
   4  -6  17  181.58   10.50
   4   6  17  164.58    7.70
  -4   6 -17  171.18    7.80
   5  -6  17    0.90    1.30
  -5  -6 -17    0.30    0.50
   5  -6  17    0.50    0.80
   5  -6  17    1.60    0.70
  -5   6 -17    0.40    0.50
   5   6  17    1.10    0.70
   6  -6  17  130.39    7.10
  -6  -6 -17  132.39    6.30
   6  -6  17  143.59    6.60
   6  -6  17  129.99    7.90
  -6   6 -17  133.29    6.20
   7  -6  17    4.90    1.00
   7  -6  17    7.00    1.00
  -7  -6 -17    4.40    0.80
  -7   6 -17    5.10    0.70
  -7  -7  17    2.60    0.50
  -7  -7  17    2.40    0.70
  -6  -7  17    3.30    0.80
  -6  -7  17    3.80    0.60
  -5  -7  17    0.10    0.50
  -5  -7  17    0.40    0.40
  -4  -7  17    9.80    1.30
  -4  -7  17    9.90    1.00
  -3  -7  17    1.20    1.10
   3  -7 -17   -2.10    1.60
  -3  -7  17    0.70    0.60
  -2  -7  17    0.40    0.50
  -2  -7  17    0.20    0.90
  -1  -7  17   23.00    3.00
  -1  -7  17   23.20    1.90
   0  -7  17    2.10    0.80
   0  -7  17    2.10    1.30
   0   7  17    5.10    0.80
   1  -7  17    3.40    0.90
   1  -7  17    3.80    1.70
   1   7  17    2.80    0.70
   2  -7  17    3.80    0.90
   2  -7  17    3.40    0.90
   2  -7  17    4.70    1.80
   2   7  17    4.60    0.80
   3  -7  17    1.00    1.20
   3  -7  17    1.00    0.70
  -3   7 -17    1.90    0.60
   3   7  17    1.70    0.60
   4  -7  17  114.79    5.80
   4  -7  17  118.79    7.70
  -4   7 -17  114.99    5.40
   4   7  17  110.19    5.30
   5  -7  17    7.30    1.00
   5  -7  17    6.50    1.30
   5  -7  17    5.40    1.70
  -5   7 -17    4.50    0.70
   6  -7  17   21.00    1.60
   6  -7  17   21.00    2.00
  -6   7 -17   19.70    1.40
  -6  -8  17    2.60    0.70
  -6  -8  17    1.20    0.60
  -5  -8  17    0.40    0.50
  -4  -8  17   39.50    2.50
  -3  -8  17    5.40    0.90
   3  -8 -17    2.30    2.20
  -3  -8  17    5.50    1.60
   2  -8 -17    4.00    2.20
  -2  -8  17   13.30    1.40
  -2  -8  17   12.70    2.30
  -1  -8  17   47.40    4.20
  -1  -8  17   40.80    2.70
   0  -8  17  176.28    8.80
   0  -8  17  200.48   11.00
  -1  -8 -17    3.30    2.10
   1  -8  17    1.60    1.20
   2  -8  17   46.50    4.40
   3  -8  17   62.49    5.00
   3  -8  17   52.19    3.20
   4  -8  17    5.40    0.90
   4  -8  17    7.20    1.90
   5  -8  17   99.19    6.00
   5  -8  17   90.99    4.70
  -5  -9  17   18.20    1.50
  -4  -9  17   -0.10    0.50
  -3  -9  17   17.50    1.50
  -3  -9  17   18.70    2.40
   3  -9 -17   16.00    2.80
  -2  -9  17   40.30    2.50
   2  -9 -17   27.60    4.20
  -2  -9  17   44.50    3.80
  -1  -9  17   38.60    2.50
  -1  -9  17   44.30    3.90
   0  -9  17    0.50    1.00
   3  -9  17   11.80    2.00
  -3  -9 -17   -0.50    2.00
  -4  -9 -17   -0.30    2.00
   2 -10 -17   11.30    2.40
  -2 -10  17   16.70    2.20
   1 -10 -17   -1.50    1.70
  -1 -10  17    0.30    0.80
   0 -10 -17    6.40    2.30
   0 -10  17    9.40    1.80
   1 -10  17   24.30    2.60
   2 -10  17   67.69    5.10
 -10   0  18   38.80    2.30
  -9   0  18    0.40    0.50
  -8   0  18   -0.10    0.50
  -8   0  18    0.00    0.50
  -7   0  18   -0.20    0.40
  -7   0  18    0.00    0.50
  -6   0  18  866.51   37.50
  -6   0  18  876.31   37.30
  -5   0  18    0.10    0.40
  -5   0  18    0.40    0.40
  -4   0  18  131.99    6.20
  -4   0  18  126.59    6.00
  -3   0  18    0.10    0.40
  -3   0  18    0.00    0.30
  -2   0  18  121.69    5.20
  -2   0  18   93.49    6.50
  -2   0  18  111.89    5.00
  -2   0  18   94.99    5.00
  -1   0  18    0.40    0.50
  -1   0  18    0.40    0.40
  -1   0  18    1.00    0.40
   0   0  18    3.40    1.10
   0   0  18    2.70    0.50
   0   0  18    1.20    0.50
   0   0  18    3.00    0.60
   1   0  18    0.50    0.50
   1   0  18   -0.20    0.40
   1   0  18    0.40    0.40
   1   0  18    0.20    0.80
   2   0  18  280.17   13.90
   2   0  18  252.47   12.60
   2   0  18  287.47   12.30
   2   0  18  279.37   12.10
   3   0  18    0.20    0.70
   3   0  18   -0.10    0.40
   3   0  18   -0.30    0.70
   3   0  18    0.00    0.40
   4   0  18   56.69    4.60
   4   0  18   53.09    2.90
   4   0  18   59.29    3.30
   4   0  18   55.19    3.80
   5   0  18   -0.60    0.60
   5   0  18    0.00    0.60
   5   0  18    0.40    0.90
  -5   0 -18   -0.10    0.40
  -6   0 -18  915.91   39.80
   6   0  18  940.41   40.20
   6   0  18  937.61   41.20
   7   0  18    1.00    0.60
   7   0  18   -0.30    0.60
  -7   0 -18    0.00    0.50
   8   0  18   36.50    2.30
   8   0  18   44.20    3.10
  -8   0 -18   35.50    2.20
 -10   1  18   33.70    2.00
  -9  -1  18    4.60    0.80
  -9  -1  18    4.70    0.90
  -9   1  18    5.20    0.90
  -8  -1  18    3.20    0.70
  -8  -1  18    3.00    0.80
  -8   1  18    3.10    0.80
  -7  -1  18   77.29    4.00
  -7  -1  18   73.49    4.10
  -7   1  18   76.69    4.10
  -6  -1  18   11.40    1.20
  -6  -1  18    9.00    1.20
  -6   1  18   10.00    1.10
  -6   1  18   11.40    1.30
  -5  -1  18   38.00    2.40
  -5  -1  18   38.60    2.20
  -5   1  18   36.30    2.20
  -5   1  18   37.70    2.40
  -4  -1  18   48.90    2.70
  -4  -1  18   41.80    2.60
  -4  -1  18   48.30    2.60
  -4   1  18   49.30    2.70
  -4   1  18   44.70    2.50
  -3  -1  18  622.84   26.40
  -3  -1  18  558.84   26.30
  -3  -1  18  610.34   26.30
  -3   1  18  623.34   26.30
  -3   1  18  644.94   26.40
  -2  -1  18   11.20    1.00
  -2  -1  18    9.30    1.10
  -2  -1  18   10.20    1.70
  -2  -1  18   13.70    1.20
  -2   1  18   10.60    1.00
  -2   1  18   11.10    1.30
  -2   1  18   11.50    1.10
  -1  -1  18   55.09    2.70
  -1  -1  18   49.80    2.80
  -1   1  18   55.09    2.70
  -1   1  18   49.00    2.70
   0  -1  18   15.00    1.10
   0  -1  18   14.60    2.00
   0  -1  18   13.40    1.10
   0  -1  18   14.10    1.20
   0   1  18   12.80    1.90
   0   1  18   14.90    1.10
   0   1  18   12.90    1.10
   1  -1  18    4.90    0.90
   1  -1  18    4.90    0.70
   1  -1  18    4.20    0.80
   1  -1  18    3.60    1.20
   1   1  18    4.20    0.60
   1   1  18    4.70    0.70
   1   1  18    4.20    1.20
   2  -1  18  109.49    6.80
   2  -1  18   97.59    5.60
   2  -1  18  108.79    5.10
   2  -1  18  117.49    5.40
   2   1  18  110.19    6.70
   2   1  18  106.59    5.70
   2   1  18  108.79    5.30
   2   1  18  115.49    5.20
   3  -1  18   14.80    1.20
   3  -1  18   12.80    2.30
   3  -1  18   13.10    1.70
   3  -1  18   15.30    1.50
   3   1  18   14.80    2.40
   3   1  18   13.10    1.70
   3   1  18   12.40    1.10
   3   1  18   12.60    1.30
   4  -1  18   72.69    4.60
   4  -1  18   76.69    4.00
  -4  -1 -18   69.79    3.60
   4  -1  18   70.69    5.40
   4   1  18   75.79    4.00
   4   1  18   69.09    4.50
   4   1  18   73.79    3.70
   5  -1  18  409.76   20.30
  -5  -1 -18  380.16   17.80
   5  -1  18  428.26   18.30
   5  -1  18  409.46   19.10
  -5   1 -18  394.76   17.90
   5   1  18  424.46   18.20
   5   1  18  424.26   19.10
   6  -1  18   41.80    4.10
   6  -1  18   42.00    3.40
   6  -1  18   38.90    2.70
   6   1  18   44.50    3.40
   6   1  18   40.20    2.70
  -6   1 -18   44.80    2.50
   7  -1  18   28.80    2.70
   7  -1  18   28.70    2.10
   7   1  18   25.90    2.00
   7   1  18   28.90    2.60
  -7   1 -18   31.00    1.90
   8  -1  18   10.20    1.20
   8  -1  18   13.20    1.80
   8   1  18   12.30    1.70
  -8   1 -18   13.30    1.20
  -9  -2  18    0.40    0.50
  -9  -2  18    0.60    0.60
  -9   2  18    0.80    0.50
  -8  -2  18    0.50    0.50
  -8  -2  18    0.60    0.60
  -8   2  18   -0.10    0.50
  -7  -2  18    2.10    0.60
  -7  -2  18    2.00    0.70
  -7   2  18    2.00    0.70
  -6  -2  18   66.39    3.60
  -6  -2  18   60.29    3.60
  -6  -2  18   69.49    3.60
  -6   2  18   66.79    3.60
  -5  -2  18   12.60    1.30
  -5  -2  18   13.30    1.30
  -5  -2  18   12.00    1.40
  -5   2  18   11.40    1.30
  -5   2  18   12.90    1.20
  -4  -2  18    1.70    0.50
  -4  -2  18    3.20    0.70
  -4  -2  18    2.10    0.60
  -4   2  18    1.80    0.60
  -4   2  18    1.70    0.50
  -3  -2  18    0.90    0.50
  -3  -2  18    1.00    0.50
  -3  -2  18    0.80    0.40
  -3   2  18    0.90    0.50
  -3   2  18    0.90    0.40
  -2  -2  18   21.10    1.60
  -2  -2  18   21.90    1.40
  -2   2  18   21.60    1.40
  -2   2  18   22.30    1.30
  -2   2  18   18.60    1.50
  -1  -2  18   33.40    3.10
  -1  -2  18   43.00    2.50
  -1  -2  18   39.30    3.30
  -1  -2  18   44.00    2.30
  -1   2  18   44.80    2.30
  -1   2  18   42.40    2.20
   0  -2  18   27.10    1.70
   0  -2  18   26.30    1.80
   0  -2  18   29.10    1.70
   0  -2  18   25.70    2.70
   0   2  18   27.70    1.70
   0   2  18   26.70    1.70
   1  -2  18  107.39    5.20
   1  -2  18  105.69    5.00
   1  -2  18  104.99    6.60
   1  -2  18  108.39    5.30
   1   2  18  106.79    5.00
   1   2  18  105.69    5.10
   2  -2  18   46.30    2.70
   2  -2  18   55.19    4.40
   2  -2  18   56.59    3.20
   2  -2  18   55.79    3.10
   2   2  18   51.09    3.30
   2   2  18   54.69    3.00
   2   2  18   57.59    2.90
   3  -2  18    0.10    0.70
   3  -2  18    0.40    0.50
   3  -2  18    1.00    1.00
   3   2  18    1.80    0.50
   3   2  18    0.00    0.60
   3   2  18    0.10    0.40
   4  -2  18   24.80    1.90
   4  -2  18   22.80    2.90
   4  -2  18   20.00    2.20
   4   2  18   21.90    2.20
   4   2  18   22.60    1.80
   4   2  18   24.30    1.60
   5  -2  18  407.26   18.00
   5  -2  18  394.26   20.00
   5  -2  18  405.56   18.80
  -5   2 -18  406.86   17.60
   5   2  18  396.86   18.70
   5   2  18  390.66   17.80
   6  -2  18   51.19    4.60
   6  -2  18   51.59    3.20
   6  -2  18   51.99    3.80
  -6   2 -18   53.59    2.90
   6   2  18   53.79    3.80
   6   2  18   48.30    3.00
   7  -2  18    7.30    1.50
   7  -2  18    7.30    1.10
  -7   2 -18    9.20    1.00
   7   2  18    9.10    1.10
   7   2  18    6.40    1.30
   8  -2  18    9.30    1.60
   8  -2  18    8.90    1.10
  -8  -2 -18   11.40    1.00
  -8   2 -18   11.30    1.10
  -9  -3  18    6.60    0.80
  -9  -3  18    8.30    1.00
  -9   3  18    8.40    1.00
  -8  -3  18    7.00    0.90
  -8  -3  18   10.90    1.30
  -8   3  18    8.00    1.10
  -7  -3  18    6.40    1.00
  -7  -3  18    4.50    0.80
  -7  -3  18    4.10    0.90
  -7   3  18    4.40    0.90
  -6  -3  18   86.19    4.70
  -6  -3  18   87.79    4.60
  -6  -3  18   90.69    4.60
  -6   3  18   88.99    4.60
  -5  -3  18    6.20    1.00
  -5  -3  18    5.30    0.80
  -5  -3  18    4.60    0.80
  -5   3  18    5.70    1.00
  -4  -3  18   29.70    2.00
  -4  -3  18   31.20    1.90
  -4  -3  18   28.00    1.90
  -4   3  18   27.80    1.90
  -4   3  18   25.80    1.80
  -3  -3  18  121.49    5.90
  -3  -3  18  117.19    5.70
  -3  -3  18  123.99    5.60
  -3   3  18  112.19    5.30
  -3   3  18  115.99    5.50
  -2  -3  18   66.49    3.50
  -2  -3  18   63.69    3.30
  -2   3  18   63.19    3.10
  -2   3  18   60.89    3.20
  -1  -3  18  103.89    4.90
  -1  -3  18   88.79    4.60
  -1  -3  18   88.29    5.90
  -1   3  18  101.59    4.60
  -1   3  18  101.09    4.70
   0  -3  18   10.90    2.00
   0  -3  18   10.50    1.00
   0  -3  18   10.50    1.20
   0   3  18   11.30    1.10
   0   3  18   12.30    1.00
   1  -3  18  167.68    7.80
   1  -3  18  169.28    8.00
   1  -3  18  161.78    9.40
   1   3  18  167.48    7.70
   1   3  18  170.78    7.60
   2  -3  18   88.79    4.70
   2  -3  18   81.69    6.00
   2  -3  18   90.79    4.50
   2   3  18   88.79    4.40
   2   3  18   84.79    4.20
   3  -3  18   66.29    5.20
   3  -3  18   58.89    4.10
   3  -3  18   69.69    3.80
   3   3  18   69.89    3.60
   3   3  18   66.59    4.20
   3   3  18   64.49    3.40
   4  -3  18   10.10    1.70
   4  -3  18   11.70    1.50
   4  -3  18    9.80    2.20
   4   3  18    8.70    1.20
   4   3  18    9.60    1.60
   5  -3  18   38.50    4.00
   5  -3  18   37.40    2.60
   5  -3  18   37.00    3.10
   5   3  18   39.00    2.50
   5   3  18   36.20    3.10
  -5   3 -18   40.10    2.40
   6  -3  18    2.50    0.80
   6  -3  18    1.60    1.00
   6  -3  18    4.10    1.60
   6   3  18    2.70    0.70
   6   3  18    3.20    1.00
  -6   3 -18    2.70    0.60
   7  -3  18    0.40    0.60
   7  -3  18    0.00    0.80
  -7   3 -18   -0.10    0.40
  -8  -3 -18    6.30    0.80
   8  -3  18    4.50    1.10
   8  -3  18    6.70    0.90
  -8   3 -18    6.10    0.80
  -9  -4  18   23.50    1.50
  -8  -4  18    1.00    0.70
  -8  -4  18    1.30    0.50
  -8  -4  18    1.40    0.70
  -8   4  18    1.50    0.70
  -7  -4  18   86.99    4.20
  -7  -4  18   80.49    4.30
  -7  -4  18   73.99    4.30
  -6  -4  18   43.60    2.70
  -6  -4  18   42.20    2.80
  -6  -4  18   45.40    2.70
  -5  -4  18  113.69    5.50
  -5  -4  18  111.39    5.70
  -5  -4  18  112.69    5.60
  -4  -4  18   46.60    2.70
  -4  -4  18   46.70    2.60
  -4  -4  18   42.20    2.80
  -3  -4  18  110.19    5.50
  -3  -4  18  103.89    5.10
  -3   4  18  106.29    4.90
  -2  -4  18    3.50    1.30
  -2  -4  18    3.10    0.60
  -2  -4  18    3.90    0.80
  -2   4  18    3.20    0.70
  -2   4  18    4.00    0.60
  -1  -4  18    0.40    0.50
  -1  -4  18    1.00    0.40
  -1  -4  18    0.10    0.80
  -1   4  18    0.20    0.40
  -1   4  18    0.00    0.30
   0  -4  18   25.40    2.90
   0  -4  18   26.50    1.90
   0   4  18   26.10    1.60
   0   4  18   25.60    1.60
   1  -4  18  212.58   10.40
   1  -4  18  232.08   12.40
   1  -4  18  246.58   10.70
   1   4  18  232.48   10.30
   1   4  18  225.28   10.30
   2  -4  18   10.70    1.30
   2  -4  18   13.60    1.50
   2  -4  18   11.30    2.30
   2   4  18   11.50    1.10
   2   4  18   10.50    1.10
   3  -4  18   47.30    3.60
   3  -4  18   55.99    4.80
   3  -4  18   55.69    3.30
   3   4  18   61.79    3.20
   3   4  18   59.49    3.00
   4  -4  18   45.50    3.40
   4  -4  18   41.00    4.20
   4  -4  18   43.30    2.80
   4   4  18   42.30    2.60
   5  -4  18  312.27   14.20
   5  -4  18  310.77   14.90
   5  -4  18  312.17   16.30
   5   4  18  300.07   13.80
  -5   4 -18  315.87   13.80
   6  -4  18  201.48   11.20
   6  -4  18  194.48   10.10
   6  -4  18  202.48    9.40
  -6   4 -18  198.18    8.90
   6   4  18  184.28    8.90
  -7  -4 -18   19.70    1.50
   7  -4  18   19.20    1.80
   7  -4  18   20.00    2.10
   7  -4  18   15.70    2.50
  -7   4 -18   22.20    1.50
   8  -4  18    4.00    1.00
  -8  -4 -18    4.60    0.70
  -8   4 -18    4.40    0.70
  -8  -5  18    7.50    1.00
  -8  -5  18   10.00    1.00
  -7  -5  18   18.00    1.40
  -7  -5  18   18.50    1.60
  -6  -5  18   27.10    1.90
  -6  -5  18   28.10    2.10
  -5  -5  18   16.10    1.70
  -5  -5  18   16.30    1.50
  -4  -5  18   38.50    2.60
  -4  -5  18   40.40    2.40
  -3  -5  18    8.70    1.00
  -3  -5  18    7.30    1.10
  -2  -5  18   11.50    1.10
  -2  -5  18   12.40    1.40
  -2  -5  18   10.70    2.20
  -2   5  18   11.00    1.10
  -1  -5  18   28.90    3.20
  -1  -5  18   28.70    2.10
  -1   5  18   30.70    1.80
  -1   5  18   27.00    1.80
   0  -5  18  153.38    7.50
   0  -5  18  159.18    9.20
   0   5  18  148.99    7.00
   0   5  18  152.18    7.00
   1  -5  18    1.70    0.70
   1  -5  18    1.30    0.60
   1  -5  18    2.60    1.30
   1   5  18    2.20    0.60
   1   5  18    1.60    0.50
   2  -5  18   17.90    1.70
   2  -5  18   18.00    3.10
   2  -5  18   19.00    1.90
   2   5  18   18.00    1.30
   2   5  18   15.40    1.30
   3  -5  18   75.29    5.90
   3  -5  18   72.09    4.10
   3   5  18   69.99    3.70
   4  -5  18   15.40    2.10
   4  -5  18   16.80    3.00
   4  -5  18   18.20    1.90
  -4   5 -18   14.30    1.40
   4   5  18   13.60    1.30
   5  -5  18    0.40    0.60
  -5  -5 -18    0.10    0.40
   5  -5  18    0.00    0.90
   5  -5  18    0.10    1.10
  -5   5 -18   -0.10    0.40
   5   5  18   -0.10    0.50
   6  -5  18   15.80    1.60
  -6  -5 -18   15.10    1.30
   6  -5  18   13.10    1.90
   6  -5  18   12.50    2.40
  -6   5 -18   14.90    1.30
  -7  -5 -18    1.00    0.50
   7  -5  18    0.30    0.50
   7  -5  18    1.90    0.80
  -7   5 -18    0.40    0.40
  -8  -6  18    6.00    0.90
  -8  -6  18    5.20    0.70
  -7  -6  18  117.39    5.90
  -7  -6  18  118.89    5.60
  -6  -6  18    0.80    0.50
  -6  -6  18    0.90    0.60
  -5  -6  18    0.40    0.40
  -5  -6  18   -0.20    0.50
  -4  -6  18    3.70    0.80
  -4  -6  18    4.70    0.70
  -3  -6  18   12.00    2.30
  -3  -6  18   10.00    1.10
  -3  -6  18   13.60    1.50
  -2  -6  18    1.80    0.70
  -2  -6  18    0.90    1.10
  -1  -6  18    0.30    0.50
  -1  -6  18    1.20    1.10
  -1   6  18    0.20    0.60
   0  -6  18   64.79    3.80
   0  -6  18   65.99    5.30
   0   6  18   65.79    3.40
   0   6  18   67.29    3.40
   1  -6  18    0.80    0.60
   1  -6  18    1.10    1.20
   1   6  18   -0.20    0.50
   2  -6  18  373.86   16.70
   2  -6  18  366.76   16.80
   2  -6  18  391.56   19.40
   2   6  18  369.36   16.40
   3  -6  18  213.18   10.10
   3  -6  18  218.78   12.50
   3   6  18  218.38    9.80
   4  -6  18    0.30    0.90
   4  -6  18    1.10    1.20
   4  -6  18    0.80    0.60
  -4   6 -18    1.80    0.60
   4   6  18    1.20    0.50
   5  -6  18    2.00    0.70
   5  -6  18    1.60    1.20
  -5  -6 -18    2.40    0.60
   5  -6  18    1.70    1.00
  -5   6 -18    1.60    0.50
   5   6  18    2.70    0.60
   6  -6  18    0.70    0.60
  -6  -6 -18    0.20    0.50
   6  -6  18    0.00    1.10
   6  -6  18    1.20    0.80
  -6   6 -18   -0.10    0.40
  -7  -7  18    1.90    0.60
  -7  -7  18    1.40    0.50
  -6  -7  18   -0.50    0.50
  -6  -7  18    0.40    0.40
  -5  -7  18   12.90    1.20
  -5  -7  18   14.50    1.50
  -4  -7  18   56.49    3.10
  -4  -7  18   46.60    2.70
  -3  -7  18  144.89    8.90
  -3  -7  18  164.78    7.60
  -2  -7  18    9.90    1.30
  -2  -7  18    8.00    2.00
  -1  -7  18  124.79    7.80
  -1  -7  18  110.89    5.90
   0  -7  18    5.00    1.00
   0  -7  18    5.20    1.70
   0   7  18    6.40    0.90
   1  -7  18   16.10    2.80
   1  -7  18   14.80    1.60
   1   7  18   14.80    1.30
   2  -7  18   49.80    4.60
   2  -7  18   45.00    2.90
   2   7  18   46.90    2.60
   3  -7  18   21.80    3.10
   3  -7  18   21.80    1.80
   3   7  18   21.70    1.50
  -3   7 -18   20.90    1.50
   4  -7  18   48.60    4.40
   4  -7  18   39.70    2.70
   4   7  18   42.30    2.40
  -4   7 -18   46.10    2.40
   5  -7  18   -0.60    1.30
   5  -7  18    4.00    1.50
   5  -7  18    0.50    0.60
  -5   7 -18    0.10    0.50
  -6  -8  18    0.40    0.50
  -5  -8  18    0.60    0.50
  -4  -8  18   28.30    2.00
  -3  -8  18   26.10    1.90
  -3  -8  18   24.40    2.90
   3  -8 -18   18.10    3.40
   2  -8 -18    4.50    2.20
  -2  -8  18    9.60    1.20
  -2  -8  18   10.20    2.10
  -1  -8  18    0.30    0.60
  -1  -8  18    1.70    1.20
   0  -8  18   10.20    2.30
   0  -8  18    9.10    1.20
  -1  -8 -18   12.40    2.90
   2  -8  18   31.10    3.50
   3  -8  18   25.00    1.90
   3  -8  18   29.90    3.30
   4  -8  18    1.00    0.60
   4  -8  18    1.10    1.20
  -5  -8 -18    8.60    2.70
  -5  -9  18    6.30    1.00
  -4  -9  18    0.80    0.60
  -3  -9  18   12.20    1.30
   3  -9 -18   12.30    2.50
  -3  -9  18   14.30    2.20
  -2  -9  18   51.09    4.10
  -2  -9  18   51.89    2.90
   2  -9 -18   36.50    4.60
  -1  -9  18   48.10    2.80
  -1  -9  18   49.90    4.20
   0  -9  18   51.29    4.30
   1  -9  18   45.20    4.00
   2  -9  18    4.30    1.40
  -2  -9 -18   -2.20    1.80
   3  -9  18    5.50    1.50
  -3  -9 -18    0.50    1.90
  -1 -10  18    3.80    1.30
   1 -10 -18    1.90    2.00
   0 -10  18    2.70    1.10
   0 -10 -18    2.30    1.80
   1 -10  18   17.00    2.10
 -10   0  19    0.20    0.40
  -9   0  19   29.60    2.00
  -8   0  19   -0.30    0.50
  -8   0  19    0.50    0.60
  -7   0  19  310.77   13.80
  -7   0  19  298.07   13.50
  -6   0  19    0.40    0.40
  -6   0  19    0.30    0.50
  -5   0  19  248.28   10.90
  -5   0  19  236.08   11.00
  -4   0  19    0.70    0.50
  -4   0  19   -0.20    0.30
  -3   0  19   17.10    1.30
  -3   0  19   19.50    1.50
  -2   0  19    0.70    0.40
  -2   0  19   -0.30    0.50
  -2   0  19    1.60    0.50
  -1   0  19   12.30    1.00
  -1   0  19   10.20    1.10
  -1   0  19   10.40    1.00
   0   0  19    0.10    0.40
   0   0  19   -0.20    0.30
   0   0  19   -0.60    0.70
   0   0  19   -0.30    0.40
   1   0  19   47.90    3.80
   1   0  19   49.30    2.70
   1   0  19   50.29    2.70
   2   0  19   -0.70    0.60
   2   0  19   -0.70    0.70
   2   0  19    0.40    0.40
   2   0  19    0.50    0.50
   3   0  19   42.60    2.60
   3   0  19   43.30    3.10
   3   0  19   44.80    3.90
   3   0  19   40.80    2.40
   4   0  19   -0.20    0.80
   4   0  19   -0.30    0.60
   4   0  19    0.10    0.40
   4   0  19   -0.50    0.40
  -5   0 -19  443.06   19.80
   5   0  19  447.76   21.00
   5   0  19  468.55   22.30
   5   0  19  462.45   20.20
  -6   0 -19   -0.20    0.40
   6   0  19    0.60    0.80
   6   0  19    1.60    0.70
   7   0  19   23.60    1.90
  -7   0 -19   28.30    1.80
   7   0  19   27.50    2.50
   8   0  19    0.40    0.60
   8   0  19   -0.10    0.60
  -9  -1  19    8.40    1.20
  -9  -1  19    9.80    1.10
  -9   1  19    9.00    1.10
  -8  -1  19    2.30    0.60
  -8  -1  19    2.00    0.70
  -8   1  19    1.70    0.70
  -7  -1  19   75.39    3.80
  -7  -1  19   74.29    4.00
  -7   1  19   71.49    3.90
  -7   1  19   65.89    3.60
  -6  -1  19  275.77   11.90
  -6  -1  19  267.97   12.00
  -6   1  19  253.07   11.70
  -6   1  19  253.97   11.90
  -5  -1  19  266.87   12.40
  -5  -1  19  284.47   12.40
  -5   1  19  271.57   12.40
  -5   1  19  278.17   12.30
  -4  -1  19    0.60    0.60
  -4  -1  19    0.70    0.50
  -4  -1  19    0.50    0.40
  -4   1  19    1.10    0.50
  -4   1  19    0.90    0.50
  -3  -1  19   20.10    1.50
  -3  -1  19   18.30    1.30
  -3  -1  19   14.70    1.40
  -3   1  19   15.90    1.40
  -3   1  19   19.40    1.30
  -2  -1  19   17.50    1.40
  -2  -1  19   20.00    1.40
  -2  -1  19   19.10    1.50
  -2   1  19   17.70    1.40
  -2   1  19   21.40    1.40
  -1  -1  19  179.58    8.40
  -1  -1  19  187.58    8.30
  -1   1  19  194.48    8.30
  -1   1  19  173.28    8.20
   0  -1  19  154.08    8.40
   0  -1  19  147.99    7.00
   0  -1  19  160.18    7.00
   0  -1  19  152.68    7.20
   0   1  19  159.38    7.00
   0   1  19  156.18    7.00
   0   1  19  141.59    8.10
   1  -1  19  121.49    5.80
   1  -1  19  119.49    5.60
   1  -1  19  120.39    5.90
   1  -1  19  111.79    7.00
   1   1  19  124.59    5.70
   1   1  19  119.69    7.00
   1   1  19  120.99    5.60
   2  -1  19   52.69    2.90
   2  -1  19   53.19    4.30
   2  -1  19   59.79    3.10
   2   1  19   52.59    2.90
   2   1  19   55.89    4.30
   2   1  19   59.59    3.10
   2   1  19   51.69    3.40
   3  -1  19    3.70    1.10
   3  -1  19    2.80    0.60
   3  -1  19    2.80    0.80
   3  -1  19    2.60    1.30
   3   1  19    3.70    0.80
   3   1  19    3.20    1.30
   3   1  19    2.30    0.60
   3   1  19    3.70    1.00
   4  -1  19   10.10    1.70
   4  -1  19   11.50    1.40
  -4  -1 -19   11.70    1.10
   4  -1  19    8.90    2.00
   4   1  19   10.50    1.10
   4   1  19   10.60    1.30
   4   1  19    9.70    1.70
  -5  -1 -19  376.76   17.10
   5  -1  19  399.66   19.70
   5  -1  19  398.26   18.40
   5  -1  19  399.06   17.60
   5   1  19  397.16   17.50
  -5   1 -19  391.66   17.20
   5   1  19  388.16   18.30
   6  -1  19    0.30    0.80
   6  -1  19    0.00    0.50
   6   1  19    1.60    0.70
   6   1  19    0.50    0.80
  -6   1 -19    0.70    0.50
   7  -1  19    1.60    0.90
   7  -1  19    1.60    0.70
   7   1  19    3.10    1.00
  -7   1 -19    2.90    0.60
   7   1  19    1.70    0.60
   8  -1  19  125.89    6.40
   8  -1  19  144.89    7.20
  -8   1 -19  131.79    6.30
   8   1  19  146.59    7.20
  -9  -2  19    1.00    0.60
  -9  -2  19    1.70    0.60
  -9   2  19    1.90    0.60
  -8  -2  19    9.20    1.10
  -8  -2  19    7.40    1.10
  -8   2  19    8.10    1.10
  -7  -2  19    1.00    0.50
  -7  -2  19    1.30    0.60
  -7   2  19    1.00    0.70
  -6  -2  19  282.07   12.10
  -6  -2  19  259.87   12.10
  -6  -2  19  250.87   12.10
  -6   2  19  277.27   12.20
  -5  -2  19   54.29    3.10
  -5  -2  19   60.39    3.10
  -5  -2  19   56.39    3.20
  -5   2  19   53.49    3.20
  -5   2  19   51.49    2.90
  -4  -2  19   82.09    4.30
  -4  -2  19   88.89    4.30
  -4  -2  19   85.89    4.40
  -4   2  19   81.99    4.30
  -4   2  19   81.89    4.10
  -3  -2  19   24.50    1.70
  -3  -2  19   24.10    1.70
  -3  -2  19   25.40    1.80
  -3   2  19   22.70    1.70
  -3   2  19   27.00    1.70
  -2  -2  19   64.49    3.30
  -2  -2  19   67.59    3.60
  -2   2  19   63.29    3.40
  -2   2  19   63.99    3.20
  -2   2  19   69.99    3.40
  -1  -2  19   65.39    3.50
  -1  -2  19   66.09    3.30
  -1  -2  19   58.99    4.40
  -1   2  19   65.79    3.20
  -1   2  19   66.39    3.30
   0  -2  19    4.90    0.70
   0  -2  19    4.30    0.80
   0  -2  19    3.80    0.80
   0  -2  19    4.60    1.40
   0   2  19    3.70    0.70
   0   2  19    3.80    0.70
   1  -2  19  227.48   12.00
   1  -2  19  221.38   10.10
   1  -2  19  227.28   10.40
   1  -2  19  227.08   10.30
   1   2  19  227.38   10.20
   1   2  19  229.28   10.10
   2  -2  19  132.59    6.40
   2  -2  19  130.99    8.00
   2  -2  19  117.59    6.00
   2  -2  19  131.89    6.30
   2   2  19  134.39    6.10
   2   2  19  138.39    6.30
   2   2  19  125.59    6.70
   3  -2  19    8.30    2.00
   3  -2  19    9.80    1.30
   3  -2  19    8.50    1.50
   3   2  19    9.00    1.10
   3   2  19    8.30    1.40
   3   2  19    7.60    0.90
   4  -2  19  473.75   22.50
   4  -2  19  501.05   24.00
   4  -2  19  512.35   21.90
   4   2  19  478.55   21.40
   4   2  19  511.55   21.80
   4   2  19  490.15   22.50
   5  -2  19   39.60    3.10
   5  -2  19   35.70    3.80
   5  -2  19   35.60    2.50
  -5   2 -19   36.00    2.20
   5   2  19   38.50    3.10
   5   2  19   33.20    2.40
   6  -2  19  398.36   18.20
   6  -2  19  422.66   19.10
   6  -2  19  413.86   20.30
   6   2  19  402.16   19.00
  -6   2 -19  421.16   17.90
   6   2  19  383.06   18.00
   7  -2  19   62.89    3.50
   7  -2  19   60.99    4.10
   7   2  19   54.09    3.20
   7   2  19   64.19    4.10
  -7   2 -19   59.79    3.20
   8  -2  19    5.80    1.20
  -8  -2 -19    7.50    0.80
   8  -2  19    6.60    0.90
  -8   2 -19    6.40    0.80
  -9  -3  19   -0.50    0.50
  -9  -3  19    0.10    0.40
  -9   3  19    0.60    0.50
  -8  -3  19    0.60    0.60
  -8  -3  19    0.10    0.50
  -8   3  19    0.10    0.60
  -7  -3  19    0.80    0.70
  -7  -3  19    0.70    0.60
  -7  -3  19    1.30    0.60
  -7   3  19    0.00    0.50
  -6  -3  19   28.20    2.10
  -6  -3  19   30.40    2.00
  -6  -3  19   26.50    2.00
  -6   3  19   30.30    2.10
  -5  -3  19   54.19    3.30
  -5  -3  19   59.19    3.10
  -5  -3  19   54.09    3.20
  -5   3  19   55.19    3.20
  -4  -3  19   26.50    1.80
  -4  -3  19   26.30    1.70
  -4  -3  19   24.60    1.90
  -4   3  19   22.90    1.60
  -4   3  19   24.40    1.80
  -3  -3  19   -0.20    0.40
  -3  -3  19    0.40    0.40
  -3   3  19    0.40    0.40
  -3   3  19    0.00    0.40
  -2  -3  19    1.70    0.50
  -2  -3  19    1.10    0.60
  -2   3  19    1.30    0.50
  -2   3  19    1.80    0.40
  -1  -3  19   16.10    1.50
  -1  -3  19   19.10    2.40
  -1  -3  19   18.80    1.30
  -1   3  19   17.60    1.30
  -1   3  19   18.00    1.30
   0  -3  19   11.20    2.20
   0  -3  19   11.70    1.10
   0  -3  19   15.20    1.50
   0   3  19   11.20    1.10
   0   3  19   12.80    1.00
   1  -3  19    8.00    1.10
   1  -3  19    8.70    1.10
   1  -3  19    8.00    1.90
   1   3  19    8.10    1.00
   1   3  19    8.00    0.90
   2  -3  19   19.30    2.70
   2  -3  19   24.90    1.90
   2  -3  19   21.80    1.70
   2   3  19   22.60    1.70
   2   3  19   22.20    1.50
   3  -3  19   29.70    2.20
   3  -3  19   28.40    2.60
   3  -3  19   32.10    3.50
   3   3  19   28.00    1.90
   3   3  19   27.80    2.00
   4  -3  19  205.08    9.90
   4  -3  19  206.68   11.90
   4  -3  19  201.08   10.50
   4   3  19  218.38   10.60
   4   3  19  217.88    9.80
   5  -3  19  380.46   18.40
   5  -3  19  389.36   17.70
   5  -3  19  399.16   19.90
   5   3  19  379.86   17.40
  -5   3 -19  405.76   17.30
   5   3  19  405.76   18.50
   6  -3  19   15.40    2.80
   6  -3  19   13.00    2.00
   6  -3  19   13.30    1.50
  -6   3 -19   13.90    1.30
   6   3  19   13.30    1.40
   7  -3  19   43.60    3.30
   7  -3  19   45.00    2.80
  -7   3 -19   47.70    2.60
  -8  -3 -19   -0.20    0.40
   8  -3  19    0.30    0.70
  -8   3 -19    0.50    0.40
  -9  -4  19    0.30    0.40
  -8  -4  19   39.00    2.50
  -8  -4  19   44.90    2.60
  -8  -4  19   43.80    2.50
  -7  -4  19  131.89    6.90
  -7  -4  19  146.99    6.70
  -7  -4  19  146.79    6.90
  -6  -4  19   70.39    3.60
  -6  -4  19   66.19    3.70
  -6  -4  19   65.39    3.80
  -5  -4  19    6.10    0.90
  -5  -4  19    6.80    1.10
  -5  -4  19    5.40    0.80
  -4  -4  19   21.40    1.80
  -4  -4  19   19.90    1.50
  -3  -4  19   54.39    2.90
  -3  -4  19   52.19    3.10
  -3   4  19   53.09    2.80
  -3   4  19   50.09    2.60
  -2  -4  19   78.09    5.50
  -2  -4  19   78.19    4.00
  -2  -4  19   84.99    4.40
  -2   4  19   80.69    3.90
  -2   4  19   85.29    4.10
  -1  -4  19  110.99    6.90
  -1  -4  19   99.19    5.10
  -1  -4  19  109.89    5.50
  -1   4  19  111.39    5.20
  -1   4  19  106.29    5.00
   0  -4  19  235.48   10.70
   0  -4  19  230.98   12.40
   0   4  19  228.48   10.30
   0   4  19  228.98   10.30
   1  -4  19   85.39    4.50
   1  -4  19   88.89    6.30
   1  -4  19   91.89    4.80
   1   4  19   87.99    4.40
   1   4  19   89.09    4.40
   2  -4  19  136.49    6.80
   2  -4  19  136.59    6.60
   2  -4  19  131.39    8.50
   2   4  19  134.49    6.40
   2   4  19  135.49    6.30
   3  -4  19   43.90    2.80
   3  -4  19   41.10    4.10
   3   4  19   40.80    2.50
   3   4  19   40.10    2.30
   4  -4  19    2.10    1.50
   4  -4  19    1.80    1.10
   4  -4  19    1.50    0.70
   4   4  19    2.60    0.70
   5  -4  19   40.00    3.30
   5  -4  19   41.90    2.80
   5  -4  19   40.80    4.20
  -5   4 -19   39.30    2.40
   5   4  19   39.00    2.40
   6  -4  19   28.70    2.70
   6  -4  19   26.20    2.10
   6  -4  19   29.30    3.30
   6   4  19   28.10    1.90
  -6   4 -19   30.00    1.90
   7  -4  19   63.69    3.50
   7  -4  19   60.59    4.00
  -7  -4 -19   62.89    3.30
  -7   4 -19   64.49    3.30
  -8  -5  19   68.49    3.60
  -7  -5  19    0.40    0.60
  -7  -5  19    0.50    0.40
  -6  -5  19   72.29    4.10
  -6  -5  19   74.69    3.80
  -5  -5  19   15.80    1.40
  -5  -5  19   12.80    1.50
  -4  -5  19    6.40    1.10
  -4  -5  19    6.70    0.90
  -3  -5  19   69.69    3.70
  -3  -5  19   73.29    4.00
  -2  -5  19    1.70    0.60
  -2  -5  19    1.40    0.50
  -2  -5  19    0.80    1.10
  -2   5  19    2.20    0.60
  -1  -5  19   11.40    2.30
  -1  -5  19   13.10    1.50
  -1   5  19   12.30    1.20
  -1   5  19   15.60    1.30
   0  -5  19  220.88   12.30
   0  -5  19  225.28   10.40
   0   5  19  226.18    9.90
   0   5  19  215.38    9.90
   1  -5  19  423.66   18.80
   1  -5  19  423.16   20.90
   1   5  19  412.36   18.30
   1   5  19  418.36   18.30
   2  -5  19   71.79    4.00
   2  -5  19   73.39    4.20
   2  -5  19   72.29    5.80
   2   5  19   76.69    3.80
   2   5  19   72.29    3.70
   3  -5  19    5.80    1.00
   3  -5  19    8.00    2.20
   3   5  19    6.30    0.90
   4  -5  19   11.00    1.80
   4  -5  19   11.70    2.60
   4  -5  19   12.60    1.50
   4   5  19   11.80    1.20
  -4   5 -19    8.60    1.10
  -5  -5 -19    3.10    0.60
   5  -5  19    3.40    1.10
   5  -5  19    2.80    0.90
   5  -5  19    3.40    1.50
  -5   5 -19    2.50    0.60
   5   5  19    3.70    0.70
   6  -5  19  265.77   13.30
   6  -5  19  288.07   12.80
  -6  -5 -19  279.77   12.50
   6  -5  19  289.57   14.60
  -6   5 -19  288.57   12.50
  -7  -5 -19    6.70    0.80
   7  -5  19    7.10    1.00
   7  -5  19    5.80    1.20
  -7   5 -19    6.60    0.80
  -8  -6  19    7.70    1.30
  -7  -6  19    0.40    0.50
  -7  -6  19    0.80    0.40
  -6  -6  19    0.30    0.50
  -6  -6  19    1.00    0.40
  -5  -6  19    7.40    1.10
  -5  -6  19    6.80    0.90
  -4  -6  19   53.69    3.00
  -4  -6  19   61.19    3.40
  -3  -6  19    1.20    0.60
  -3  -6  19    1.80    1.40
  -3  -6  19    0.70    0.50
  -2  -6  19  136.09    8.50
  -2  -6  19  142.79    6.90
  -1  -6  19   14.10    2.60
  -1  -6  19   13.90    1.60
  -1   6  19   13.50    1.20
   0  -6  19  246.78   13.30
   0  -6  19  235.08   11.20
   0   6  19  241.58   10.70
   0   6  19  239.58   10.70
   1  -6  19    1.70    0.80
   1  -6  19    1.20    1.20
   1   6  19    1.10    0.60
   2  -6  19    0.10    0.60
   2  -6  19    0.00    0.60
   2  -6  19    0.70    1.00
   2   6  19    0.60    0.50
   3  -6  19    2.40    1.40
   3  -6  19    2.30    0.80
   3   6  19    2.80    0.70
   4  -6  19   84.89    4.60
   4  -6  19   91.69    6.50
   4   6  19   88.19    4.20
  -4   6 -19   78.09    4.20
   5  -6  19   66.29    5.10
   5  -6  19   65.19    3.60
   5  -6  19   55.19    3.90
  -5   6 -19   67.79    3.30
   5   6  19   60.29    3.10
   6  -6  19    5.40    1.60
   6  -6  19    5.70    0.90
  -6  -6 -19    3.90    0.70
   6  -6  19    3.90    1.10
  -6   6 -19    5.40    0.70
  -7  -7  19    3.00    0.70
  -7  -7  19    1.70    0.50
  -6  -7  19   87.89    4.30
  -6  -7  19   74.09    3.90
  -5  -7  19   21.80    1.70
  -5  -7  19   19.70    1.50
  -4  -7  19   15.50    1.60
  -4  -7  19   14.20    1.30
  -3  -7  19   50.69    4.30
  -3  -7  19   50.19    3.10
  -2  -7  19  147.99    7.30
  -2  -7  19  152.68    9.00
  -1  -7  19   20.10    1.80
  -1  -7  19   21.50    3.00
   0  -7  19  147.19    7.20
   0  -7  19  139.89    9.00
   0   7  19  150.08    6.70
   1  -7  19  130.89    6.80
   1  -7  19  140.29    8.90
   1   7  19  142.59    6.40
   2  -7  19   70.29    5.70
   2   7  19   69.99    3.50
   3  -7  19    0.20    0.60
   3  -7  19    0.60    1.10
   3   7  19    1.20    0.60
  -3   7 -19    0.10    0.50
   4  -7  19    4.80    0.90
   4  -7  19    5.80    1.80
  -4   7 -19    6.30    0.80
   4   7  19    4.40    0.70
   5  -7  19   22.60    2.80
   5  -7  19   22.00    1.70
  -5   7 -19   22.80    1.50
  -6  -8  19   22.20    1.60
  -5  -8  19    3.70    0.70
  -4  -8  19   26.70    1.90
  -3  -8  19   46.90    2.80
  -3  -8  19   42.70    3.90
   2  -8 -19   -0.80    1.70
  -2  -8  19    1.50    1.20
  -2  -8  19    2.20    0.70
  -1  -8  19    3.50    1.50
  -1  -8  19    2.00    0.70
   0  -8  19   84.69    6.00
   0  -8  19   77.19    4.30
   1  -8  19   41.90    4.00
   1  -8  19   35.20    2.40
   2  -8  19   20.20    2.70
  -2  -8 -19    6.20    2.40
   3  -8  19   12.60    2.30
   4  -8  19   50.49    3.00
   4  -8  19   65.59    4.60
  -4  -9  19   56.49    3.10
  -3  -9  19    2.80    1.30
  -3  -9  19    1.60    0.60
  -2  -9  19  142.99    6.80
  -1  -9  19   53.49    4.30
  -1  -9  19   53.29    3.00
   0  -9  19   31.20    3.20
   1  -9  19    0.60    0.90
   2  -9  19    0.80    0.90
  -2  -9 -19   -2.70    1.80
   3  -9  19    4.00    1.30
  -9   0  20    0.20    0.50
  -8   0  20  129.99    6.20
  -8   0  20  118.79    5.90
  -7   0  20   -0.10    0.50
  -7   0  20    0.50    0.50
  -6   0  20  373.36   16.30
  -6   0  20  364.76   16.40
  -5   0  20    0.40    0.50
  -5   0  20    0.00    0.40
  -4   0  20   56.29    3.10
  -4   0  20   56.09    3.00
  -3   0  20    0.30    0.40
  -3   0  20   -0.10    0.30
  -2   0  20   89.19    4.60
  -2   0  20  101.29    4.60
  -1   0  20    0.20    0.40
  -1   0  20    0.30    0.40
  -1   0  20    0.30    0.30
   0   0  20    0.80    0.40
   0   0  20    2.60    0.70
   0   0  20    0.10    0.40
   0   0  20    0.20    0.80
   1   0  20   -0.10    0.80
   1   0  20   -0.20    0.40
   1   0  20   -0.60    0.40
   2   0  20   33.90    2.20
   2   0  20   32.60    3.30
   2   0  20   32.30    2.00
   3   0  20    0.30    0.40
   3   0  20   -0.80    0.60
   3   0  20   -0.20    0.80
   3   0  20   -0.20    0.50
   4   0  20  170.78   10.30
   4   0  20  176.48    9.20
   4   0  20  184.78    8.50
   4   0  20  180.48    8.10
  -5   0 -20    0.20    0.50
   5   0  20   -0.20    0.70
   5   0  20    0.10    0.60
  -6   0 -20   27.60    1.80
   6   0  20   25.50    2.60
   6   0  20   28.10    2.10
   7   0  20    0.30    0.60
  -7   0 -20    0.20    0.50
   7   0  20    0.50    0.70
   8   0  20    0.90    0.70
  -9  -1  20   57.89    3.20
  -9   1  20   57.99    3.20
  -8  -1  20   13.50    1.30
  -8  -1  20   13.60    1.50
  -8   1  20   13.40    1.50
  -7  -1  20    9.90    1.20
  -7  -1  20   10.90    1.30
  -7   1  20   10.20    1.30
  -7   1  20   10.20    1.10
  -6  -1  20   59.09    3.40
  -6  -1  20   59.09    3.30
  -6   1  20   59.89    3.40
  -6   1  20   58.39    3.20
  -5  -1  20   59.09    3.30
  -5  -1  20   58.79    3.20
  -5   1  20   56.69    3.30
  -5   1  20   57.09    3.10
  -4  -1  20   31.40    2.00
  -4  -1  20   27.00    2.00
  -4  -1  20   32.40    2.00
  -4   1  20   29.90    1.90
  -4   1  20   31.20    2.10
  -3  -1  20   23.60    1.70
  -3  -1  20   23.10    1.60
  -3  -1  20   20.00    1.70
  -3   1  20   24.30    1.60
  -3   1  20   25.40    1.70
  -2  -1  20    8.40    1.00
  -2  -1  20    7.50    0.90
  -2   1  20    8.00    0.90
  -1  -1  20  235.38   11.00
  -1  -1  20  252.47   10.90
  -1   1  20  237.68   10.80
  -1   1  20  254.87   10.90
   0  -1  20  251.47   10.70
   0  -1  20  231.68   12.20
   0  -1  20  233.38   10.70
   0  -1  20  234.88   10.90
   0   1  20  253.57   10.80
   0   1  20  256.17   10.70
   0   1  20  221.48   11.90
   1  -1  20   33.40    2.00
   1  -1  20   32.60    2.10
   1  -1  20   31.90    2.10
   1  -1  20   31.60    3.10
   1   1  20   33.00    2.00
   1   1  20   30.20    3.00
   1   1  20   33.90    2.00
   2  -1  20   54.49    3.10
   2  -1  20   57.59    2.90
   2  -1  20   52.19    4.30
   2   1  20   56.89    3.10
   2   1  20   48.20    3.40
   2   1  20   52.29    2.90
   2   1  20   53.89    4.30
   3  -1  20   29.60    1.90
   3  -1  20   30.20    2.60
   3  -1  20   31.30    3.40
   3  -1  20   33.10    2.20
   3   1  20   30.50    3.20
   3   1  20   29.40    2.50
   3   1  20   31.80    1.90
   3   1  20   31.90    2.10
   4  -1  20   63.89    4.30
   4  -1  20   66.39    3.70
  -4  -1 -20   59.39    3.30
   4  -1  20   66.89    5.20
   4   1  20   67.39    3.40
   4   1  20   64.69    3.70
   4   1  20   64.59    4.20
   5  -1  20  194.08   11.40
   5  -1  20  208.98    9.60
   5  -1  20  193.98   10.20
   5   1  20  202.88    9.40
  -5   1 -20  206.58    9.20
   5   1  20  195.98   10.20
   6  -1  20  474.05   20.40
   6  -1  20  460.85   21.20
  -6   1 -20  451.25   20.00
   6   1  20  447.16   20.30
   6   1  20  466.35   21.20
   7  -1  20    0.30    0.70
   7  -1  20    0.20    0.60
   7   1  20    0.80    0.60
   7   1  20    0.50    0.70
  -7   1 -20   -0.30    0.50
   8  -1  20   37.40    2.70
   8  -1  20   31.70    2.20
   8   1  20   35.20    2.60
  -8   1 -20   32.60    2.00
  -9  -2  20    6.20    0.80
  -9  -2  20    5.00    0.80
  -9   2  20    4.90    0.80
  -8  -2  20    4.70    0.90
  -8  -2  20    5.10    0.80
  -8   2  20    5.20    0.90
  -7  -2  20   13.30    1.50
  -7  -2  20   14.90    1.50
  -7   2  20   14.10    1.50
  -6  -2  20   36.80    2.50
  -6  -2  20   41.70    2.50
  -6   2  20   39.90    2.60
  -5  -2  20   35.20    2.30
  -5  -2  20   37.90    2.30
  -5  -2  20   33.20    2.40
  -5   2  20   37.50    2.40
  -5   2  20   34.30    2.10
  -4  -2  20   25.10    1.80
  -4  -2  20   23.40    1.90
  -4  -2  20   28.20    1.80
  -4   2  20   26.80    1.90
  -4   2  20   24.90    1.70
  -3  -2  20    3.80    0.70
  -3  -2  20    3.10    0.60
  -3  -2  20    3.40    0.80
  -3   2  20    5.00    0.80
  -3   2  20    4.20    0.80
  -2  -2  20    4.00    0.80
  -2  -2  20    4.90    0.70
  -2   2  20    3.80    0.50
  -2   2  20    4.90    0.80
  -1  -2  20  201.28    9.00
  -1  -2  20  199.78    9.20
  -1  -2  20  181.68   10.30
  -1   2  20  208.58    9.00
  -1   2  20  203.68    8.90
   0  -2  20  285.57   13.60
   0  -2  20  315.27   13.90
   0  -2  20  292.37   15.20
   0  -2  20  311.07   13.60
   0   2  20  325.87   13.60
   0   2  20  317.97   13.60
   1  -2  20  296.37   15.30
   1  -2  20  314.07   13.60
   1  -2  20  294.07   13.40
   1  -2  20  310.67   13.80
   1   2  20  296.17   13.50
   1   2  20  311.27   13.40
   2  -2  20   10.00    2.10
   2  -2  20   12.60    1.20
   2  -2  20   12.20    1.40
   2   2  20   12.20    1.20
   2   2  20   11.50    1.60
   2   2  20   11.60    1.30
   3  -2  20   14.80    1.90
   3  -2  20   12.90    2.50
   3  -2  20   12.70    1.40
   3   2  20   13.00    1.80
   3   2  20   13.70    1.30
   3   2  20   13.20    1.40
   4  -2  20    1.60    1.20
   4  -2  20    0.10    0.60
   4  -2  20    1.80    0.90
   4   2  20    1.50    0.60
   4   2  20    1.10    0.80
   4   2  20    0.80    0.40
   5  -2  20  167.28    9.00
   5  -2  20  176.48    8.40
   5  -2  20  168.28   10.20
   5   2  20  178.68    9.10
   5   2  20  171.78    8.20
  -5   2 -20  169.08    8.00
   6  -2  20  191.18   10.80
   6  -2  20  186.18    9.00
   6  -2  20  182.68    9.70
   6   2  20  184.68    8.70
  -6   2 -20  186.38    8.60
   6   2  20  193.38    9.70
   7  -2  20   39.70    3.00
   7  -2  20   36.40    2.40
   7   2  20   38.60    3.00
  -7   2 -20   36.90    2.20
   7   2  20   33.80    2.20
  -8  -2 -20    5.70    0.70
   8  -2  20    5.20    1.00
  -8   2 -20    7.20    0.80
  -9  -3  20    0.90    0.60
  -9  -3  20    1.90    0.50
  -9   3  20    0.80    0.60
  -8  -3  20   86.19    4.30
  -8  -3  20   86.69    4.40
  -8   3  20   81.99    4.40
  -7  -3  20    5.90    1.10
  -7  -3  20    6.60    1.00
  -7  -3  20    7.30    1.10
  -7   3  20    4.80    0.90
  -6  -3  20    0.20    0.40
  -6  -3  20    0.20    0.50
  -6  -3  20    0.30    0.60
  -6   3  20    0.60    0.70
  -5  -3  20   83.49    4.30
  -5  -3  20   87.89    4.60
  -5  -3  20   84.79    4.40
  -5   3  20   81.99    4.40
  -4  -3  20    5.10    0.80
  -4  -3  20    4.70    0.90
  -4  -3  20    4.60    0.80
  -4   3  20    3.70    0.70
  -3  -3  20   28.20    1.80
  -3  -3  20   28.30    2.00
  -3   3  20   27.30    1.80
  -3   3  20   26.20    1.60
  -2  -3  20  113.29    5.60
  -2  -3  20  106.99    5.30
  -2   3  20  113.79    5.30
  -2   3  20  107.69    5.10
  -1  -3  20   50.99    4.20
  -1  -3  20   49.40    2.80
  -1  -3  20   52.19    3.10
  -1   3  20   50.69    2.70
  -1   3  20   53.99    2.80
   0  -3  20   21.80    2.70
   0  -3  20   22.70    1.80
   0  -3  20   19.20    1.50
   0   3  20   23.50    1.50
   0   3  20   22.50    1.50
   1  -3  20   10.70    2.30
   1  -3  20   10.80    1.20
   1  -3  20   12.50    1.50
   1   3  20   11.30    1.20
   1   3  20   11.10    1.10
   2  -3  20   76.69    5.80
   2  -3  20   77.79    4.20
   2  -3  20   73.89    4.10
   2   3  20   78.19    4.00
   2   3  20   72.79    3.80
   3  -3  20    5.00    1.60
   3  -3  20    5.40    1.00
   3   3  20    5.10    0.90
   3   3  20    4.50    0.80
   4  -3  20   39.30    3.20
   4  -3  20   43.20    2.80
   4  -3  20   42.20    4.20
   4   3  20   40.40    2.60
   5  -3  20    4.50    1.60
   5  -3  20    4.20    1.00
   5  -3  20    3.80    1.20
  -5   3 -20    4.90    0.80
   5   3  20    4.20    0.80
   6  -3  20   10.20    2.30
   6  -3  20   10.10    1.70
   6  -3  20    9.30    1.20
  -6   3 -20    9.30    1.10
   6   3  20    7.90    1.10
   7  -3  20    8.10    1.10
   7  -3  20    9.60    1.60
  -7   3 -20    9.40    1.00
  -8  -3 -20    2.30    0.60
  -8  -4  20    5.70    0.80
  -7  -4  20   43.20    2.60
  -7  -4  20   42.50    2.70
  -7  -4  20   44.50    2.70
  -6  -4  20    0.70    0.60
  -6  -4  20    0.40    0.60
  -6  -4  20    0.50    0.40
  -5  -4  20  123.09    6.20
  -5  -4  20  124.39    6.00
  -4  -4  20   48.60    2.80
  -4  -4  20   49.10    3.00
  -3  -4  20   19.50    1.70
  -3  -4  20   21.30    1.50
  -3   4  20   18.90    1.30
  -3   4  20   20.10    1.50
  -2  -4  20   19.40    2.70
  -2  -4  20   18.60    1.40
  -2  -4  20   18.40    1.70
  -2   4  20   20.00    1.30
  -2   4  20   19.90    1.40
  -1  -4  20  318.07   14.70
  -1  -4  20  329.57   16.80
  -1  -4  20  342.27   15.20
  -1   4  20  342.47   14.70
  -1   4  20  345.87   14.80
   0  -4  20  106.49    7.20
   0  -4  20  110.89    5.60
   0   4  20  110.09    5.30
   0   4  20  111.39    5.20
   1  -4  20  144.79    7.40
   1  -4  20  163.18    7.70
   1  -4  20  155.98    9.40
   1   4  20  159.28    7.30
   1   4  20  159.18    7.20
   2  -4  20   38.30    4.00
   2  -4  20   39.20    2.60
   2  -4  20   40.40    2.70
   2   4  20   40.20    2.40
   2   4  20   40.60    2.30
   3  -4  20   69.69    4.00
   3  -4  20   68.19    5.70
   3   4  20   74.09    3.70
   3   4  20   73.79    3.80
   4  -4  20    1.90    1.30
   4  -4  20    3.10    1.10
   4  -4  20    1.90    0.70
   4   4  20    1.90    0.70
   5  -4  20    1.30    0.70
   5  -4  20    0.10    0.80
   5  -4  20    0.20    1.10
   5   4  20   -0.10    0.50
  -5   4 -20   -0.10    0.40
   6  -4  20    4.00    0.90
   6  -4  20    4.70    1.20
   6  -4  20    4.10    1.60
   6   4  20    3.70    0.70
  -6   4 -20    4.30    0.70
   7  -4  20    2.70    0.70
  -7  -4 -20    3.60    0.70
   7  -4  20    4.90    1.10
  -7   4 -20    4.10    0.70
  -8  -5  20   50.99    2.60
  -8  -5  20   44.80    2.60
  -7  -5  20    1.90    0.70
  -7  -5  20    2.00    0.60
  -6  -5  20    7.80    1.00
  -6  -5  20    7.10    1.10
  -5  -5  20   63.39    3.40
  -5  -5  20   62.79    3.70
  -4  -5  20   82.29    4.30
  -4  -5  20   85.59    4.60
  -3  -5  20  304.67   13.80
  -3  -5  20  319.97   14.20
  -2  -5  20  107.59    5.50
  -2  -5  20   99.49    5.00
  -2  -5  20  106.69    6.90
  -2   5  20   99.19    5.00
  -2   5  20  109.69    4.90
  -1  -5  20    3.10    0.80
  -1  -5  20    3.60    1.50
  -1   5  20    3.00    0.70
  -1   5  20    1.40    0.50
   0  -5  20    0.90    1.10
   0  -5  20    1.90    0.70
   0   5  20    1.80    0.60
   0   5  20    0.30    0.40
   1  -5  20   75.19    6.00
   1  -5  20   81.09    4.40
   1   5  20   83.19    4.00
   1   5  20   77.69    4.00
   2  -5  20    3.30    1.60
   2  -5  20    3.30    0.90
   2  -5  20    2.80    0.80
   2   5  20    3.50    0.70
   2   5  20    3.00    0.70
   3  -5  20    0.40    0.60
   3  -5  20    0.30    1.00
   3   5  20    0.20    0.50
   4  -5  20    0.40    1.20
   4  -5  20    1.00    0.70
   4   5  20    0.70    0.50
  -4   5 -20    0.50    0.50
   5  -5  20   64.19    5.20
   5  -5  20   65.99    3.60
   5  -5  20   56.39    4.00
  -5  -5 -20   56.99    3.20
  -5   5 -20   63.19    3.30
   5   5  20   62.29    3.20
   6  -5  20    4.70    1.50
   6  -5  20    3.80    0.90
   6  -5  20    3.90    1.00
  -6  -5 -20    5.30    0.80
  -6   5 -20    5.10    0.70
  -7   5 -20    0.30    0.40
  -7  -6  20    3.20    0.60
  -7  -6  20    2.20    0.70
  -6  -6  20   20.40    1.70
  -6  -6  20   21.00    1.50
  -5  -6  20  114.79    5.60
  -5  -6  20  117.69    5.90
  -4  -6  20  113.59    5.60
  -4  -6  20  119.99    6.00
  -3  -6  20  167.48    7.70
  -3  -6  20  146.09    7.20
  -2  -6  20    4.10    0.90
  -2  -6  20    4.50    1.70
  -1  -6  20    8.40    2.10
  -1  -6  20    5.90    1.00
  -1   6  20    6.10    0.80
   0  -6  20  255.47   11.70
   0  -6  20  259.37   13.90
   0   6  20  246.98   11.20
   0   6  20  246.28   11.20
   1  -6  20  242.68   13.00
   1  -6  20  222.58   10.70
   1   6  20  219.58   10.20
   2  -6  20   18.70    3.10
   2  -6  20   19.30    1.80
   2  -6  20   20.50    1.80
   2   6  20   20.70    1.50
   3  -6  20    0.10    0.60
   3  -6  20    0.50    1.10
   3   6  20   -0.50    0.40
   4  -6  20    5.20    1.90
   4  -6  20    5.90    1.00
  -4   6 -20    6.30    0.90
   4   6  20    7.40    0.90
   5  -6  20   48.60    4.20
   5  -6  20   45.80    2.80
  -5   6 -20   49.20    2.60
   5   6  20   44.50    2.40
   6  -6  20   27.90    1.90
   6  -6  20   25.80    2.80
  -6   6 -20   29.10    1.70
  -6  -7  20   24.30    1.60
  -6  -7  20   23.90    1.80
  -5  -7  20    6.70    1.00
  -5  -7  20    7.10    0.90
  -4  -7  20   19.60    2.00
  -4  -7  20   20.90    1.70
  -3  -7  20    0.10    1.20
  -3  -7  20    0.00    0.50
  -2  -7  20    2.60    1.40
  -2  -7  20    3.30    0.80
  -1  -7  20   44.80    2.80
  -1  -7  20   42.20    4.10
   0  -7  20   37.70    3.90
   0  -7  20   38.50    2.60
   0   7  20   35.90    2.20
   1  -7  20   31.20    2.30
   1  -7  20   34.60    3.80
   1   7  20   33.00    2.00
   2  -7  20    7.70    2.10
   2   7  20    6.90    0.90
   3  -7  20    4.40    1.60
   3  -7  20    3.50    0.80
   3   7  20    3.90    0.70
  -3   7 -20    4.50    0.70
   4  -7  20   20.10    1.60
   4  -7  20   21.20    2.90
  -4   7 -20   21.10    1.40
   4   7  20   18.30    1.40
   5  -7  20   14.80    2.30
   5  -7  20   12.50    1.20
  -5   7 -20   13.00    1.10
  -6  -8  20    3.30    0.70
  -5  -8  20    8.00    1.00
  -4  -8  20   23.20    1.80
  -3  -8  20  138.79    8.10
  -3  -8  20  145.89    6.90
  -2  -8  20    2.60    0.70
   2  -8 -20   -0.60    1.80
  -2  -8  20    2.50    1.20
  -1  -8  20    8.30    2.00
  -1  -8  20    6.40    1.00
   0  -8  20    3.10    1.40
   0  -8  20    2.40    0.80
   1  -8  20    5.60    0.90
   1  -8  20    6.00    1.80
  -3  -8 -20    9.80    2.60
  -4  -9  20    0.90    0.50
  -3  -9  20    0.30    0.50
  -2  -9  20   29.30    2.90
   2  -9 -20   19.00    3.10
  -2  -9  20   28.70    1.90
   1  -9 -20   12.20    2.70
  -1  -9  20   20.10    2.50
  -1  -9  20   16.60    1.40
   0  -9  20   26.10    2.90
   1  -9  20    7.70    1.80
   2  -9  20   12.00    2.00
  -9   0  21   29.80    2.00
  -8   0  21    0.10    0.60
  -8   0  21    0.10    0.50
  -7   0  21   18.00    1.50
  -7   0  21   13.80    1.50
  -6   0  21   -0.20    0.50
  -6   0  21    0.10    0.50
  -5   0  21  776.42   33.20
  -5   0  21  768.72   33.40
  -4   0  21   -0.10    0.40
  -4   0  21    0.50    0.50
  -3   0  21    1.50    0.50
  -3   0  21    0.70    0.50
  -2   0  21    0.40    0.40
  -2   0  21    0.10    0.50
  -1   0  21   13.60    1.40
  -1   0  21   13.90    1.20
  -1   0  21   15.40    1.20
   0   0  21    0.10    0.50
   0   0  21    0.10    0.80
   0   0  21    0.50    0.40
   0   0  21    0.40    0.50
   1   0  21  491.35   20.80
   1   0  21  485.15   21.00
   1   0  21  462.55   22.50
   2   0  21   -0.20    0.80
   2   0  21    0.00    0.50
   2   0  21    0.20    0.40
   3   0  21   87.99    5.30
   3   0  21   93.19    4.60
   3   0  21   93.69    4.90
   3   0  21   98.39    6.60
   4   0  21   -0.40    0.40
   4   0  21    0.00    0.90
   4   0  21    0.30    0.60
   4   0  21   -0.50    0.70
  -5   0 -21   68.89    3.80
   5   0  21   76.59    4.80
   5   0  21   80.49    4.20
  -6   0 -21    0.20    0.50
   6   0  21   -0.70    0.60
   6   0  21    0.60    0.50
  -7   0 -21   20.30    1.50
   7   0  21   23.10    2.20
   7   0  21   21.30    1.70
   8   0  21    0.30    0.60
  -9  -1  21    0.60    0.50
  -9   1  21    1.10    0.60
  -8  -1  21   40.50    2.40
  -8  -1  21   39.40    2.50
  -8   1  21   42.60    2.60
  -7  -1  21    3.70    0.80
  -7  -1  21    4.00    0.80
  -7   1  21    3.40    0.80
  -7   1  21    3.50    0.70
  -6  -1  21    0.40    0.50
  -6  -1  21    1.50    0.60
  -6   1  21    0.40    0.50
  -6   1  21    0.80    0.60
  -5  -1  21  280.97   13.00
  -5  -1  21  299.87   12.90
  -5   1  21  294.47   13.00
  -5   1  21  277.67   12.80
  -4  -1  21   83.99    4.10
  -4  -1  21   73.29    4.70
  -4  -1  21   82.19    4.20
  -4   1  21   79.59    4.10
  -4   1  21   79.59    4.20
  -3  -1  21  110.89    5.70
  -3  -1  21  121.79    5.70
  -3  -1  21  117.29    5.60
  -3   1  21  116.39    5.60
  -3   1  21  115.29    5.60
  -2  -1  21   44.10    2.50
  -2  -1  21   42.30    2.60
  -2   1  21   42.50    2.40
  -1  -1  21  293.27   13.30
  -1  -1  21  298.97   13.10
  -1   1  21  280.47   13.00
  -1   1  21  317.47   13.20
   0  -1  21  537.85   23.50
   0  -1  21  561.24   23.30
   0  -1  21  529.45   23.30
   0  -1  21  519.75   24.90
   0   1  21  550.24   23.30
   0   1  21  506.55   24.60
   0   1  21  563.04   23.30
   1  -1  21   48.00    2.90
   1  -1  21   49.90    2.90
   1  -1  21   51.49    2.70
   1  -1  21   47.60    4.10
   1   1  21   48.60    4.00
   1   1  21   51.49    2.80
   1   1  21   48.10    2.70
   2  -1  21   19.60    1.40
   2  -1  21   11.80    2.20
   2  -1  21   15.00    1.50
   2   1  21   12.90    1.30
   2   1  21   14.00    2.50
   2   1  21   14.10    1.80
   2   1  21   15.00    1.50
   3  -1  21    0.50    0.50
   3  -1  21    0.50    0.50
   3  -1  21    1.10    0.80
   3  -1  21   -0.50    0.80
   3   1  21    0.20    0.70
   3   1  21    0.60    0.50
   3   1  21    0.50    0.90
   3   1  21    0.80    0.40
   4  -1  21    9.80    2.20
   4  -1  21    8.70    1.60
   4  -1  21    8.60    1.20
  -4  -1 -21    9.00    1.10
   4   1  21   10.50    1.70
   4   1  21    8.80    1.20
   4   1  21    8.20    1.00
   5  -1  21   20.20    2.40
   5  -1  21   18.20    1.80
   5  -1  21   20.90    2.90
   5   1  21   20.60    2.30
   5   1  21   21.40    1.80
  -5   1 -21   19.90    1.50
   6  -1  21   77.39    4.20
   6  -1  21   72.29    4.80
  -6   1 -21   76.69    3.90
   6   1  21   75.39    4.10
   6   1  21   80.39    4.90
   7  -1  21    0.90    0.80
   7  -1  21   -0.20    0.50
   7   1  21    0.90    0.80
   7   1  21    0.80    0.60
  -7   1 -21    0.70    0.50
  -8  -1 -21    0.50    0.40
   8  -1  21    1.10    0.70
  -9  -2  21   23.80    1.70
  -9  -2  21   24.30    1.60
  -9   2  21   25.10    1.70
  -8  -2  21   -0.10    0.50
  -8  -2  21    0.30    0.50
  -8   2  21    0.60    0.60
  -7  -2  21   41.80    2.50
  -7  -2  21   40.30    2.60
  -7   2  21   42.70    2.70
  -6  -2  21   13.90    1.50
  -6  -2  21   15.70    1.50
  -6   2  21   13.80    1.50
  -5  -2  21   26.70    2.00
  -5  -2  21   28.90    2.00
  -5  -2  21   29.80    2.10
  -5   2  21   25.80    1.80
  -5   2  21   27.30    2.00
  -4  -2  21   43.40    2.50
  -4  -2  21   41.60    2.50
  -4  -2  21   38.50    2.60
  -4   2  21   38.30    2.50
  -4   2  21   44.40    2.50
  -3  -2  21    0.60    0.40
  -3  -2  21    1.00    0.60
  -3   2  21    1.30    0.60
  -3   2  21    1.20    0.50
  -2  -2  21   42.50    2.40
  -2  -2  21   41.80    2.60
  -2   2  21   43.10    2.40
  -2   2  21   40.30    2.20
  -1  -2  21    6.80    1.70
  -1  -2  21    6.60    0.80
  -1  -2  21    6.20    1.00
  -1   2  21    8.00    0.90
  -1   2  21    7.40    0.90
   0  -2  21   33.60    2.10
   0  -2  21   32.50    3.30
   0  -2  21   33.30    2.10
   0  -2  21   34.70    2.30
   0   2  21   35.00    2.10
   0   2  21   34.40    2.10
   1  -2  21   59.19    4.70
   1  -2  21   63.19    3.40
   1  -2  21   56.19    3.10
   1  -2  21   58.19    3.40
   1   2  21   58.89    3.20
   1   2  21   63.89    3.30
   2  -2  21   61.49    5.00
   2  -2  21   58.79    3.20
   2  -2  21   62.29    3.50
   2   2  21   65.19    3.30
   2   2  21   61.29    3.40
   3  -2  21  209.58    9.60
   3  -2  21  198.38   11.40
   3   2  21  204.28    9.20
   3   2  21  198.18   10.00
   3   2  21  199.98    9.40
   4  -2  21    1.70    1.00
   4  -2  21    1.90    1.30
   4  -2  21    2.10    0.70
   4   2  21    1.50    0.50
   4   2  21    2.40    0.70
   4   2  21    3.60    1.10
   5  -2  21   15.30    1.70
   5  -2  21   15.60    2.10
   5  -2  21   16.10    2.90
   5   2  21   15.70    1.60
  -5   2 -21   15.20    1.40
   5   2  21   15.10    2.10
   6  -2  21   11.90    1.80
   6  -2  21    9.30    1.30
   6  -2  21    9.60    2.20
   6   2  21   10.00    1.20
   6   2  21   10.30    1.70
  -6   2 -21   10.70    1.10
   7  -2  21   13.40    1.80
   7  -2  21   13.70    1.40
  -7   2 -21   14.70    1.20
   7   2  21   12.40    1.20
  -8  -2 -21   14.70    1.20
  -9  -3  21   11.60    1.00
  -8  -3  21   68.49    3.70
  -8  -3  21   66.99    3.50
  -8   3  21   70.79    3.70
  -7  -3  21    1.40    0.60
  -7  -3  21    1.00    0.60
  -7   3  21    1.00    0.70
  -6  -3  21    2.20    0.60
  -6  -3  21    1.10    0.70
  -6  -3  21    2.70    0.80
  -6   3  21    0.60    0.70
  -5  -3  21    1.00    0.50
  -5  -3  21    0.30    0.40
  -5  -3  21   -0.30    0.50
  -5   3  21    1.70    0.70
  -4  -3  21    0.70    0.50
  -4  -3  21    0.10    0.40
  -4   3  21    0.40    0.50
  -3  -3  21   45.40    2.60
  -3  -3  21   51.59    2.90
  -3   3  21   46.60    2.60
  -3   3  21   41.80    2.30
  -2  -3  21    1.60    0.70
  -2  -3  21    1.40    0.50
  -2   3  21    1.00    0.50
  -2   3  21    2.00    0.50
  -1  -3  21   10.40    1.40
  -1  -3  21   13.10    2.40
  -1  -3  21   10.80    1.10
  -1   3  21   10.70    1.10
  -1   3  21   10.10    1.00
   0  -3  21   81.89    4.50
   0  -3  21   80.89    4.20
   0  -3  21   88.99    6.10
   0   3  21   84.99    4.20
   0   3  21   86.29    4.20
   1  -3  21    2.60    1.30
   1  -3  21   -0.10    0.60
   1  -3  21    0.00    0.50
   1   3  21    0.10    0.30
   1   3  21    0.30    0.40
   2  -3  21   25.00    1.90
   2  -3  21   24.20    1.90
   2  -3  21   22.00    2.90
   2   3  21   24.30    1.70
   2   3  21   22.20    1.60
   3  -3  21  221.28   12.60
   3  -3  21  229.98   10.50
   3   3  21  220.98   10.30
   3   3  21  222.88   10.10
   4  -3  21   75.49    4.20
   4  -3  21   74.79    5.90
   4  -3  21   75.89    4.70
   4   3  21   72.79    4.00
   5  -3  21  109.59    5.60
   5  -3  21  100.59    7.20
   5  -3  21  108.79    6.20
   5   3  21  106.09    5.30
  -5   3 -21  106.09    5.20
   6  -3  21    9.70    1.60
   6  -3  21    8.60    1.20
   6  -3  21    7.30    1.90
   6   3  21    8.90    1.00
  -6   3 -21    7.40    0.90
   7  -3  21   55.49    3.70
  -7  -3 -21   61.29    3.10
   7  -3  21   59.89    3.30
  -7   3 -21   58.29    3.00
  -8  -4  21   36.10    2.10
  -7  -4  21    0.80    0.50
  -7  -4  21    0.30    0.60
  -6  -4  21    1.80    0.70
  -6  -4  21    2.20    0.60
  -5  -4  21   45.90    2.60
  -5  -4  21   40.70    2.80
  -4  -4  21   21.10    1.80
  -4  -4  21   19.80    1.60
  -3  -4  21    1.90    0.70
  -3  -4  21    2.00    0.60
  -3   4  21    3.00    0.70
  -3   4  21    1.60    0.60
  -2  -4  21   32.50    2.10
  -2  -4  21   21.70    1.70
  -2   4  21   24.60    1.70
  -2   4  21   21.80    1.50
  -1  -4  21    5.60    1.00
  -1  -4  21    7.30    1.90
  -1  -4  21    5.30    0.80
  -1   4  21    5.50    0.80
  -1   4  21    5.70    0.80
   0  -4  21   13.30    2.50
   0  -4  21   14.20    1.60
   0   4  21   12.50    1.30
   0   4  21   11.50    1.20
   1  -4  21    0.20    0.50
   1  -4  21    0.80    0.60
   1  -4  21   -0.80    0.90
   1   4  21    0.60    0.40
   1   4  21    0.60    0.40
   2  -4  21   22.20    3.50
   2  -4  21   20.30    1.80
   2  -4  21   21.90    1.80
   2   4  21   18.00    1.50
   2   4  21   18.20    1.50
   3  -4  21    8.70    2.20
   3  -4  21    8.50    1.30
   3   4  21    8.40    1.10
   3   4  21    6.40    0.90
   4  -4  21    2.50    0.80
   4  -4  21    2.50    1.40
   4   4  21    1.80    0.70
   5  -4  21    0.00    1.00
   5  -4  21    0.40    0.80
   5  -4  21   -0.40    0.60
   5   4  21    0.30    0.50
  -5   4 -21   -0.20    0.40
  -6  -4 -21  317.27   14.10
   6  -4  21  333.17   14.40
   6  -4  21  310.27   14.90
   6  -4  21  320.67   16.10
   6   4  21  296.57   14.00
  -6   4 -21  340.87   14.10
   7  -4  21   15.80    1.80
   7  -4  21   19.80    1.50
  -7  -4 -21   18.20    1.30
  -8  -5  21    0.00    0.30
  -7  -5  21    0.80    0.60
  -7  -5  21    1.30    0.50
  -6  -5  21    4.20    0.80
  -6  -5  21    4.30    0.80
  -5  -5  21  195.78    8.80
  -5  -5  21  186.38    9.00
  -4  -5  21   23.90    1.90
  -4  -5  21   23.40    1.70
  -3  -5  21  126.69    6.10
  -3  -5  21  132.69    6.60
  -2  -5  21  135.39    6.70
  -2  -5  21  134.09    8.20
  -2  -5  21  127.79    6.20
  -2   5  21  136.09    6.10
  -2   5  21  130.49    6.20
  -1  -5  21   19.60    1.90
  -1  -5  21   20.30    2.90
  -1   5  21   17.70    1.50
  -1   5  21   17.90    1.40
   0  -5  21   53.69    4.70
   0  -5  21   52.69    3.20
   0   5  21   50.19    2.80
   0   5  21   49.20    2.80
   1  -5  21   10.10    1.40
   1  -5  21   10.60    2.40
   1   5  21    9.60    1.10
   1   5  21   11.20    1.20
   2  -5  21    5.00    1.90
   2  -5  21    4.80    1.00
   2  -5  21    4.60    1.00
   2   5  21    4.90    0.80
   2   5  21    5.30    0.80
   3  -5  21  281.67   15.20
   3  -5  21  277.17   12.80
   3   5  21  279.37   12.50
   4  -5  21    1.60    0.70
   4  -5  21    1.60    1.30
   4   5  21    0.60    0.50
  -4   5 -21    1.40    0.60
  -5  -5 -21  191.08    9.50
   5  -5  21  227.68   10.00
   5  -5  21  229.08   12.00
   5  -5  21  181.08   11.70
   5   5  21  219.28    9.60
  -5   5 -21  229.68    9.70
   6  -5  21   60.69    4.60
   6  -5  21   51.79    3.60
  -6  -5 -21   57.99    3.10
   6  -5  21   64.19    3.40
  -6   5 -21   65.99    3.10
  -7  -6  21    0.50    0.40
  -7  -6  21    0.50    0.50
  -6  -6  21  103.49    5.00
  -6  -6  21  106.49    5.30
  -5  -6  21    9.50    1.20
  -5  -6  21   10.10    1.10
  -4  -6  21   27.30    2.00
  -4  -6  21   25.50    1.70
  -3  -6  21   22.40    1.60
  -3  -6  21   27.70    2.00
  -2  -6  21  107.79    5.50
  -2  -6  21  101.09    6.90
  -1  -6  21   22.20    1.90
  -1  -6  21   18.60    3.00
  -1   6  21   23.10    1.60
   0  -6  21   12.00    2.50
   0  -6  21   11.00    1.40
   0   6  21   11.10    1.10
   0   6  21   10.10    1.10
   1  -6  21   23.70    2.00
   1  -6  21   26.30    3.30
   1   6  21   22.80    1.60
   2  -6  21  106.39    7.40
   2  -6  21   98.09    5.60
   2   6  21  104.09    5.00
   3  -6  21    9.60    2.30
   3  -6  21    8.00    1.10
   3   6  21    8.80    1.00
   4  -6  21    0.20    0.60
   4  -6  21    0.00    1.10
  -4   6 -21    1.30    0.50
   4   6  21    1.10    0.50
   5  -6  21   18.40    2.50
   5  -6  21   15.70    1.50
  -5   6 -21   17.30    1.30
   5   6  21   16.20    1.20
  -6   6 -21    4.30    0.60
  -6  -7  21    0.40    0.50
  -6  -7  21    0.20    0.40
  -5  -7  21    6.30    0.80
  -5  -7  21    7.60    1.00
  -4  -7  21   51.79    3.10
  -3  -7  21   11.50    1.40
  -2  -7  21   70.59    4.00
  -2  -7  21   71.79    5.40
  -1  -7  21    1.20    1.20
  -1  -7  21    0.60    0.60
   0  -7  21   45.10    4.30
   0  -7  21   41.70    2.80
   0   7  21   44.50    2.40
   1  -7  21  343.37   17.20
   1  -7  21  319.27   14.90
   1   7  21  328.57   14.40
   2  -7  21   43.60    4.20
   2   7  21   42.20    2.40
   3  -7  21    2.60    0.80
   3  -7  21    4.50    1.60
   3   7  21    2.90    0.70
  -3   7 -21    4.00    0.70
   4  -7  21    5.10    0.90
   4  -7  21    6.40    1.70
  -4   7 -21    5.50    0.70
   4   7  21    4.10    0.70
   5  -7  21    4.10    1.30
  -5  -8  21    1.90    0.60
  -4  -8  21    2.70    0.70
  -3  -8  21   65.29    3.60
  -2  -8  21   20.80    1.70
  -2  -8  21   18.40    2.60
  -1  -8  21   16.10    2.60
  -1  -8  21   14.10    1.50
   0  -8  21   62.09    3.60
   0  -8  21   69.49    5.20
   1  -8  21   81.29    5.90
  -2  -8 -21    2.60    1.80
   2  -8  21    3.70    1.50
  -3  -8 -21    2.10    1.80
   3  -8  21    7.20    1.70
   4  -8  21    9.60    1.80
  -3  -9  21   89.39    4.40
  -2  -9  21   49.10    2.80
  -2  -9  21   50.99    3.80
   1  -9 -21    0.60    1.90
  -1  -9  21    6.10    1.60
  -1  -9  21    7.30    1.00
   0  -9  21  158.28    8.80
   1  -9  21    5.30    1.40
   2  -9  21    5.60    1.40
  -9   0  22    0.20    0.50
  -8   0  22   41.00    2.40
  -8   0  22   44.10    2.60
  -7   0  22    0.10    0.50
  -7   0  22    0.10    0.50
  -6   0  22   20.40    1.70
  -6   0  22   20.90    1.60
  -5   0  22    0.20    0.40
  -5   0  22    0.50    0.50
  -4   0  22  418.76   17.80
  -4   0  22  390.16   17.90
  -3   0  22    0.10    0.30
  -3   0  22    0.00    0.50
  -2   0  22  113.39    5.80
  -2   0  22  128.19    5.80
  -1   0  22    0.10    0.40
  -1   0  22   -0.10    0.50
  -1   0  22   -0.20    0.50
   0   0  22    4.40    1.50
   0   0  22    4.00    0.70
   0   0  22    5.40    0.80
   0   0  22    3.90    0.80
   1   0  22    0.20    0.40
   1   0  22    0.00    0.90
   1   0  22    0.00    0.40
   2   0  22    7.20    1.80
   2   0  22    7.70    1.10
   2   0  22    6.00    0.80
   3   0  22    0.80    0.80
   3   0  22   -0.10    0.90
   3   0  22    0.40    0.50
   3   0  22    0.20    0.50
   4   0  22  275.27   14.70
   4   0  22  268.87   13.30
   4   0  22  274.27   12.30
   4   0  22  286.97   12.70
   5   0  22    0.80    0.80
  -5   0 -22    0.00    0.50
   5   0  22    1.10    0.60
   6   0  22  277.47   13.20
   6   0  22  280.37   12.40
  -6   0 -22  258.97   12.00
   7   0  22    0.30    0.50
   7   0  22   -0.30    0.70
  -9  -1  22   26.80    1.80
  -9   1  22   27.60    1.80
  -8  -1  22   54.89    3.00
  -8  -1  22   52.09    3.10
  -8   1  22   55.69    3.10
  -7  -1  22   62.79    3.50
  -7  -1  22   60.59    3.30
  -7   1  22   63.19    3.50
  -7   1  22   57.89    3.20
  -6  -1  22  393.46   17.80
  -6  -1  22  417.56   17.70
  -6   1  22  398.86   17.60
  -6   1  22  395.76   17.80
  -5  -1  22    3.10    0.70
  -5  -1  22    3.40    0.80
  -5   1  22    4.20    0.80
  -5   1  22    3.20    0.80
  -4  -1  22  147.19    6.80
  -4  -1  22  137.29    6.90
  -4   1  22  136.29    6.90
  -4   1  22  151.08    6.80
  -3  -1  22   28.60    1.90
  -3  -1  22   25.30    2.00
  -3   1  22   30.20    2.00
  -3   1  22   29.20    1.90
  -2  -1  22    5.00    0.90
  -2  -1  22    5.40    0.80
  -2   1  22    5.30    0.80
  -1  -1  22  241.08   10.70
  -1  -1  22  231.08   10.80
  -1   1  22  230.48   10.50
  -1   1  22  245.78   10.70
   0  -1  22    2.60    1.20
   0  -1  22    1.90    0.50
   0  -1  22    1.90    0.60
   0  -1  22    2.10    0.60
   0   1  22    2.10    0.60
   0   1  22    3.50    0.60
   0   1  22    1.40    1.00
   1  -1  22   71.29    4.00
   1  -1  22   74.99    3.80
   1  -1  22   72.49    3.90
   1  -1  22   71.49    5.30
   1   1  22   73.59    3.80
   1   1  22   79.79    3.90
   1   1  22   73.19    5.20
   2  -1  22    4.00    0.70
   2  -1  22    3.60    1.40
   2  -1  22    4.10    0.90
   2   1  22    3.70    0.70
   2   1  22    3.30    1.40
   2   1  22    2.80    0.80
   3  -1  22   13.90    1.30
   3  -1  22   15.40    1.60
   3  -1  22   13.80    2.60
   3   1  22   15.00    1.40
   3   1  22   16.60    1.70
   3   1  22   14.00    1.90
   4  -1  22   37.70    3.10
   4  -1  22   39.90    4.00
   4  -1  22   40.30    2.70
   4   1  22   37.40    3.10
   4   1  22   40.70    2.40
   4   1  22   42.10    2.70
   5  -1  22   96.39    5.80
   5  -1  22   98.39    6.90
   5  -1  22  108.99    5.40
   5   1  22   97.99    5.20
  -5   1 -22  101.79    5.00
   5   1  22   97.89    5.90
   6  -1  22   35.90    2.40
   6  -1  22   36.70    2.90
  -6   1 -22   36.60    2.10
   6   1  22   31.60    2.30
   6   1  22   30.60    2.80
   7  -1  22   72.19    3.80
   7  -1  22   74.49    4.40
   7   1  22   64.49    3.60
   7   1  22   73.29    4.40
  -7   1 -22   70.59    3.50
  -9  -2  22    0.60    0.50
  -9   2  22    0.20    0.50
  -8  -2  22   26.70    1.80
  -8  -2  22   26.10    1.90
  -8   2  22   27.90    2.00
  -7  -2  22    0.80    0.50
  -7  -2  22    1.90    0.70
  -7   2  22    0.70    0.60
  -6  -2  22   39.80    2.60
  -6  -2  22   41.70    2.50
  -6   2  22   44.60    2.70
  -6   2  22   36.70    2.40
  -5  -2  22   -0.30    0.40
  -5  -2  22   -0.10    0.60
  -5  -2  22    0.80    0.60
  -5   2  22    0.80    0.50
  -5   2  22   -1.00    0.50
  -4  -2  22  105.99    5.10
  -4  -2  22   96.89    5.20
  -4  -2  22  100.69    5.10
  -4   2  22   99.59    5.10
  -4   2  22  106.09    5.00
  -3  -2  22  193.38    9.30
  -3  -2  22  206.18    9.20
  -3   2  22  199.28    9.10
  -2  -2  22    1.90    0.60
  -2  -2  22    1.30    0.70
  -2   2  22    1.40    0.40
  -2   2  22    2.40    0.60
  -1  -2  22    7.30    1.00
  -1  -2  22    7.20    0.90
  -1  -2  22    7.40    1.90
  -1   2  22    8.70    1.00
  -1   2  22    7.90    0.90
   0  -2  22   24.30    2.40
   0  -2  22   23.40    1.90
   0  -2  22   23.70    1.70
   0  -2  22   27.50    3.10
   0   2  22   23.60    1.70
   0   2  22   25.70    1.70
   1  -2  22   89.39    4.80
   1  -2  22   87.49    4.60
   1  -2  22   82.89    6.10
   1  -2  22   89.19    4.40
   1   2  22   96.59    4.50
   1   2  22   93.69    4.60
   2  -2  22   35.70    2.40
   2  -2  22   32.70    3.60
   2  -2  22   31.70    2.10
   2   2  22   39.10    2.20
   2   2  22   34.80    2.30
   3  -2  22   96.19    6.80
   3  -2  22   93.69    5.00
   3   2  22   97.29    4.70
   3   2  22   93.79    4.90
   4  -2  22   11.70    2.50
   4  -2  22    9.20    1.70
   4  -2  22   11.50    1.40
   4   2  22   10.60    1.70
   4   2  22   12.40    1.40
   4   2  22   11.40    1.10
   5  -2  22  157.98    9.70
   5  -2  22  154.78    8.40
   5  -2  22  167.38    7.90
  -5   2 -22  164.98    7.50
   5   2  22  157.48    8.40
   5   2  22  161.08    7.70
   6  -2  22    2.60    1.00
   6  -2  22    2.40    0.70
   6   2  22    2.60    0.70
  -6   2 -22    3.20    0.60
   7  -2  22   19.70    1.50
   7  -2  22   15.90    1.80
   7   2  22   15.00    1.30
  -7   2 -22   16.60    1.30
  -8  -3  22   44.70    2.60
  -8  -3  22   41.90    2.40
  -8   3  22   43.70    2.60
  -7  -3  22   12.80    1.30
  -7  -3  22   12.70    1.30
  -7   3  22   14.10    1.50
  -6  -3  22   49.80    2.80
  -6  -3  22   49.10    2.90
  -6  -3  22   48.40    3.00
  -6   3  22   44.10    2.80
  -5  -3  22   16.30    1.50
  -5  -3  22   20.20    1.70
  -5  -3  22   13.30    1.40
  -5   3  22   16.30    1.60
  -4  -3  22   13.60    1.30
  -4  -3  22   14.10    1.60
  -4   3  22   14.40    1.40
  -3  -3  22  210.28    9.20
  -3  -3  22  207.98    9.40
  -3   3  22  196.78    9.10
  -3   3  22  186.08    8.80
  -2  -3  22   39.70    2.60
  -2  -3  22   42.20    2.40
  -2   3  22   36.40    2.30
  -2   3  22   38.70    2.10
  -1  -3  22  112.39    7.10
  -1  -3  22  108.19    5.30
  -1  -3  22  112.19    5.70
  -1   3  22  111.79    5.30
  -1   3  22  111.29    5.40
   0  -3  22  461.95   20.00
   0  -3  22  457.45   21.90
   0  -3  22  421.46   19.50
   0   3  22  461.35   19.60
   0   3  22  447.36   19.60
   1  -3  22    5.00    1.00
   1  -3  22    6.20    1.00
   1  -3  22    5.00    1.70
   1   3  22    4.70    0.80
   1   3  22    5.10    0.80
   2  -3  22   10.50    1.30
   2  -3  22   13.80    2.70
   2   3  22   11.60    1.20
   2   3  22   12.20    1.30
   3  -3  22   13.70    2.70
   3  -3  22   12.00    1.50
   3   3  22   12.30    1.30
   3   3  22   12.90    1.20
   4  -3  22    2.80    1.40
   4  -3  22    3.90    0.90
   4   3  22    3.60    0.80
   5  -3  22   68.09    5.40
   5  -3  22   63.49    4.30
   5  -3  22   69.89    3.90
  -5   3 -22   68.49    3.60
   5   3  22   67.39    3.70
   6  -3  22  238.28   12.60
   6  -3  22  238.78   10.90
   6  -3  22  220.58   11.30
  -6   3 -22  251.67   10.60
   6   3  22  225.48   10.50
  -7  -3 -22   66.29    3.30
   7  -3  22   61.69    3.90
   7  -3  22   65.59    3.50
  -7   3 -22   68.69    3.30
  -8  -4  22    1.60    0.50
  -7  -4  22    9.50    1.20
  -7  -4  22    7.00    0.90
  -6  -4  22   38.90    2.30
  -6  -4  22   34.50    2.40
  -5  -4  22   26.60    1.90
  -5  -4  22   25.30    2.00
  -4  -4  22    0.70    0.50
  -4  -4  22    0.10    0.50
  -3  -4  22  144.79    6.90
  -3  -4  22  140.09    6.60
  -3   4  22  135.99    6.30
  -3   4  22  134.39    6.50
  -2  -4  22   24.60    1.80
  -2  -4  22   28.50    2.10
  -2   4  22   28.20    1.70
  -2   4  22   28.60    1.80
  -1  -4  22    0.80    0.60
  -1  -4  22    0.30    0.50
  -1  -4  22    0.50    1.10
  -1   4  22    0.00    0.40
  -1   4  22    1.00    0.50
   0  -4  22    2.60    0.70
   0  -4  22    2.90    1.50
   0   4  22    3.00    0.60
   0   4  22    2.00    0.60
   1  -4  22   27.60    3.40
   1  -4  22   25.00    2.10
   1  -4  22   30.30    2.20
   1   4  22   29.30    1.90
   1   4  22   27.20    1.80
   2  -4  22   93.99    5.10
   2  -4  22   93.39    6.80
   2   4  22   93.99    4.70
   2   4  22   93.09    4.70
   3  -4  22   19.90    3.30
   3  -4  22   18.10    1.80
   3   4  22   17.80    1.40
   3   4  22   18.10    1.50
   4  -4  22  146.49    9.30
   4  -4  22  152.28    7.40
   4   4  22  146.79    7.00
   5  -4  22   26.50    2.60
   5  -4  22   32.40    2.30
   5  -4  22   31.80    3.50
   5   4  22   33.00    2.00
  -5   4 -22   33.90    2.00
   6  -4  22    4.10    1.60
   6  -4  22    3.40    1.10
  -6  -4 -22    4.10    0.70
   6  -4  22    4.70    0.90
  -6   4 -22    5.20    0.70
   6   4  22    4.20    0.70
  -8  -5  22   19.80    1.30
  -7  -5  22   11.00    1.20
  -7  -5  22    8.90    1.00
  -6  -5  22    6.90    0.90
  -6  -5  22    6.70    1.10
  -5  -5  22   15.50    1.40
  -5  -5  22   18.10    1.80
  -4  -5  22   86.59    4.40
  -4  -5  22   87.99    4.70
  -3  -5  22    1.20    0.50
  -3  -5  22    1.10    0.60
  -2  -5  22   33.80    2.30
  -2  -5  22   30.50    3.50
  -2  -5  22   27.90    1.90
  -2   5  22   29.00    1.80
  -2   5  22   28.60    1.90
  -1  -5  22   12.40    1.50
  -1  -5  22   11.40    2.40
  -1   5  22   10.20    1.10
  -1   5  22   11.90    1.20
   0  -5  22  354.26   15.80
   0  -5  22  362.06   18.00
   0   5  22  340.57   15.30
   0   5  22  336.57   15.20
   1  -5  22   39.90    4.20
   1  -5  22   42.20    2.80
   1   5  22   41.50    2.40
   1   5  22   37.90    2.30
   2  -5  22  174.78    8.70
   2  -5  22  196.28   11.20
   2   5  22  187.88    8.50
   2   5  22  186.28    8.50
   3  -5  22    4.70    1.00
   3  -5  22    4.40    1.70
   3   5  22    4.60    0.80
   4  -5  22    6.00    1.00
   4  -5  22    7.00    1.90
   4   5  22    7.20    0.90
  -4   5 -22    8.50    1.00
   5  -5  22   13.50    1.40
   5  -5  22   14.20    2.40
  -5  -5 -22   10.80    1.10
   5   5  22   12.80    1.10
  -5   5 -22   13.50    1.20
   6  -5  22   53.59    4.20
  -6  -5 -22   46.50    2.80
   6  -5  22   57.49    3.10
  -6   5 -22   62.39    2.90
  -7  -6  22    0.20    0.40
  -7  -6  22    0.40    0.50
  -6  -6  22   41.40    2.30
  -6  -6  22   40.30    2.50
  -5  -6  22  124.39    6.00
  -5  -6  22  113.09    5.60
  -4  -6  22   20.80    1.70
  -4  -6  22   18.40    1.40
  -3  -6  22   70.09    3.80
  -3  -6  22   84.39    4.30
  -2  -6  22   11.20    1.40
  -2  -6  22   14.70    2.70
  -1  -6  22   81.69    6.00
  -1  -6  22   81.89    4.40
  -1   6  22   80.89    3.90
  -1   6  22   72.89    3.90
   0  -6  22  389.86   19.40
   0  -6  22  372.96   17.20
   0   6  22  385.76   16.60
   0   6  22  376.26   16.60
   1  -6  22    1.60    0.80
   1  -6  22    0.80    1.20
   1   6  22    1.30    0.60
   2  -6  22    9.80    2.30
   2   6  22    9.80    1.10
   3  -6  22    7.40    2.20
   3  -6  22    5.20    0.90
   3   6  22    4.90    0.80
   4  -6  22   -0.20    0.60
   4  -6  22    0.20    1.00
   4   6  22   -0.60    0.40
  -4   6 -22   -0.20    0.40
   5  -6  22   14.80    1.40
   5  -6  22   13.10    2.20
   5   6  22   12.60    1.00
  -5   6 -22   13.00    1.10
  -6  -7  22   13.90    1.20
  -6  -7  22   17.30    1.40
  -5  -7  22   13.70    1.20
  -5  -7  22   16.80    1.40
  -4  -7  22    3.40    0.70
  -3  -7  22    0.70    0.50
  -2  -7  22  187.38    8.80
  -2  -7  22  184.08   10.40
  -1  -7  22    2.20    0.70
  -1  -7  22    1.80    1.30
   0  -7  22   19.60    2.80
   0  -7  22   14.50    1.70
   0   7  22   24.20    1.50
   1  -7  22   99.89    6.90
   1  -7  22   98.99    5.10
   1   7  22   96.89    4.70
   2  -7  22    1.90    1.20
   2   7  22    0.30    0.60
   3  -7  22    7.00    1.90
   3   7  22    5.80    0.80
  -3   7 -22    5.40    0.80
   4  -7  22    5.90    1.60
   4  -7  22    2.80    0.70
  -4   7 -22    4.80    0.70
   4   7  22    2.50    0.60
  -5  -8  22    1.40    0.60
  -4  -8  22    1.20    0.50
  -3  -8  22    4.10    0.80
  -2  -8  22   34.10    2.20
  -2  -8  22   30.10    3.20
  -1  -8  22    3.40    0.80
  -1  -8  22    3.20    1.40
   0  -8  22   67.99    5.00
   0  -8  22   62.59    3.50
   1  -8  22   55.69    4.50
   2  -8  22   -0.10    0.90
  -2  -8 -22    1.00    1.70
   3  -8  22   19.80    2.50
  -2  -9  22    0.70    0.90
  -1  -9  22   -0.10    0.90
   0  -9  22   37.80    3.30
   1  -9  22   23.10    2.50
  -9   0  23   19.50    1.40
  -8   0  23    0.30    0.50
  -8   0  23    0.30    0.50
  -7   0  23   86.49    4.50
  -7   0  23   83.99    4.30
  -6   0  23   -0.10    0.50
  -6   0  23    0.10    0.50
  -5   0  23  210.08    9.60
  -5   0  23  208.78    9.80
  -4   0  23   -0.10    0.40
  -4   0  23    0.80    0.50
  -3   0  23  207.08    9.50
  -2   0  23   -0.50    0.60
  -2   0  23    0.00    0.40
  -1   0  23   14.50    1.40
  -1   0  23   16.90    1.60
   0   0  23   -0.30    0.40
   0   0  23    0.60    0.50
   0   0  23   -0.20    0.90
   1   0  23   20.00    1.50
   1   0  23   20.20    2.60
   1   0  23   20.80    1.70
   2   0  23   -0.30    0.90
   2   0  23    0.40    0.50
   2   0  23    0.40    0.50
   3   0  23  414.96   20.10
   3   0  23  473.15   19.80
   3   0  23  432.56   19.40
   3   0  23  458.25   21.90
   4   0  23   -0.10    0.70
   4   0  23   -0.80    0.90
   4   0  23   -0.30    0.50
   4   0  23   -0.10    0.50
   5   0  23   35.60    3.00
  -5   0 -23   32.60    2.10
   5   0  23   35.40    2.40
   6   0  23    0.40    0.80
   6   0  23    0.50    0.60
  -6   0 -23    0.20    0.50
   7   0  23   10.60    1.10
   7   0  23   11.40    1.60
  -9   1  23   13.30    1.20
  -8  -1  23   10.70    1.20
  -8  -1  23   10.20    1.10
  -8   1  23   12.00    1.30
  -7  -1  23    9.60    1.10
  -7  -1  23    8.00    1.10
  -7   1  23    6.70    0.90
  -7   1  23    8.00    1.10
  -6  -1  23    3.70    0.90
  -6  -1  23    2.80    0.70
  -6   1  23    3.70    0.80
  -6   1  23    4.30    0.90
  -5  -1  23   72.99    4.00
  -5  -1  23   74.49    3.90
  -5   1  23   71.79    3.80
  -5   1  23   75.19    4.00
  -4  -1  23    6.10    1.00
  -4  -1  23    5.80    0.90
  -4   1  23    7.00    1.00
  -4   1  23    6.30    1.00
  -3  -1  23   87.19    4.40
  -3  -1  23   78.89    4.40
  -3   1  23   90.99    4.40
  -2  -1  23    0.80    0.40
  -2  -1  23    0.60    0.50
  -2   1  23    0.20    0.50
  -1  -1  23   -0.20    0.50
  -1  -1  23    0.80    0.50
  -1   1  23   -0.10    0.40
  -1   1  23   -0.50    0.40
   0  -1  23    7.60    1.00
   0  -1  23    9.40    2.10
   0  -1  23    8.80    1.00
   0  -1  23    9.30    1.20
   0   1  23    7.50    1.00
   0   1  23    7.80    1.00
   1  -1  23    3.70    0.80
   1  -1  23    3.00    0.70
   1  -1  23    1.40    1.10
   1   1  23    3.00    0.70
   1   1  23    2.40    0.60
   1   1  23    2.70    1.20
   2  -1  23   98.89    6.70
   2  -1  23   97.39    5.00
   2  -1  23   91.29    4.70
   2   1  23   96.49    4.80
   2   1  23   97.69    5.00
   3  -1  23   80.79    4.30
   3  -1  23   73.49    3.90
   3  -1  23   82.09    6.00
   3   1  23   72.19    4.70
   3   1  23   81.49    4.10
   3   1  23   80.29    4.30
   4  -1  23   46.70    2.90
   4  -1  23   45.70    4.30
   4  -1  23   43.20    3.30
   4   1  23   43.70    3.30
   4   1  23   43.50    2.50
   4   1  23   45.30    2.80
   5  -1  23   18.80    1.80
   5  -1  23   20.10    2.20
   5  -1  23   17.90    3.00
  -5   1 -23   18.70    1.50
   5   1  23   17.50    1.70
   5   1  23   15.30    2.10
   6  -1  23    2.40    0.70
   6  -1  23    3.10    1.10
   6   1  23    2.40    0.90
   6   1  23    2.40    0.70
  -6   1 -23    2.30    0.60
   7  -1  23   11.90    1.60
   7  -1  23   12.00    1.20
   7   1  23   11.40    1.20
  -7   1 -23   12.70    1.10
  -8  -2  23   48.30    2.70
  -8  -2  23   49.50    2.80
  -8   2  23   48.90    2.80
  -7  -2  23  166.38    7.50
  -7  -2  23  149.88    7.50
  -7   2  23  157.78    7.50
  -6  -2  23   73.49    4.10
  -6  -2  23   84.49    4.20
  -6   2  23   83.79    4.30
  -6   2  23   73.09    4.00
  -5  -2  23    0.40    0.70
  -5  -2  23    0.70    0.50
  -5  -2  23    1.60    0.60
  -5   2  23    0.60    0.50
  -5   2  23    4.60    0.90
  -4  -2  23  122.89    6.20
  -4  -2  23  127.29    6.00
  -4   2  23  120.29    6.00
  -4   2  23  121.49    5.90
  -3  -2  23  116.39    6.00
  -3  -2  23  124.09    5.80
  -3   2  23  115.89    5.70
  -2  -2  23  358.26   15.30
  -2  -2  23  349.27   15.50
  -2   2  23  358.76   15.30
  -2   2  23  320.57   15.00
  -1  -2  23   18.60    1.60
  -1  -2  23   17.60    1.40
  -1   2  23   18.80    1.50
  -1   2  23   19.30    1.40
   0  -2  23  127.19    8.00
   0  -2  23  131.89    6.60
   0  -2  23  127.69    6.30
   0   2  23  136.59    6.30
   0   2  23  142.19    6.40
   1  -2  23   62.59    3.50
   1  -2  23   67.99    5.20
   1  -2  23   56.79    3.30
   1  -2  23   65.29    3.70
   1   2  23   62.79    3.40
   1   2  23   61.49    3.40
   2  -2  23   48.00    4.30
   2  -2  23   46.30    2.90
   2  -2  23   39.50    2.50
   2   2  23   48.00    2.80
   2   2  23   46.80    2.70
   3  -2  23   39.00    4.00
   3  -2  23   40.60    2.70
   3   2  23   38.90    2.60
   3   2  23   42.00    2.40
   4  -2  23  254.87   14.00
   4  -2  23  286.27   15.20
   4  -2  23  301.57   13.10
   4   2  23  291.57   12.60
   4   2  23  287.57   12.90
   5  -2  23   56.59    3.30
   5  -2  23   55.29    4.80
   5  -2  23   50.29    3.70
  -5   2 -23   53.79    3.00
   5   2  23   52.99    3.10
   6  -2  23   52.19    3.60
   6  -2  23   58.69    3.20
  -6   2 -23   51.79    2.90
   6   2  23   53.99    3.00
   7  -2  23    2.50    0.90
   7  -2  23    2.90    0.70
   7   2  23    2.00    0.90
  -7   2 -23    2.10    0.50
  -8  -3  23    0.30    0.40
  -8   3  23    1.00    0.70
  -7  -3  23    8.20    1.00
  -7   3  23    8.90    1.20
  -6  -3  23   43.70    2.80
  -6  -3  23   44.20    2.60
  -6   3  23   43.00    2.70
  -5  -3  23   47.00    3.00
  -5  -3  23   49.20    2.80
  -4  -3  23    5.90    1.10
  -4  -3  23    6.40    0.90
  -4   3  23    4.00    0.80
  -3  -3  23  719.63   29.70
  -3  -3  23  676.23   29.90
  -3   3  23  661.83   29.50
  -2  -3  23  646.54   27.80
  -2  -3  23  673.13   28.20
  -2   3  23  628.14   27.70
  -2   3  23  625.24   27.50
  -1  -3  23   45.20    4.10
  -1  -3  23   44.60    2.90
  -1  -3  23   40.80    2.50
  -1   3  23   44.40    2.50
  -1   3  23   47.30    2.60
   0  -3  23    1.80    0.70
   0  -3  23    1.50    0.60
   0  -3  23    2.20    1.30
   0   3  23    1.60    0.60
   0   3  23    2.20    0.50
   1  -3  23    9.80    1.30
   1  -3  23   11.00    1.40
   1  -3  23    9.90    2.20
   1   3  23   11.00    1.20
   1   3  23   11.90    1.20
   2  -3  23    1.00    0.70
   2  -3  23    1.50    1.30
   2   3  23    1.30    0.60
   2   3  23    1.10    0.60
   3  -3  23   82.59    4.40
   3  -3  23   75.69    6.00
   3   3  23   77.09    4.00
   3   3  23   78.09    4.20
   4  -3  23    8.40    2.10
   4  -3  23    7.80    1.20
   4   3  23    8.30    1.10
   5  -3  23   11.00    2.30
   5  -3  23   10.10    1.30
   5  -3  23    9.10    1.60
  -5   3 -23   11.50    1.20
   5   3  23    9.20    1.10
   6  -3  23    0.90    1.10
   6  -3  23    0.00    0.80
   6  -3  23    0.10    0.60
  -6   3 -23    0.60    0.50
   6   3  23    0.40    0.50
  -7  -3 -23   40.90    2.30
  -7   3 -23   42.30    2.20
  -7  -4  23    3.60    0.70
  -7  -4  23    2.80    0.80
  -6  -4  23  176.38    8.10
  -6  -4  23  170.88    8.20
  -5  -4  23   65.59    3.80
  -5  -4  23   68.79    3.60
  -4  -4  23   44.80    2.70
  -4  -4  23   48.10    3.00
  -3  -4  23   57.79    3.50
  -3  -4  23   55.09    3.10
  -3   4  23   58.89    3.10
  -2  -4  23   32.70    2.10
  -2  -4  23   34.50    2.40
  -2   4  23   33.20    2.00
  -2   4  23   33.40    2.10
  -1  -4  23  296.57   13.30
  -1  -4  23  269.47   12.80
  -1  -4  23  287.07   15.10
  -1   4  23  291.07   12.70
  -1   4  23  296.87   12.90
   0  -4  23   -0.10    0.50
   0  -4  23    0.20    1.10
   0   4  23    0.10    0.40
   0   4  23   -0.70    0.40
   1  -4  23    9.70    2.30
   1  -4  23   10.40    1.40
   1   4  23   10.00    1.10
   1   4  23   10.50    1.10
   2  -4  23  211.38   12.20
   2  -4  23  208.48    9.80
   2   4  23  213.78    9.70
   2   4  23  211.38    9.60
   3  -4  23    5.20    1.80
   3  -4  23    3.80    0.90
   3   4  23    4.60    0.80
   3   4  23    5.10    0.80
   4  -4  23    0.50    0.60
   4  -4  23    0.10    1.00
   4   4  23    0.10    0.50
  -4   4 -23   -0.40    0.40
   5  -4  23   20.20    2.70
   5  -4  23   22.00    1.80
  -5   4 -23   22.80    1.60
   5   4  23   20.00    1.50
  -6  -4 -23   43.10    2.60
   6  -4  23   53.49    4.10
   6  -4  23   54.99    2.90
  -6   4 -23   51.59    2.70
   6   4  23   46.60    2.50
  -7  -5  23    0.70    0.40
  -7  -5  23    0.40    0.50
  -6  -5  23   16.20    1.60
  -6  -5  23   15.60    1.40
  -5  -5  23   15.90    1.60
  -5  -5  23   15.70    1.40
  -4  -5  23  129.19    6.60
  -4  -5  23  135.09    6.30
  -3  -5  23  128.89    6.40
  -3  -5  23  141.19    6.80
  -2  -5  23   51.79    3.00
  -2  -5  23   58.99    3.40
  -2   5  23   54.79    2.80
  -2   5  23   52.99    2.90
  -1  -5  23  326.17   16.90
  -1  -5  23  336.57   15.00
  -1   5  23  319.47   14.30
  -1   5  23  328.87   14.40
   0  -5  23   45.90    4.50
   0  -5  23   47.30    3.00
   0   5  23   45.10    2.50
   0   5  23   44.10    2.60
   1  -5  23  664.63   28.30
   1  -5  23  624.34   30.50
   1   5  23  633.94   27.70
   1   5  23  647.64   27.70
   2  -5  23   96.19    6.90
   2  -5  23   86.19    4.70
   2   5  23   89.79    4.50
   2   5  23   91.59    4.50
   3  -5  23   16.00    2.90
   3  -5  23   14.90    1.60
   3   5  23   13.40    1.30
   4  -5  23  107.29    5.30
   4  -5  23  106.09    7.20
  -4   5 -23  103.89    5.10
   4   5  23  102.69    5.00
   5  -5  23    3.10    0.80
   5  -5  23    2.80    1.30
  -5   5 -23    3.00    0.60
   5   5  23    2.50    0.60
   6  -5  23    2.20    0.90
   6  -5  23    2.60    1.10
  -6   5 -23    1.50    0.50
  -7  -6  23   33.70    2.10
  -6  -6  23   18.60    1.40
  -6  -6  23   19.10    1.50
  -5  -6  23   -0.10    0.50
  -5  -6  23    0.40    0.50
  -4  -6  23   43.20    2.70
  -4  -6  23   40.30    2.40
  -3  -6  23   66.29    3.50
  -3  -6  23   73.19    4.00
  -2  -6  23    5.30    1.70
  -2  -6  23    4.80    1.00
  -1  -6  23    4.60    1.00
  -1  -6  23    4.80    1.70
  -1   6  23    5.00    0.80
  -1   6  23    5.30    0.80
   0  -6  23   66.99    5.50
   0  -6  23   70.79    4.00
   0   6  23   72.69    3.60
   0   6  23   69.89    3.60
   1  -6  23    8.50    2.20
   1  -6  23   10.10    1.30
   1   6  23    7.70    1.00
   2  -6  23   65.19    5.50
   2   6  23   70.09    3.50
   3  -6  23    8.10    2.10
   3  -6  23    4.80    1.00
  -3   6 -23    7.60    1.00
   3   6  23    7.10    0.90
   4  -6  23   21.10    1.70
   4  -6  23   22.40    2.80
   4   6  23   20.40    1.40
  -4   6 -23   21.10    1.50
   5  -6  23    8.60    1.80
   5  -6  23    8.10    1.00
  -5   6 -23    9.70    0.90
  -6  -7  23    6.00    0.80
  -5  -7  23   -1.00    0.50
  -5  -7  23    0.10    0.50
  -4  -7  23    3.90    0.80
  -3  -7  23   56.79    3.30
  -2  -7  23   27.50    3.10
  -2  -7  23   27.80    2.00
  -1  -7  23   18.30    2.60
  -1  -7  23   16.10    1.60
   0  -7  23    8.20    1.20
   0  -7  23    8.40    2.10
   1  -7  23  100.09    6.80
   1  -7  23   96.19    5.00
   1   7  23   96.79    4.60
   2  -7  23   34.40    3.50
  -2   7 -23   30.60    2.00
   2   7  23   33.90    2.00
   3  -7  23    1.70    1.20
   3   7  23    2.20    0.60
  -3   7 -23    1.90    0.60
   4  -7  23    9.50    1.90
  -4   7 -23   10.10    1.00
  -4  -8  23   39.10    2.30
  -3  -8  23    0.00    0.50
  -2  -8  23    2.00    0.60
  -2  -8  23    1.20    1.10
  -1  -8  23   16.20    1.50
  -1  -8  23   17.60    2.40
   0  -8  23    0.00    0.90
   0  -8  23    0.70    0.60
   1  -8  23  164.88    9.30
   2  -8  23   24.20    2.70
   3  -8  23   51.99    3.90
  -9   0  24    0.10    0.40
  -8   0  24    6.90    0.90
  -8   0  24    7.90    1.00
  -7   0  24    0.10    0.50
  -7   0  24   -0.10    0.50
  -6   0  24  133.49    6.10
  -6   0  24  118.89    6.20
  -5   0  24    0.30    0.40
  -5   0  24    0.50    0.50
  -4   0  24  360.86   16.20
  -4   0  24  367.26   16.10
  -3   0  24    3.60    0.80
  -2   0  24  209.68    8.80
  -2   0  24  170.88    8.80
  -1   0  24    0.40    0.40
  -1   0  24    1.00    0.60
   0   0  24   43.00    2.60
   0   0  24   44.30    2.60
   0   0  24   44.00    3.80
   1   0  24    0.10    1.00
   1   0  24   -0.30    0.50
   1   0  24    0.50    0.50
   2   0  24   63.09    5.10
   2   0  24   63.09    3.40
   2   0  24   64.19    3.60
   3   0  24    0.30    0.50
   3   0  24   -0.50    0.80
   3   0  24    0.20    0.50
  -4   0 -24  128.99    6.20
   4   0  24  136.99    6.50
   4   0  24  129.39    6.10
   4   0  24  121.39    6.90
   5   0  24   -0.30    0.50
   5   0  24    0.10    0.80
  -5   0 -24   -0.50    0.50
   6   0  24   18.40    1.60
   6   0  24   17.20    2.10
   7   0  24    0.10    0.50
   7   0  24   -0.40    0.60
  -9  -1  24    0.70    0.60
  -8  -1  24    1.20    0.60
  -8  -1  24    1.20    0.50
  -8   1  24    1.00    0.60
  -7  -1  24   47.80    2.70
  -7  -1  24   45.80    2.80
  -7   1  24   51.59    2.90
  -7   1  24   41.70    2.60
  -6  -1  24   28.30    2.00
  -6  -1  24   25.60    2.00
  -6   1  24   31.20    2.10
  -6   1  24   25.50    1.90
  -5  -1  24   30.60    2.00
  -5  -1  24   28.60    2.10
  -5   1  24   29.00    2.10
  -5   1  24   28.70    2.00
  -4  -1  24  197.08    8.70
  -4   1  24  185.18    8.50
  -4   1  24  170.28    8.60
  -3  -1  24   18.50    1.60
  -3  -1  24   16.50    1.50
  -3   1  24   19.40    1.50
  -2  -1  24   29.10    1.90
  -2  -1  24   25.70    2.00
  -2   1  24   29.90    1.90
  -1  -1  24  361.26   15.60
  -1  -1  24  342.37   15.80
  -1   1  24  366.56   15.60
  -1   1  24  339.57   15.40
   0  -1  24  236.38   10.70
   0  -1  24  227.98   10.70
   0  -1  24  247.68   11.00
   0  -1  24  230.08   12.40
   0   1  24  234.98   10.70
   0   1  24  243.98   10.70
   1  -1  24    3.80    0.80
   1  -1  24    4.60    0.80
   1  -1  24    3.40    1.40
   1   1  24    4.80    0.90
   1   1  24    3.80    0.80
   2  -1  24   77.69    4.20
   2  -1  24   75.69    4.00
   2  -1  24   76.19    5.80
   2   1  24   82.99    4.20
   2   1  24   73.39    4.00
   3  -1  24    0.70    0.60
   3  -1  24    1.20    0.60
   3  -1  24    1.60    1.30
   3   1  24    1.20    0.60
   3   1  24    0.30    0.80
   3   1  24    1.30    0.60
   4  -1  24   42.00    4.20
   4  -1  24   48.80    3.00
   4  -1  24   40.90    3.20
   4   1  24   42.20    2.50
   4   1  24   47.00    2.80
   4   1  24   45.20    3.40
   5  -1  24   32.00    2.20
   5  -1  24   29.60    2.60
   5   1  24   30.80    2.10
   5   1  24   29.80    2.70
  -5   1 -24   29.90    1.90
   6  -1  24   61.99    4.00
   6  -1  24   65.69    3.50
  -6   1 -24   59.79    3.20
   6   1  24   62.59    3.40
   7  -1  24   72.09    3.60
   7  -1  24   65.19    4.60
  -8  -2  24    0.30    0.50
  -8  -2  24    0.30    0.50
  -8   2  24    0.00    0.60
  -7  -2  24   17.50    1.50
  -7  -2  24   20.40    1.50
  -7   2  24   16.80    1.60
  -6  -2  24   32.50    2.20
  -6  -2  24   35.30    2.20
  -6   2  24   32.50    2.30
  -6   2  24   29.50    2.00
  -5  -2  24    0.50    0.50
  -5   2  24    1.60    0.70
  -5   2  24    1.20    0.60
  -4  -2  24   30.40    2.30
  -4  -2  24   35.40    2.20
  -4   2  24   33.40    2.10
  -3  -2  24   12.80    1.50
  -3  -2  24   15.70    1.50
  -3   2  24   15.60    1.50
  -2  -2  24  181.28    8.40
  -2  -2  24  178.58    8.10
  -2   2  24  160.98    7.80
  -2   2  24  183.18    8.20
  -1  -2  24  112.89    5.60
  -1  -2  24  107.29    5.30
  -1   2  24  107.89    5.30
  -1   2  24  105.49    5.20
   0  -2  24    3.20    0.80
   0  -2  24    3.50    0.80
   0  -2  24    4.50    1.60
   0   2  24    4.90    0.80
   0   2  24    2.80    0.70
   1  -2  24    5.10    1.00
   1  -2  24    4.60    1.60
   1  -2  24    2.90    0.80
   1  -2  24    5.10    0.80
   1   2  24    5.80    0.90
   1   2  24    4.10    0.80
   2  -2  24   31.50    2.10
   2  -2  24   37.20    3.80
   2  -2  24   35.60    2.40
   2   2  24   31.80    2.20
   2   2  24   33.20    2.10
   3  -2  24    2.20    1.30
   3  -2  24    2.10    0.70
   3   2  24    1.60    0.60
   3   2  24    2.50    0.80
   4  -2  24    0.30    0.90
   4  -2  24   -0.50    0.50
   4   2  24    0.10    0.50
   5  -2  24    5.30    1.30
   5  -2  24    6.90    1.80
   5  -2  24    5.10    1.00
   5   2  24    4.60    0.90
  -5   2 -24    4.50    0.80
   6  -2  24    0.10    0.80
   6  -2  24    0.60    0.60
  -6   2 -24    0.20    0.40
   6   2  24    1.00    0.50
  -8  -3  24   50.59    2.70
  -7  -3  24   65.89    3.40
  -7   3  24   62.89    3.50
  -6  -3  24  153.38    6.70
  -6  -3  24  124.39    6.60
  -5  -3  24    5.80    0.90
  -5  -3  24    5.50    1.00
  -4  -3  24    1.70    0.70
  -4  -3  24    1.20    0.60
  -4   3  24    1.50    0.60
  -3  -3  24    4.60    0.90
  -3  -3  24    5.30    0.90
  -3   3  24    4.10    0.80
  -2  -3  24   11.10    1.20
  -2  -3  24    8.70    1.30
  -2   3  24    9.60    1.00
  -2   3  24   10.70    1.20
  -1  -3  24  153.78    9.30
  -1  -3  24  167.08    7.80
  -1  -3  24  155.58    7.40
  -1   3  24  161.58    7.40
  -1   3  24  158.08    7.30
   0  -3  24  415.86   19.30
   0  -3  24  449.46   19.80
   0  -3  24  444.66   21.70
   0   3  24  447.26   19.40
   0   3  24  460.65   19.40
   1  -3  24  297.87   13.30
   1  -3  24  294.07   15.40
   1  -3  24  269.77   12.90
   1   3  24  302.57   12.90
   1   3  24  276.67   12.80
   2  -3  24   -0.40    0.60
   2  -3  24    0.00    1.00
   2   3  24    0.80    0.50
   2   3  24   -0.20    0.40
   3  -3  24    9.70    1.30
   3  -3  24   10.50    2.40
   3   3  24   10.70    1.30
   3   3  24   10.40    1.10
   4  -3  24    4.20    1.60
   4  -3  24    2.50    0.80
   4   3  24    3.20    0.80
   5  -3  24    1.20    0.70
   5  -3  24    2.30    1.30
  -5   3 -24    2.10    0.60
   5   3  24    1.60    0.60
   6  -3  24   62.09    3.10
   6  -3  24   44.20    3.30
  -6   3 -24   54.69    2.80
   6   3  24   52.89    2.80
  -8  -4  24    4.60    0.60
  -7  -4  24   14.40    1.30
  -6  -4  24   24.70    1.70
  -6  -4  24   22.60    1.90
  -5  -4  24   20.50    1.50
  -5  -4  24   18.00    1.80
  -4  -4  24   11.50    1.40
  -4  -4  24   12.50    1.30
  -3  -4  24  564.74   24.50
  -3  -4  24  555.14   24.10
  -3   4  24  545.45   24.00
  -2  -4  24   28.60    2.20
  -2  -4  24   24.60    1.80
  -2   4  24   26.10    1.80
  -2   4  24   28.90    1.70
  -1  -4  24  341.67   16.20
  -1  -4  24  376.46   16.70
  -1  -4  24  368.26   18.50
  -1   4  24  370.96   16.10
  -1   4  24  387.96   16.30
   0  -4  24    6.50    2.00
   0  -4  24    5.70    1.10
   0   4  24    5.70    0.90
   0   4  24    6.90    0.90
   1  -4  24    4.00    1.70
   1  -4  24    3.80    0.90
   1   4  24    3.30    0.70
   1   4  24    4.10    0.80
   2  -4  24    0.30    0.70
   2  -4  24    0.90    1.30
   2   4  24    1.40    0.60
   2   4  24    0.20    0.50
   3  -4  24    5.50    1.00
   3  -4  24    4.60    1.70
   3   4  24    4.40    0.80
   4  -4  24    4.10    0.90
   4  -4  24    4.20    1.60
   4   4  24    3.70    0.70
  -4   4 -24    3.70    0.70
   5  -4  24   28.70    2.10
   5  -4  24   30.60    3.20
  -5   4 -24   27.30    1.80
   5   4  24   27.80    1.80
  -6  -4 -24   31.60    2.00
   6  -4  24   42.60    2.40
  -6   4 -24   41.00    2.10
  -7  -5  24    5.40    0.80
  -7  -5  24    6.10    0.80
  -6  -5  24   27.50    1.80
  -6  -5  24   29.00    2.00
  -5  -5  24    4.10    0.70
  -5  -5  24    3.30    0.80
  -4  -5  24    5.80    1.00
  -4  -5  24    5.30    0.80
  -3  -5  24    0.10    0.50
  -3  -5  24    1.20    0.70
  -2  -5  24  246.98   11.30
  -2  -5  24  229.68   10.80
  -2   5  24  246.08   10.70
  -2   5  24  245.28   10.80
  -1  -5  24   21.50    3.00
  -1  -5  24   21.60    1.90
  -1   5  24   20.30    1.50
  -1   5  24   22.40    1.60
   0  -5  24   13.80    2.60
   0  -5  24   13.30    1.60
   0   5  24   11.10    1.20
   0   5  24   13.60    1.30
   1  -5  24   18.30    1.90
   1  -5  24   18.10    3.10
   1   5  24   17.70    1.40
   1   5  24   18.70    1.40
   2  -5  24  185.78   10.90
   2   5  24  179.78    8.30
   3  -5  24    6.30    1.00
   3  -5  24    7.50    2.00
   3   5  24    5.00    0.80
   4  -5  24    3.90    0.80
   4  -5  24    6.10    1.80
  -4   5 -24    4.80    0.80
   4   5  24    4.70    0.70
   5  -5  24    2.00    0.70
   5  -5  24    2.20    1.20
   5   5  24    2.10    0.50
  -5   5 -24    2.10    0.50
  -6  -6  24   -0.20    0.40
  -6  -6  24   -0.40    0.40
  -5  -6  24   24.80    1.60
  -5  -6  24   25.50    1.90
  -4  -6  24    5.60    0.90
  -4  -6  24    5.10    0.80
  -3  -6  24    2.80    0.80
  -2  -6  24  107.29    5.60
  -1  -6  24   16.40    2.80
  -1  -6  24   15.90    1.70
  -1   6  24   19.20    1.40
  -1   6  24   16.10    1.30
   0  -6  24   62.69    5.10
   0  -6  24   62.09    3.60
   0   6  24   58.09    3.10
   0   6  24   61.99    3.20
   1  -6  24    5.20    1.00
   1  -6  24    4.60    1.70
   1   6  24    2.50    0.70
   2  -6  24  158.28    9.70
   2   6  24  162.18    7.30
   3  -6  24   28.10    2.10
   3  -6  24   34.10    3.60
   3   6  24   31.50    1.90
  -3   6 -24   30.80    1.90
   4  -6  24    3.30    0.80
   4  -6  24    5.20    1.50
   4   6  24    4.90    0.70
  -4   6 -24    4.20    0.70
   5  -6  24    1.60    1.00
  -5  -7  24    5.90    0.90
  -4  -7  24   25.40    1.80
  -3  -7  24    2.80    0.70
  -2  -7  24    1.60    1.30
  -2  -7  24    2.40    0.70
  -1  -7  24   39.10    2.60
  -1  -7  24   38.60    3.70
   0  -7  24   28.40    2.10
   0  -7  24   26.60    3.20
   1  -7  24    6.80    1.80
   1   7  24    6.30    0.80
   2  -7  24   36.50    3.60
  -2   7 -24   31.80    2.00
   2   7  24   35.80    2.00
   3  -7  24    6.80    1.70
   3   7  24    5.30    0.70
  -3   7 -24    5.60    0.70
   4  -7  24    3.80    1.30
  -4  -8  24    4.50    0.70
  -3  -8  24    4.60    0.80
  -2  -8  24   18.70    1.50
  -1  -8  24    2.00    0.60
  -1  -8  24    1.60    1.10
   0  -8  24    1.30    1.10
   0  -8  24    0.90    0.60
   1  -8  24   81.99    5.50
   2  -8  24  122.39    7.10
  -8   0  25    0.50    0.50
  -8   0  25   -0.90    0.60
  -7   0  25  242.28   10.80
  -7   0  25  229.68   10.60
  -6   0  25    0.10    0.50
  -6   0  25    0.70    0.50
  -5   0  25  274.77   12.20
  -5   0  25  267.07   12.30
  -4   0  25    0.00    0.50
  -3   0  25 1798.72   76.39
  -2   0  25    0.20    0.50
  -1   0  25  155.78    7.30
   0   0  25    0.00    0.50
   0   0  25    0.60    0.40
   0   0  25   -1.00    1.00
   1   0  25  409.16   18.10
   1   0  25  403.86   20.10
   1   0  25  425.36   18.30
   2   0  25    0.70    1.00
   2   0  25    0.80    0.60
   2   0  25    0.10    0.40
   3   0  25  124.29    7.90
   3   0  25  116.59    5.80
   3   0  25  126.29    6.20
   4   0  25    0.10    0.80
   4   0  25    0.00    0.60
  -4   0 -25   -0.10    0.50
   4   0  25   -0.10    0.50
  -5   0 -25   19.70    1.50
   5   0  25   20.60    2.10
   5   0  25   17.80    1.70
   6   0  25   -1.10    0.70
   6   0  25    0.50    0.50
  -8  -1  25   96.69    4.70
  -8  -1  25   91.49    4.60
  -8   1  25   97.79    4.70
  -7  -1  25   29.20    1.90
  -7  -1  25   27.40    2.00
  -7   1  25   26.70    1.80
  -7   1  25   31.30    2.10
  -6  -1  25    4.20    0.80
  -6  -1  25    2.80    0.70
  -6   1  25    3.40    0.80
  -6   1  25    3.70    0.80
  -5  -1  25   28.20    2.00
  -5   1  25   27.10    2.00
  -5   1  25   26.70    1.90
  -4  -1  25   21.50    1.70
  -4   1  25   22.20    1.70
  -3  -1  25  449.56   18.70
  -3  -1  25  387.06   18.70
  -3   1  25  441.26   18.70
  -2  -1  25 1161.98   48.60
  -2  -1  25 1085.49   48.70
  -2   1  25 1159.78   48.50
  -1  -1  25  212.48   10.20
  -1  -1  25  221.98   10.00
  -1   1  25  232.98   10.10
  -1   1  25  211.48    9.80
   0  -1  25   15.80    1.70
   0  -1  25   17.50    2.50
   0  -1  25   18.30    1.60
   0  -1  25   16.30    1.50
   0   1  25   19.50    1.50
   0   1  25   18.50    1.50
   1  -1  25  155.98    7.30
   1  -1  25  146.89    7.20
   1  -1  25  145.49    9.00
   1   1  25  154.28    7.20
   1   1  25  160.98    7.30
   2  -1  25    0.10    0.50
   2  -1  25    1.50    1.20
   2  -1  25    1.00    0.60
   2   1  25    0.40    0.60
   2   1  25    1.60    0.60
   3  -1  25   41.40    2.60
   3  -1  25   46.50    2.90
   3  -1  25   48.10    4.40
   3   1  25   46.40    2.70
   3   1  25   48.60    2.90
   4  -1  25   38.80    2.60
   4  -1  25   38.40    3.90
   4   1  25   37.40    2.20
   4   1  25   39.00    2.50
  -4   1 -25   35.80    2.30
   5  -1  25   35.00    3.00
   5  -1  25   40.70    2.60
  -5   1 -25   40.60    2.30
   5   1  25   43.70    2.60
   6  -1  25    8.80    1.40
   6  -1  25    8.50    1.10
   6   1  25    9.50    1.10
  -6   1 -25    8.30    0.90
  -8   2  25   37.20    2.20
  -7  -2  25   10.30    1.10
  -7   2  25    6.70    1.00
  -6  -2  25   32.50    2.10
  -6   2  25   29.60    2.10
  -6   2  25   28.10    1.90
  -5  -2  25   47.80    2.80
  -5   2  25   45.60    2.70
  -5   2  25   49.00    2.90
  -4  -2  25   53.99    3.10
  -4  -2  25   48.60    3.10
  -4   2  25   52.89    2.90
  -3  -2  25   39.80    2.70
  -3  -2  25   41.50    2.50
  -3   2  25   40.30    2.40
  -2  -2  25  249.48   11.00
  -2  -2  25  241.28   11.30
  -2   2  25  236.28   11.00
  -1  -2  25  410.66   18.30
  -1  -2  25  419.36   18.00
  -1   2  25  406.76   17.80
  -1   2  25  399.26   18.00
   0  -2  25   20.20    2.00
   0  -2  25   20.20    2.80
   0  -2  25   17.20    1.60
   0   2  25   17.80    1.50
   0   2  25   20.00    1.50
   1  -2  25    7.70    1.00
   1  -2  25    9.00    2.10
   1  -2  25    8.60    1.20
   1   2  25   10.20    1.20
   1   2  25    9.00    1.10
   2  -2  25   15.60    1.60
   2  -2  25   11.80    1.20
   2  -2  25   13.50    2.70
   2   2  25   14.40    1.50
   2   2  25   14.90    1.40
   3  -2  25  112.59    5.80
   3  -2  25  111.99    7.60
   3   2  25  112.19    5.50
   3   2  25  116.89    5.70
   4  -2  25   94.89    5.00
   4  -2  25   94.89    6.70
   4   2  25   91.79    4.80
   5  -2  25   78.99    4.30
   5  -2  25   80.49    5.80
  -5   2 -25   79.19    4.00
   5   2  25   81.79    4.20
   6  -2  25   62.79    3.30
   6  -2  25   50.29    3.60
  -6   2 -25   61.79    3.00
   6   2  25   61.99    3.10
  -8  -3  25    6.10    0.80
  -7  -3  25    9.20    1.00
  -6  -3  25   35.80    2.30
  -5  -3  25  110.49    5.20
  -5  -3  25  100.69    5.30
  -5   3  25   94.19    5.40
  -4  -3  25    1.60    0.70
  -4  -3  25    2.50    0.70
  -4   3  25    2.10    0.70
  -3  -3  25  100.19    5.30
  -3  -3  25  104.19    5.10
  -3   3  25  100.09    5.00
  -2  -3  25   22.10    1.70
  -2  -3  25   23.20    1.90
  -2   3  25   23.70    1.70
  -2   3  25   20.20    1.50
  -1  -3  25  171.08    8.10
  -1  -3  25  177.78    8.50
  -1  -3  25  162.78   10.00
  -1   3  25  187.88    8.20
  -1   3  25  177.98    8.00
   0  -3  25  166.18    8.00
   0  -3  25  159.08    9.60
   0  -3  25  151.78    7.40
   0   3  25  161.98    7.50
   0   3  25  166.08    7.60
   1  -3  25    8.80    1.30
   1  -3  25    9.10    2.20
   1  -3  25    6.00    1.00
   1   3  25    6.80    1.00
   1   3  25    5.90    0.90
   2  -3  25  198.88   11.40
   2  -3  25  196.38    9.30
   2   3  25  201.38    9.20
   2   3  25  192.28    9.00
   3  -3  25   65.29    5.40
   3  -3  25   65.29    3.70
   3   3  25   63.09    3.50
   3   3  25   61.39    3.40
   4  -3  25   10.30    1.30
   4  -3  25    8.00    2.00
  -4   3 -25    7.70    1.00
   4   3  25    8.10    1.10
   5  -3  25    1.10    0.60
   5  -3  25    0.60    1.00
  -5   3 -25    0.80    0.50
   5   3  25    0.80    0.50
   6   3  25   50.19    2.70
  -6   3 -25   55.89    2.80
  -7  -4  25   17.90    1.40
  -6  -4  25    0.50    0.40
  -6  -4  25    1.00    0.60
  -5  -4  25   81.99    4.20
  -5  -4  25   80.69    4.40
  -4  -4  25  484.05   21.10
  -4  -4  25  464.75   20.70
  -3  -4  25  169.58    7.90
  -3  -4  25  173.68    8.30
  -3   4  25  162.88    7.80
  -2  -4  25   35.60    2.50
  -2  -4  25   37.70    2.30
  -2   4  25   33.90    2.10
  -2   4  25   39.00    2.30
  -1  -4  25   78.29    4.30
  -1  -4  25   85.19    4.70
  -1  -4  25   86.09    6.20
  -1   4  25   91.79    4.30
  -1   4  25   88.09    4.40
   0  -4  25    3.40    0.90
   0  -4  25    1.60    1.30
   0   4  25    0.70    0.50
   0   4  25    2.10    0.60
   1  -4  25   80.89    6.30
   1  -4  25   81.19    4.60
   1   4  25   84.69    4.20
   1   4  25   82.99    4.20
   2  -4  25   27.90    3.40
   2  -4  25   23.60    1.90
   2   4  25   26.20    1.80
   2   4  25   28.10    1.90
   3  -4  25    8.30    1.20
   3  -4  25    7.80    2.00
   3   4  25    7.80    1.00
   4  -4  25   30.50    3.40
   4  -4  25   27.80    2.10
  -4   4 -25   31.50    1.90
   4   4  25   26.40    1.90
   5  -4  25   51.19    3.00
   5  -4  25   52.19    4.30
   5   4  25   51.79    2.80
  -5   4 -25   56.89    2.90
  -6   4 -25    8.60    0.80
  -7  -5  25    9.90    0.90
  -6  -5  25   17.80    1.40
  -6  -5  25   18.10    1.50
  -5  -5  25   34.80    2.30
  -5  -5  25   34.70    2.10
  -4  -5  25   35.90    2.20
  -4  -5  25   34.90    2.40
  -3  -5  25   25.90    2.00
  -3  -5  25   24.20    1.70
  -2  -5  25   43.60    2.80
  -2  -5  25   39.20    2.40
  -2   5  25   44.20    2.30
  -2   5  25   41.80    2.40
  -1  -5  25    7.40    2.00
  -1  -5  25    6.80    1.10
  -1   5  25    6.50    0.90
  -1   5  25    7.60    0.90
   0  -5  25   63.59    5.30
   0  -5  25   70.39    4.00
   0   5  25   66.49    3.50
   0   5  25   66.49    3.40
   1  -5  25  943.01   40.20
   1  -5  25  957.50   42.60
   1   5  25  873.71   39.60
   1   5  25  939.81   39.70
   2  -5  25    0.90    1.20
   2   5  25    0.30    0.50
   3  -5  25   91.59    4.90
   3  -5  25  100.79    6.80
   3   5  25  101.89    4.80
   4  -5  25    3.90    0.80
   4  -5  25    5.80    1.70
  -4   5 -25    5.40    0.80
   4   5  25    5.00    0.70
   5  -5  25   18.40    1.50
   5  -5  25   19.00    2.40
   5   5  25   21.00    1.50
  -5   5 -25   21.20    1.40
  -6  -6  25   27.30    1.80
  -6  -6  25   28.00    1.70
  -5  -6  25    0.50    0.50
  -5  -6  25    0.20    0.50
  -4  -6  25  132.79    6.20
  -4  -6  25  117.09    5.80
  -3  -6  25    0.80    0.60
  -2  -6  25   56.69    3.40
  -1  -6  25    9.30    2.10
  -1  -6  25    9.00    1.20
  -1   6  25    8.80    1.00
  -1   6  25   11.60    1.00
   0  -6  25  114.19    5.80
   0  -6  25  118.79    7.60
   0   6  25  110.29    5.30
   0   6  25  110.99    5.30
   1  -6  25   16.10    2.80
   1   6  25   16.70    1.30
   2  -6  25  246.38   13.10
   2   6  25  234.98   10.60
   3  -6  25    8.20    1.90
  -3   6 -25    9.00    1.00
   3   6  25    8.80    0.90
   4  -6  25    1.10    1.00
   4   6  25    0.60    0.40
  -4   6 -25    0.00    0.40
  -5  -7  25   50.99    2.80
  -4  -7  25    9.10    1.10
  -3  -7  25    0.30    0.50
  -2  -7  25   14.50    1.50
  -1  -7  25   17.70    1.60
  -1  -7  25   18.60    2.60
   0  -7  25   21.60    1.80
   0  -7  25   23.20    2.80
   1  -7  25   20.70    2.70
   1   7  25   21.80    1.50
   2  -7  25   65.49    4.90
   2   7  25   64.49    3.20
  -2   7 -25   63.49    3.20
   3  -7  25    6.40    1.50
   3   7  25    4.80    0.80
  -3  -8  25   12.20    1.20
  -2  -8  25    7.00    0.90
  -1  -8  25   13.60    2.10
  -1  -8  25   14.40    1.30
   0  -8  25    4.50    1.30
   1  -8  25   19.40    2.30
  -7   0  26   -0.40    0.50
  -7   0  26    0.40    0.60
  -6   0  26   21.70    1.60
  -6   0  26   19.30    1.80
  -5   0  26   -0.20    0.50
  -4   0  26  213.28    9.80
  -3   0  26    1.00    0.60
  -2   0  26  301.17   13.50
  -1   0  26   -0.10    0.50
   0   0  26   35.40    4.80
   0   0  26   33.10    2.20
   0   0  26   33.20    2.20
   1   0  26   -0.20    0.50
   1   0  26    0.30    1.00
   1   0  26    0.10    0.50
   2   0  26   15.40    1.60
   2   0  26   16.90    1.50
   2   0  26   13.50    2.50
   3   0  26    0.50    0.50
   3   0  26   -0.40    0.50
  -4   0 -26   10.70    1.10
   4   0  26    9.10    1.20
   5   0  26    0.20    0.50
   5   0  26    0.10    0.80
   6   0  26   83.79    4.20
  -8  -1  26   15.60    1.20
  -7  -1  26    3.20    0.70
  -7   1  26    2.60    0.70
  -7   1  26    2.90    0.70
  -6  -1  26    7.50    1.00
  -6   1  26    6.10    1.00
  -6   1  26    7.90    1.00
  -5  -1  26    1.80    0.60
  -5   1  26    1.90    0.60
  -4  -1  26  150.28    7.20
  -4   1  26  150.38    7.20
  -3  -1  26   48.90    2.80
  -3  -1  26   43.40    2.90
  -3   1  26   49.80    2.80
  -2  -1  26  573.24   24.50
  -2  -1  26  534.45   24.60
  -2   1  26  581.74   24.50
  -1  -1  26    1.80    0.70
  -1  -1  26    1.40    0.60
  -1   1  26    1.90    0.60
  -1   1  26    2.00    0.60
   0  -1  26    6.00    0.90
   0  -1  26    6.90    1.80
   0  -1  26    7.20    1.00
   0   1  26    7.20    1.00
   0   1  26    6.60    1.00
   1  -1  26   98.39    4.90
   1  -1  26   99.79    6.70
   1  -1  26   90.59    5.00
   1   1  26  103.19    5.00
   1   1  26   98.59    4.90
   2  -1  26  106.19    5.40
   2  -1  26   96.19    5.10
   2  -1  26  105.59    7.10
   2   1  26  112.29    5.40
   2   1  26  103.19    5.20
   3  -1  26   72.69    4.00
   3  -1  26   81.99    6.10
   3  -1  26   89.59    4.50
   3   1  26   80.79    4.10
   3   1  26   78.89    4.30
   4  -1  26   14.20    1.50
   4  -1  26   15.50    2.80
   4   1  26   15.40    1.60
  -4   1 -26   15.80    1.40
   5  -1  26    4.30    0.80
   5   1  26    6.00    1.00
  -5   1 -26    5.10    0.80
   6  -1  26    4.40    1.40
   6  -1  26    6.80    0.90
  -6   1 -26    5.60    0.70
   6   1  26    5.10    0.80
  -8  -2  26    0.40    0.40
  -7  -2  26   15.20    1.40
  -6  -2  26    1.80    0.60
  -6   2  26    1.00    0.60
  -5  -2  26   77.79    4.10
  -5   2  26   73.89    3.90
  -4  -2  26  155.68    7.60
  -4  -2  26  158.48    7.50
  -4   2  26  158.48    7.40
  -3  -2  26  152.58    6.90
  -3  -2  26  135.99    7.10
  -3   2  26  144.29    6.90
  -2  -2  26  242.18   11.70
  -2  -2  26  252.27   11.50
  -2   2  26  262.87   11.50
  -1  -2  26  406.86   18.30
  -1  -2  26  411.96   18.00
  -1   2  26  394.46   17.70
  -1   2  26  419.06   18.00
   0  -2  26   25.00    2.00
   0  -2  26   20.10    1.60
   0  -2  26   20.50    2.80
   0   2  26   22.90    1.70
   0   2  26   23.10    1.70
   1  -2  26  103.79    5.40
   1  -2  26  113.49    7.50
   1  -2  26  110.39    5.60
   1   2  26  115.79    5.50
   1   2  26  116.59    5.60
   2  -2  26   57.29    3.40
   2  -2  26   59.29    5.00
   2   2  26   60.09    3.40
   2   2  26   60.69    3.30
   3  -2  26    1.50    0.70
   3  -2  26    1.20    1.10
   3   2  26    1.50    0.60
   3   2  26    1.30    0.50
   4  -2  26   55.19    3.40
   4  -2  26   57.49    4.90
  -4   2 -26   64.09    3.30
   4   2  26   60.09    3.30
   5  -2  26    4.50    0.90
  -5   2 -26    3.50    0.70
   5   2  26    4.30    0.80
   6  -2  26    4.60    0.80
   6   2  26    5.00    0.70
  -6   2 -26    5.10    0.70
  -7  -3  26  118.49    5.60
  -6  -3  26   12.80    1.30
  -5  -3  26    4.00    0.80
  -5  -3  26    4.80    1.00
  -5   3  26    3.50    0.80
  -4  -3  26   22.10    1.70
  -4  -3  26   19.30    1.90
  -4   3  26   20.80    1.60
  -3  -3  26  562.74   25.10
  -3  -3  26  561.64   24.80
  -3   3  26  585.94   24.70
  -2  -3  26   17.20    1.50
  -2  -3  26   12.60    1.60
  -2   3  26   12.60    1.30
  -2   3  26   13.20    1.20
  -1  -3  26   -0.30    0.50
  -1  -3  26   -0.30    0.50
  -1   3  26    0.30    0.50
  -1   3  26   -0.80    0.40
   0  -3  26   16.80    1.80
   0  -3  26   20.50    2.90
   0  -3  26   18.30    1.60
   0   3  26   19.60    1.50
   0   3  26   17.10    1.40
   1  -3  26   10.20    2.30
   1   3  26    8.40    1.10
   1   3  26    9.10    1.10
   2  -3  26   62.59    5.20
   2  -3  26   58.29    3.50
   2   3  26   61.49    3.30
   2   3  26   62.89    3.40
   3  -3  26   91.79    6.50
   3  -3  26   88.29    4.70
   3   3  26   85.59    4.40
   3   3  26   88.19    4.50
   4  -3  26   16.10    2.70
   4  -3  26   14.70    1.50
  -4   3 -26   16.70    1.40
   4   3  26   14.30    1.40
   5  -3  26   11.20    2.10
   5  -3  26   12.10    1.30
   5   3  26   10.50    1.10
  -5   3 -26   10.40    1.10
  -6   3 -26   98.29    4.60
  -7  -4  26    2.40    0.50
  -6  -4  26   14.40    1.50
  -6  -4  26   15.80    1.40
  -5  -4  26  338.27   14.90
  -5  -4  26  336.07   15.10
  -4  -4  26   55.09    3.30
  -4  -4  26   53.09    3.00
  -3  -4  26   28.50    2.10
  -3  -4  26   25.30    1.80
  -3   4  26   25.40    1.80
  -2  -4  26    2.80    0.70
  -2  -4  26    3.20    0.80
  -2   4  26    0.70    0.60
  -2   4  26    2.30    0.60
  -1  -4  26  137.89    6.80
  -1  -4  26  126.79    6.30
  -1  -4  26  132.79    8.30
  -1   4  26  136.79    6.20
  -1   4  26  134.19    6.40
   0  -4  26    3.00    0.90
   0  -4  26    4.60    1.80
   0   4  26    3.90    0.70
   0   4  26    3.90    0.80
   1  -4  26  155.08    9.20
   1   4  26  145.59    6.80
   1   4  26  135.49    6.80
   2  -4  26   24.80    3.10
   2  -4  26   18.90    1.70
   2   4  26   19.90    1.50
   2   4  26   17.90    1.40
   3  -4  26  117.89    7.70
   3  -4  26  116.19    5.80
   3   4  26  117.09    5.60
   4  -4  26    5.80    1.70
   4  -4  26    3.60    0.80
  -4   4 -26    4.50    0.70
   4   4  26    5.70    0.80
   5  -4  26   18.10    1.50
   5  -4  26   19.60    2.40
   5   4  26   17.90    1.30
  -5   4 -26   21.60    1.40
  -6  -5  26   16.50    1.40
  -6  -5  26   17.30    1.30
  -5  -5  26  103.49    5.00
  -5  -5  26  105.09    5.30
  -4  -5  26   31.90    2.20
  -4  -5  26   30.00    1.90
  -3  -5  26   90.09    4.60
  -3  -5  26   79.59    4.20
  -2  -5  26    3.00    0.70
  -2  -5  26    3.20    0.80
  -2   5  26    3.60    0.70
  -1  -5  26   14.10    1.60
  -1  -5  26   11.90    2.40
  -1   5  26   11.10    1.20
  -1   5  26   13.00    1.20
   0  -5  26  121.59    8.00
   0  -5  26  127.39    6.40
   0   5  26  122.09    5.80
   0   5  26  127.49    5.90
   1  -5  26    7.30    2.00
   1   5  26    5.80    0.80
   1   5  26    6.30    0.80
   2  -5  26  222.78   12.30
   2   5  26  220.58    9.90
   3  -5  26   18.40    1.60
   3  -5  26   16.20    2.70
   3   5  26   16.90    1.30
   4  -5  26   39.90    2.50
   4  -5  26   44.30    3.90
   4   5  26   46.40    2.40
  -4   5 -26   47.40    2.50
   5  -5  26   71.69    4.80
  -5   5 -26   70.39    3.60
  -5  -6  26   54.69    2.90
  -5  -6  26   46.80    2.60
  -4  -6  26   25.80    1.80
  -4  -6  26   22.80    1.50
  -3  -6  26   18.50    1.60
  -2  -6  26    0.50    0.60
  -1  -6  26   40.70    2.60
  -1  -6  26   36.80    3.70
  -1   6  26   35.50    2.10
   0  -6  26    2.80    0.80
   0  -6  26    2.70    1.50
   0   6  26    2.80    0.70
   1  -6  26   20.40    2.80
   1   6  26   16.10    1.30
   2  -6  26   43.60    4.00
   2   6  26   43.40    2.40
   3  -6  26    1.10    1.10
   3   6  26    0.60    0.40
  -3   6 -26    0.70    0.40
   4  -6  26   -0.20    0.80
  -4   6 -26    0.60    0.50
  -4  -7  26    1.60    0.50
  -3  -7  26    6.40    0.90
  -2  -7  26   11.70    1.30
  -1  -7  26   13.20    2.20
  -1  -7  26   14.00    1.40
   0  -7  26   15.50    2.50
   0  -7  26   14.10    1.40
   1  -7  26   -0.30    1.00
   2  -7  26   32.00    3.00
   2   7  26   27.70    1.70
  -2   7 -26   27.40    1.70
   3  -7  26    7.60    2.30
  -2  -8  26   -0.10    0.70
  -7   0  27   11.00    1.10
  -6   0  27   -0.60    0.50
  -5   0  27   36.60    2.30
  -4   0  27    0.50    0.50
  -3   0  27 1029.20   44.10
  -2   0  27    0.90    0.50
  -1   0  27  390.06   17.20
   0   0  27    0.50    0.50
   0   0  27    0.20    0.40
   1   0  27    2.00    0.70
   1   0  27    2.60    1.30
   1   0  27    2.60    0.70
   2   0  27    0.20    0.50
   2   0  27    0.00    0.50
   3   0  27  211.68    9.50
   3   0  27  193.88    9.20
   4   0  27   -0.40    0.50
  -4   0 -27   -0.80    0.50
   5   0  27   60.89    3.40
   6   0  27   -0.70    0.50
  -7  -1  27    1.00    0.50
[truncated: 85,366 more chars]
