# Supplementary material for: Synthesis, crystal structure and Hirshfeld surface analysis of naphthalene-2,3-diyl bis­(3-benz­yl­oxy)benzoate
Source: Acta Crystallogr E Crystallogr Commun. 2023 Jul 4;79(Pt 8):686–9. doi: 10.1107/S2056989023005571 (PMC10439419; doi:10.1107/S2056989023005571)
Supplement: Supplementary file 2 [file e-79-00686-Isup4.hkl]

data_I                                                                          
_shelx_title ' 2015_november_prabhukumar_o2_0_a New: P21/n  /n'                 
_shelx_refln_list_code          4                                               
_shelx_F_calc_maximum      253.28                                               
_exptl_crystal_F_000      1216.00                                               
_reflns_d_resolution_high  0.8542                                               
                                                                                
loop_                                                                           
 _space_group_symop_operation_xyz                                               
 'x, y, z'                                                                      
 '-x+1/2, y+1/2, -z+1/2'                                                        
 '-x, -y, -z'                                                                   
 'x-1/2, -y-1/2, z-1/2'                                                         
                                                                                
_cell_length_a     9.5219                                                       
_cell_length_b    10.1010                                                       
_cell_length_c    30.7050                                                       
_cell_angle_alpha  90.000                                                       
_cell_angle_beta   96.666                                                       
_cell_angle_gamma  90.000                                                       
                                                                                
_shelx_F_squared_multiplier     1.000                                           
                                                                                
loop_                                                                           
 _refln_index_h                                                                 
 _refln_index_k                                                                 
 _refln_index_l                                                                 
 _refln_F_squared_calc                                                          
 _refln_F_squared_meas                                                          
 _refln_F_squared_sigma                                                         
 _refln_observed_status                                                         
   2   0   0        791.40        919.12        23.99 o                         
   4   0   0         12.97         19.58         5.93 o                         
   6   0   0       2025.61       2110.05        83.03 o                         
   8   0   0        242.64        231.11        11.52 o                         
  10   0   0        315.48        307.87        17.21 o                         
   1   1   0          0.20          4.41         3.17 o                         
   2   1   0        188.48        194.66         4.98 o                         
   3   1   0        736.59        654.92        14.59 o                         
   4   1   0       5716.25       5910.51       180.82 o                         
   5   1   0       4952.80       4954.52       124.52 o                         
   6   1   0        818.68        822.05        17.45 o                         
   7   1   0          1.67          4.96         1.35 o                         
   8   1   0         84.33         87.34         4.35 o                         
   9   1   0         46.79         47.40         3.53 o                         
  10   1   0          2.42         -0.59         4.75 o                         
   0   2   0       2538.26       2479.34        75.73 o                         
   1   2   0      51159.82      48003.20      2020.06 o                         
   2   2   0        561.05        650.55        13.99 o                         
   3   2   0         24.51         27.04         2.49 o                         
   4   2   0          8.88         21.71         3.22 o                         
   5   2   0       1469.34       1525.63        31.49 o                         
   6   2   0       7166.77       6884.55       131.48 o                         
   7   2   0         74.56         76.13         3.73 o                         
   8   2   0        445.05        427.32        11.66 o                         
   9   2   0          0.29          1.01         1.54 o                         
  10   2   0        133.59        115.70         8.31 o                         
   1   3   0      11581.52      11131.11       288.09 o                         
   2   3   0       6624.93       6454.70       159.28 o                         
   3   3   0         37.42         41.58         4.17 o                         
   4   3   0         40.19         34.91         4.35 o                         
   5   3   0         78.55         92.31         3.93 o                         
   6   3   0        314.51        308.24        10.15 o                         
   7   3   0        174.99        179.54         7.33 o                         
   8   3   0          1.20          0.26         1.73 o                         
   9   3   0          5.33          5.10         1.98 o                         
  10   3   0         19.43         16.45         2.52 o                         
   0   4   0       1000.47       1079.12        51.62 o                         
   1   4   0       1820.06       1933.69        61.87 o                         
   2   4   0       3110.55       2996.53       131.12 o                         
   3   4   0       4071.91       3912.91       108.59 o                         
   4   4   0       1608.84       1555.07        29.53 o                         
   5   4   0         27.37         40.22         3.08 o                         
   6   4   0         70.67         76.40         4.87 o                         
   7   4   0         17.21         26.85         4.09 o                         
   8   4   0         36.76         37.93         3.62 o                         
   9   4   0         18.69         22.28         2.82 o                         
  10   4   0          5.32          5.88         2.28 o                         
   1   5   0       3589.58       3877.75       120.82 o                         
   2   5   0       3899.87       1916.23        93.15 o                         
   3   5   0        910.36        763.88        26.63 o                         
   4   5   0        589.09        580.29        18.30 o                         
   5   5   0        922.95       1129.22        30.86 o                         
   6   5   0        292.32        336.48        11.64 o                         
   7   5   0       1184.62       1306.66        36.12 o                         
   8   5   0         13.21         11.66         2.35 o                         
   9   5   0          0.50          0.38         1.75 o                         
   0   6   0         15.31          8.60        10.38 o                         
   1   6   0        158.91         64.08        14.24 o                         
   2   6   0        835.58        648.24        24.33 o                         
   3   6   0       4339.59       4034.80       126.68 o                         
   4   6   0        495.19        541.64        21.79 o                         
   5   6   0         38.77         43.30        12.30 o                         
   6   6   0       1229.87       1521.45        52.02 o                         
   7   6   0        392.62        439.62        19.85 o                         
   8   6   0        576.76        612.36        25.42 o                         
   9   6   0        336.55        318.86        21.45 o                         
   1   7   0        268.38        158.18        27.00 o                         
   2   7   0        806.03        535.11        38.57 o                         
   3   7   0        338.46        311.12        13.70 o                         
   4   7   0       1606.35       1768.01        59.47 o                         
   5   7   0        342.91        423.47        18.67 o                         
   6   7   0        311.29        406.69        18.10 o                         
   7   7   0        204.74        250.44        13.11 o                         
   8   7   0         43.39         50.89         5.38 o                         
   0   8   0       2593.69       1999.29       106.80 o                         
   1   8   0        254.49        115.30        14.89 o                         
   2   8   0         59.91         80.79        11.26 o                         
   3   8   0        241.52        175.21        76.83 o                         
   4   8   0        120.55        144.43        13.05 o                         
   5   8   0          0.00          4.43         3.15 o                         
   6   8   0         35.69         42.94         5.54 o                         
   7   8   0         51.88         51.18         5.70 o                         
   1   9   0         46.72         33.16         6.76 o                         
   2   9   0          2.71         10.03         5.79 o                         
   3   9   0          3.53         13.89         7.90 o                         
   4   9   0        536.22        608.09        37.97 o                         
   5   9   0       1073.32       1201.63        44.50 o                         
   6   9   0         64.80         79.55         6.15 o                         
   7   9   0         73.97        103.83        11.27 o                         
   0  10   0        801.25        688.83        88.70 o                         
   1  10   0         95.42         84.57         8.33 o                         
   2  10   0        401.55        425.89        18.91 o                         
   3  10   0         93.19        106.71        13.05 o                         
   4  10   0        205.63        197.70        16.91 o                         
   5  10   0          0.74          1.02         4.12 o                         
   1  11   0         88.96         82.85         7.01 o                         
   2  11   0         16.52         16.47         5.13 o                         
   3  11   0         68.63         77.48         8.23 o                         
   4  11   0        229.60        257.50        27.89 o                         
  -9   0   1        130.78        130.53         9.49 o                         
  -7   0   1        531.42        474.60        19.16 o                         
  -5   0   1       3383.24       3330.51       150.11 o                         
  -3   0   1      64148.63      58819.58      1750.35 o                         
  -1   0   1       8437.12       8219.04       279.50 o                         
   1   0   1       2794.97       2990.69        91.46 o                         
   3   0   1          0.05          1.19         2.10 o                         
   5   0   1         74.97         74.16        11.27 o                         
   7   0   1       1026.72       1008.56        30.78 o                         
   9   0   1        330.32        342.88        18.99 o                         
 -10   1   1        148.24        147.23         7.13 o                         
  -9   1   1         75.88         81.92         5.87 o                         
  -8   1   1        597.96        573.45        14.65 o                         
  -7   1   1          0.16          1.42         1.30 o                         
  -6   1   1          0.21          0.10         1.14 o                         
  -5   1   1         26.55         33.73         3.94 o                         
  -4   1   1       3616.12       3640.56       124.00 o                         
  -3   1   1       2933.08       2931.66        61.09 o                         
  -2   1   1      24566.18      23709.64       407.32 o                         
  -1   1   1       1047.02       1019.85        20.06 o                         
   0   1   1       3128.96       2832.66       172.72 o                         
   1   1   1        838.22        851.92        18.75 o                         
   2   1   1        591.42        602.08        12.73 o                         
   3   1   1       1580.23       1643.82        36.07 o                         
   4   1   1      11277.47      11517.84       347.33 o                         
   5   1   1        552.30        528.38        16.49 o                         
   6   1   1        980.48        982.93        23.22 o                         
   7   1   1        134.40        123.02         4.33 o                         
   8   1   1          2.96          1.15         1.38 o                         
   9   1   1          1.59          2.65         1.67 o                         
  10   1   1         47.25         44.41         3.97 o                         
 -10   2   1         79.30         69.15         5.03 o                         
  -9   2   1          5.75          4.15         1.92 o                         
  -8   2   1        150.33        146.00         5.56 o                         
  -7   2   1        909.93        876.16        21.05 o                         
  -6   2   1       1280.30       1259.93        28.72 o                         
  -5   2   1         28.77         21.35         1.96 o                         
  -4   2   1       1693.34       1648.82        44.18 o                         
  -3   2   1        138.33        139.78         5.21 o                         
  -2   2   1      10531.76      10250.96       194.36 o                         
  -1   2   1      15162.85      15082.55       318.21 o                         
   0   2   1        588.72        601.54        16.51 o                         
   1   2   1        477.71        535.10        13.10 o                         
   2   2   1        395.29        366.07         8.61 o                         
   3   2   1       3084.54       3112.05        67.85 o                         
   4   2   1       1915.43       1917.19        62.93 o                         
   5   2   1       2879.46       2907.53        64.97 o                         
   6   2   1        367.15        353.88         8.63 o                         
   7   2   1        145.55        136.75         4.71 o                         
   8   2   1          0.02          1.82         1.49 o                         
   9   2   1        184.99        165.04         6.00 o                         
  10   2   1         15.66         13.13         6.23 o                         
 -10   3   1        116.21         98.59         5.65 o                         
  -9   3   1        230.41        234.04         9.01 o                         
  -8   3   1          1.50          3.30         1.95 o                         
  -7   3   1          0.15          0.24         1.58 o                         
  -6   3   1         11.54         24.15         2.53 o                         
  -5   3   1          6.99          5.02         1.47 o                         
  -4   3   1        520.71        535.10        17.55 o                         
  -3   3   1        393.36        398.50        13.22 o                         
  -2   3   1       3760.40       3894.48        97.28 o                         
  -1   3   1       8044.00       7932.30       195.22 o                         
   0   3   1      29054.02      27283.60       574.86 o                         
   1   3   1      22167.82      22376.34       667.61 o                         
   2   3   1         31.46         51.13         4.50 o                         
   3   3   1       1335.06       1302.02        37.56 o                         
   4   3   1        350.20        388.60        13.88 o                         
   5   3   1        390.12        357.13         9.71 o                         
   6   3   1        499.52        502.21        13.27 o                         
   7   3   1        121.23        139.53         6.27 o                         
   8   3   1         24.04         24.79         3.61 o                         
   9   3   1        121.09        121.26         6.02 o                         
  10   3   1         36.01         41.50         7.71 o                         
 -10   4   1        167.01        147.28         8.60 o                         
  -9   4   1         10.93         10.85         2.35 o                         
  -8   4   1         21.56         17.95         2.77 o                         
  -7   4   1        130.88        150.31         8.44 o                         
  -6   4   1         67.83         71.93         4.60 o                         
  -5   4   1         34.34         32.72         2.90 o                         
  -4   4   1        182.40        188.32         6.48 o                         
  -3   4   1        781.58        765.28        22.94 o                         
  -2   4   1       3070.03       3262.93       142.99 o                         
  -1   4   1       5131.99       5735.98       174.95 o                         
   0   4   1       2552.64       2824.23        88.10 o                         
   1   4   1         71.63        105.09         6.67 o                         
   2   4   1       3701.84       3669.55       113.48 o                         
   3   4   1       2255.60       2269.46        59.59 o                         
   4   4   1       1227.53       1322.26        27.93 o                         
   5   4   1        835.96        939.59        25.88 o                         
   6   4   1        508.86        581.52        17.45 o                         
   7   4   1         63.22         74.01         4.86 o                         
   8   4   1        131.16        132.83         5.75 o                         
   9   4   1         46.54         45.94         3.84 o                         
  10   4   1        276.39        260.48        10.27 o                         
  -9   5   1        164.03        172.89         7.11 o                         
  -8   5   1          1.18          0.13         1.95 o                         
  -7   5   1         18.94         24.51         3.26 o                         
  -6   5   1        232.22        249.62         9.34 o                         
  -5   5   1       3244.66       3527.47        89.32 o                         
  -4   5   1        329.30        353.77        18.39 o                         
  -3   5   1        519.08        474.06        21.92 o                         
  -2   5   1        381.23        159.60        16.61 o                         
  -1   5   1        548.80        531.67        21.16 o                         
   0   5   1      13504.52      14863.90       447.18 o                         
   1   5   1        674.39        725.84        27.23 o                         
   2   5   1        865.49        523.84        33.23 o                         
   3   5   1          0.15          5.04         2.11 o                         
   4   5   1         12.56         11.68         1.95 o                         
   5   5   1       1126.19       1292.79        34.87 o                         
   6   5   1        135.21        131.41         6.27 o                         
   7   5   1       1941.83       2285.51        59.80 o                         
   8   5   1         75.72         69.15         4.22 o                         
   9   5   1         10.46         10.95         2.31 o                         
  -9   6   1        334.94        343.86        21.95 o                         
  -8   6   1        222.18        258.63        10.92 o                         
  -7   6   1         58.84         66.21         4.92 o                         
  -6   6   1        289.04        330.90        15.53 o                         
  -5   6   1        485.20        593.83        23.52 o                         
  -4   6   1        148.38        147.35         8.91 o                         
  -3   6   1       3311.18       2967.29       248.30 o                         
  -2   6   1         70.67         41.13        12.77 o                         
  -1   6   1        846.81        327.45        27.89 o                         
   0   6   1        406.19         98.56        11.49 o                         
   1   6   1         27.61         14.48         5.79 o                         
   2   6   1        781.72        732.70        58.14 o                         
   3   6   1        609.71        642.05        20.67 o                         
   4   6   1         38.25         41.15         5.11 o                         
   5   6   1       1403.10       1712.37        57.25 o                         
   6   6   1        513.59        602.25        23.61 o                         
   7   6   1        495.85        551.94        17.44 o                         
   8   6   1        165.85        180.08         9.16 o                         
   9   6   1          2.06          0.37         1.92 o                         
  -8   7   1        268.96        310.45        13.97 o                         
  -7   7   1        100.86        112.53         8.34 o                         
  -6   7   1        248.77        306.57        15.10 o                         
  -5   7   1         78.97         99.00        19.42 o                         
  -4   7   1        831.05        929.08        34.49 o                         
  -3   7   1        153.26        147.87         9.44 o                         
  -2   7   1         17.95          8.24         3.94 o                         
  -1   7   1        183.97         54.58        14.24 o                         
   0   7   1        317.17        180.96        21.95 o                         
   1   7   1        252.63        125.78        18.99 o                         
   2   7   1        157.75        133.92        14.24 o                         
   3   7   1        446.00        411.25        15.54 o                         
   4   7   1         63.06         63.76         6.47 o                         
   5   7   1        247.22        288.11        14.36 o                         
   6   7   1         14.58         15.38         3.87 o                         
   7   7   1         74.89         80.57         9.49 o                         
   8   7   1         32.46         30.84         3.39 o                         
  -8   8   1        226.89        244.45        14.24 o                         
  -7   8   1         75.41        100.28        13.05 o                         
  -6   8   1        167.10        203.94        11.39 o                         
  -5   8   1        484.38        570.11        23.09 o                         
  -4   8   1        845.11        975.77        36.04 o                         
  -3   8   1       1500.85       1470.13        51.30 o                         
  -2   8   1         76.85         52.99        11.65 o                         
  -1   8   1        436.94        236.83        19.90 o                         
   0   8   1         14.23         16.21         6.72 o                         
   1   8   1         40.20         37.90         8.09 o                         
   2   8   1       1182.15       1144.75        82.47 o                         
   3   8   1         92.00        106.83        11.97 o                         
   4   8   1         34.00         35.99         8.90 o                         
   5   8   1        162.90        225.30        12.25 o                         
   6   8   1          3.83          9.39         3.35 o                         
   7   8   1         71.15         82.04        15.42 o                         
   8   8   1         78.71         61.11         7.71 o                         
  -7   9   1          8.15          3.56         4.75 o                         
  -6   9   1        204.52        218.98        22.67 o                         
  -5   9   1         16.11         13.54         3.73 o                         
  -4   9   1         68.02         72.25        11.22 o                         
  -3   9   1          7.64         23.13        13.05 o                         
  -2   9   1         84.02         99.87        10.92 o                         
  -1   9   1         18.71         15.92         5.71 o                         
   0   9   1         55.94         58.73         8.14 o                         
   1   9   1        192.31        177.59        13.89 o                         
   2   9   1        659.56        729.06        32.92 o                         
   3   9   1         55.91         58.93        12.46 o                         
   4   9   1         59.77         54.73        10.37 o                         
   5   9   1        291.07        339.83        20.17 o                         
   6   9   1        149.77        189.49        19.28 o                         
   7   9   1          0.31          0.00         4.75 o                         
  -5  10   1        183.67        183.27        12.51 o                         
  -4  10   1        102.25        115.04        11.85 o                         
  -3  10   1         88.87         82.49        10.86 o                         
  -2  10   1        192.42        224.98        13.72 o                         
  -1  10   1        245.87        244.18        19.61 o                         
   0  10   1         27.08         28.02         5.62 o                         
   1  10   1         27.60         25.21         5.79 o                         
   2  10   1        216.22        187.05        18.93 o                         
   3  10   1          2.07          6.92         5.84 o                         
   4  10   1        205.17        210.19        14.91 o                         
   5  10   1         91.15         86.85        12.16 o                         
  -4  11   1          0.05         -2.37         5.34 o                         
  -3  11   1          2.59         -0.33         3.71 o                         
  -2  11   1         16.07         23.56         5.83 o                         
  -1  11   1        234.54        243.68        12.43 o                         
   0  11   1         63.14         74.92         6.79 o                         
   1  11   1        179.87        164.44         9.09 o                         
   2  11   1          0.38         -1.47         3.84 o                         
   3  11   1         21.92         20.44         5.03 o                         
 -10   0   2         39.74         36.19         4.75 o                         
  -8   0   2       2303.37       2347.51       103.24 o                         
  -6   0   2       9740.54       8598.25       360.40 o                         
  -4   0   2        559.57        522.06        28.48 o                         
  -2   0   2       2181.90       2269.93        49.25 o                         
   2   0   2      30998.41      31121.24       756.98 o                         
   4   0   2       2248.03       2406.24       108.58 o                         
   6   0   2       5136.65       5013.42       152.68 o                         
   8   0   2        390.52        419.64        19.63 o                         
  10   0   2         47.22         42.72         5.34 o                         
 -11   1   2        135.45        112.14         8.31 o                         
 -10   1   2          0.00          0.73         1.85 o                         
  -9   1   2        198.49        170.56         8.17 o                         
  -8   1   2         45.16         42.04         4.87 o                         
  -7   1   2         72.34         72.41         3.73 o                         
  -6   1   2       3192.73       2864.71        77.59 o                         
  -5   1   2       1154.99       1158.37        32.01 o                         
  -4   1   2        104.74        106.21         7.13 o                         
  -3   1   2       2435.01       2425.97        53.40 o                         
  -2   1   2        500.05        541.31         9.83 o                         
  -1   1   2       1232.07       1230.28        23.99 o                         
   0   1   2       2477.07       2507.33        53.69 o                         
   1   1   2        374.78        306.87         6.50 o                         
   2   1   2       2795.54       2902.38        51.12 o                         
   3   1   2         80.34         84.96         3.80 o                         
   4   1   2       4380.88       4596.22       142.01 o                         
   5   1   2        912.33        884.69        22.08 o                         
   6   1   2       2257.17       2387.75        52.83 o                         
   7   1   2        523.07        563.13        12.91 o                         
   8   1   2        383.35        363.12         9.38 o                         
   9   1   2          0.09         -0.80         1.61 o                         
  10   1   2          3.17          2.31         1.85 o                         
 -10   2   2        118.95        107.51         5.87 o                         
  -9   2   2         82.78         81.06         4.56 o                         
  -8   2   2        235.85        224.73         7.33 o                         
  -7   2   2        308.22        319.68         9.05 o                         
  -6   2   2         41.29         47.43         2.78 o                         
  -5   2   2        451.68        410.53        10.34 o                         
  -4   2   2        534.54        528.10        16.88 o                         
  -3   2   2        239.27        233.16         7.33 o                         
  -2   2   2       1557.38       1553.04        31.74 o                         
  -1   2   2        990.28        958.97        21.80 o                         
   1   2   2       1765.12       2030.32        44.19 o                         
   2   2   2         77.82         59.08         2.62 o                         
   3   2   2        105.32         97.94         4.07 o                         
   4   2   2        701.24        701.12        26.42 o                         
   5   2   2        208.54        211.51         8.16 o                         
   6   2   2          5.70          2.89         1.16 o                         
   7   2   2         45.81         47.86         2.86 o                         
   8   2   2        529.88        496.25        14.39 o                         
   9   2   2        588.01        559.58        14.54 o                         
  10   2   2          3.84          2.31         2.08 o                         
 -10   3   2         90.03         89.40         5.65 o                         
  -9   3   2         24.65         24.55         3.28 o                         
  -8   3   2         41.92         45.53         3.94 o                         
  -7   3   2        430.99        435.94        11.79 o                         
  -6   3   2        782.23        780.90        18.75 o                         
  -5   3   2         12.67          8.60         1.49 o                         
  -4   3   2       1599.08       1580.76        43.26 o                         
  -3   3   2       1337.41       1427.11        38.48 o                         
  -2   3   2        859.35        883.35        24.21 o                         
  -1   3   2      19165.82      18374.21       461.28 o                         
   0   3   2       1673.06       1765.34        60.12 o                         
   1   3   2       1967.01       2127.40        54.35 o                         
   2   3   2       2621.00       2705.76        68.38 o                         
   3   3   2        284.57        326.64         9.68 o                         
   4   3   2          8.57         10.69         2.32 o                         
   5   3   2       4328.12       4420.70        95.28 o                         
   6   3   2        468.18        489.32        13.02 o                         
   7   3   2          3.70          5.45         1.81 o                         
   8   3   2        144.27        172.85         7.33 o                         
   9   3   2        296.90        307.47        10.85 o                         
  10   3   2          8.93         10.98         2.10 o                         
 -10   4   2        266.86        258.09        15.13 o                         
  -9   4   2         19.50         20.68         3.13 o                         
  -8   4   2        167.46        174.30         7.69 o                         
  -7   4   2         76.42         73.74         4.82 o                         
  -6   4   2         18.14         22.47         2.71 o                         
  -5   4   2          0.90          1.85         1.56 o                         
  -4   4   2          3.90          3.85         1.50 o                         
  -3   4   2          1.13          1.34         2.35 o                         
  -2   4   2          0.03         -2.54         2.59 o                         
  -1   4   2         12.25         11.50         2.70 o                         
   0   4   2        897.63        945.00        32.09 o                         
   1   4   2         10.21         22.15         3.36 o                         
   2   4   2        330.87        323.64        11.48 o                         
   3   4   2        155.06        164.18         7.77 o                         
   4   4   2         16.84         19.51         1.88 o                         
   5   4   2         28.56         26.54         2.53 o                         
   6   4   2        616.04        677.77        19.74 o                         
   7   4   2        760.10        826.88        23.97 o                         
   8   4   2        541.04        594.94        18.35 o                         
   9   4   2          2.59          4.32         2.13 o                         
  10   4   2         26.33         20.17         4.75 o                         
  -9   5   2          5.26          7.71         2.24 o                         
  -8   5   2        220.45        254.29        10.69 o                         
  -7   5   2         94.00        104.96         6.16 o                         
  -6   5   2       1009.80       1154.41        31.90 o                         
  -5   5   2       1015.26       1087.36        30.05 o                         
  -4   5   2        561.11        615.32        23.38 o                         
  -3   5   2          1.82          5.62         4.96 o                         
  -2   5   2       2929.95       2898.73       145.66 o                         
  -1   5   2        916.79        963.82        34.39 o                         
   0   5   2          0.48          5.04         2.94 o                         
   1   5   2       2127.51       2506.10        80.32 o                         
   2   5   2          0.04          2.46         2.47 o                         
   3   5   2        599.66        586.70        18.60 o                         
   4   5   2        183.65        210.27         7.79 o                         
   5   5   2          0.60          3.64         1.60 o                         
   6   5   2         22.07         32.88         3.30 o                         
   7   5   2        173.65        184.59         7.92 o                         
   8   5   2         22.53         27.66         2.86 o                         
   9   5   2        317.47        305.20        19.77 o                         
  -9   6   2        101.86        111.14         7.24 o                         
  -8   6   2          3.94          4.53         2.13 o                         
  -7   6   2          4.91          6.97         3.05 o                         
  -6   6   2        143.80        177.43        10.53 o                         
  -5   6   2        722.60        818.07        30.48 o                         
  -4   6   2        344.48        390.01        17.01 o                         
  -3   6   2         47.40         39.07         8.65 o                         
  -2   6   2         63.95         67.01         5.32 o                         
  -1   6   2         82.26         18.58         6.49 o                         
   0   6   2          2.34         -2.61         3.58 o                         
   1   6   2        183.29        194.07        24.49 o                         
   2   6   2         86.08         54.60         4.88 o                         
   3   6   2        759.84        664.46        21.11 o                         
   4   6   2        216.28        233.31        11.74 o                         
   5   6   2          1.31          1.55         2.52 o                         
   6   6   2        425.89        483.58        15.69 o                         
   7   6   2        282.15        289.71        12.89 o                         
   8   6   2        151.41        174.70         9.51 o                         
   9   6   2        443.44        428.59        29.30 o                         
  -8   7   2          0.79          2.46         2.59 o                         
  -7   7   2        260.95        326.54        15.40 o                         
  -6   7   2        485.11        549.54        22.94 o                         
  -5   7   2        525.03        625.78        24.95 o                         
  -4   7   2        511.16        542.30        22.48 o                         
  -3   7   2        708.43        686.86        26.87 o                         
  -2   7   2        420.37        390.20        16.88 o                         
  -1   7   2         37.77         17.21         7.55 o                         
   0   7   2         75.39         48.65        14.24 o                         
   1   7   2        880.89        446.71        33.82 o                         
   2   7   2        147.37        130.57        12.40 o                         
   3   7   2        688.24        716.53        23.30 o                         
   4   7   2          0.58         -2.82         2.82 o                         
   5   7   2        315.64        359.49        16.25 o                         
   6   7   2          2.99          3.13         2.92 o                         
   7   7   2        107.58        111.02         8.54 o                         
   8   7   2          1.21          3.63         2.28 o                         
  -8   8   2        173.97        153.08        10.68 o                         
  -7   8   2        217.89        257.07        12.68 o                         
  -6   8   2         22.14         25.09         4.51 o                         
  -5   8   2        431.40        493.03        20.81 o                         
  -4   8   2        466.11        499.97        21.49 o                         
  -3   8   2         60.97         55.44        10.01 o                         
  -2   8   2       1175.03        761.15       118.66 o                         
  -1   8   2        368.72        244.61        36.19 o                         
   0   8   2         79.47         61.61        18.86 o                         
   1   8   2         19.71         11.82         5.68 o                         
   2   8   2        133.36        111.31        11.82 o                         
   3   8   2       1115.34       1173.96        45.72 o                         
   4   8   2        301.64        325.08        15.35 o                         
   5   8   2         47.23         57.15         8.21 o                         
   6   8   2         66.70         90.99        16.27 o                         
   7   8   2         13.99          9.91         3.96 o                         
  -7   9   2         60.48         58.74         8.90 o                         
  -6   9   2        287.79        293.30        22.97 o                         
  -5   9   2        632.61        752.89        50.20 o                         
  -4   9   2        298.51        336.91        37.35 o                         
  -3   9   2        553.94        596.25        68.53 o                         
  -2   9   2         52.26         52.99         7.70 o                         
  -1   9   2        585.79        640.62        31.99 o                         
   0   9   2         45.91         40.13         7.34 o                         
   1   9   2        118.20        122.19        14.54 o                         
   2   9   2        127.06        123.34        15.12 o                         
   3   9   2         57.40         63.52        10.48 o                         
   4   9   2         13.65         23.00         7.20 o                         
   5   9   2         80.33         99.60        20.77 o                         
   6   9   2         71.26         63.30         7.88 o                         
  -5  10   2         72.99         79.06         8.54 o                         
  -4  10   2        759.46        882.85        36.31 o                         
  -3  10   2        128.76        186.66        15.25 o                         
  -2  10   2         48.80         76.80        11.39 o                         
  -1  10   2        142.65        133.75        10.88 o                         
   0  10   2         40.70         53.26         6.94 o                         
   1  10   2        134.84        145.98        16.01 o                         
   2  10   2        152.12        141.69        11.65 o                         
   3  10   2         13.52         15.72         6.04 o                         
   4  10   2         10.99          8.12         4.97 o                         
   5  10   2        200.26        202.77        21.36 o                         
  -4  11   2          7.70          8.31        10.09 o                         
  -3  11   2         17.21         13.72         4.81 o                         
  -2  11   2         59.53         91.96         9.80 o                         
  -1  11   2         34.18         34.70         7.76 o                         
   0  11   2        174.14        158.64         8.94 o                         
   1  11   2        139.34        112.15         7.66 o                         
   2  11   2          8.05          9.30         7.01 o                         
   3  11   2         17.09         25.03         5.48 o                         
 -11   0   3          1.24          4.75         3.56 o                         
  -9   0   3         16.28         16.02         3.56 o                         
  -7   0   3        500.42        536.89        26.70 o                         
  -5   0   3        171.81        188.08        16.02 o                         
  -3   0   3       9674.88       9462.51       284.40 o                         
  -1   0   3       2899.38       2865.57        70.57 o                         
   1   0   3         86.99         56.42         4.45 o                         
   3   0   3         51.50         52.02         3.87 o                         
   5   0   3       2367.71       2405.55        62.01 o                         
   7   0   3       1250.00       1407.57        46.24 o                         
   9   0   3        204.91        199.91        10.26 o                         
 -10   1   3        616.04        573.61        19.92 o                         
  -9   1   3        684.84        660.30        22.86 o                         
  -8   1   3        521.16        508.48        14.84 o                         
  -7   1   3         85.06         87.40         4.33 o                         
  -6   1   3       3890.63       3508.40       108.58 o                         
  -5   1   3        157.15         98.77         5.67 o                         
  -4   1   3         21.53         35.10         3.87 o                         
  -3   1   3        277.09        294.27         8.45 o                         
  -2   1   3      51028.74      45532.02      1153.26 o                         
  -1   1   3       1835.36       1805.32        34.86 o                         
   0   1   3        543.17        562.46        12.83 o                         
   1   1   3      10208.15      10234.03       215.64 o                         
   2   1   3       2966.75       3030.65        65.33 o                         
   3   1   3        340.93        360.26        11.37 o                         
   4   1   3       4080.99       3989.07       115.07 o                         
   5   1   3        804.98        800.66        18.13 o                         
   6   1   3         34.66         32.28         2.29 o                         
   7   1   3        296.90        315.09         8.19 o                         
   8   1   3         34.59         36.68         2.73 o                         
   9   1   3        127.20        113.25         4.87 o                         
  10   1   3        200.78        179.50         7.97 o                         
 -10   2   3        262.50        239.42        10.07 o                         
  -9   2   3        112.36        100.62         4.90 o                         
  -8   2   3          2.69          3.21         1.81 o                         
  -7   2   3         15.38         18.72         2.06 o                         
  -6   2   3        531.05        539.01        13.44 o                         
  -5   2   3        334.39        366.81        10.26 o                         
  -4   2   3       1431.36       1384.78        37.79 o                         
  -3   2   3        677.74        683.06        19.75 o                         
  -2   2   3       6624.98       6411.71       122.21 o                         
  -1   2   3        828.76        795.85        21.24 o                         
   0   2   3       1936.79       1929.24        48.76 o                         
   1   2   3      26791.71      25771.88       627.03 o                         
   2   2   3       9063.78       9243.93       175.57 o                         
   3   2   3        631.96        617.81        17.04 o                         
   4   2   3        605.10        686.73        31.15 o                         
   5   2   3        922.91        933.40        20.92 o                         
   6   2   3        314.73        323.24         9.27 o                         
   7   2   3         82.66         85.64         3.36 o                         
   8   2   3        108.83         94.86         4.21 o                         
   9   2   3          2.38          4.80         1.81 o                         
  10   2   3          2.25          9.22         2.28 o                         
 -10   3   3       1530.37       1446.03        91.93 o                         
  -9   3   3        410.29        431.68        15.94 o                         
  -8   3   3        401.88        389.01        10.93 o                         
  -7   3   3        228.08        230.80         7.33 o                         
  -6   3   3         75.54         74.87         3.64 o                         
  -5   3   3       1935.96       1767.75        48.00 o                         
  -4   3   3       3127.87       3240.33        83.58 o                         
  -3   3   3        183.81        191.01         7.86 o                         
  -2   3   3        245.30        255.03        10.69 o                         
  -1   3   3         40.52         51.20         5.03 o                         
   0   3   3       2710.44       2954.72        90.83 o                         
   1   3   3       3019.84       3224.31        80.95 o                         
   2   3   3         50.57         58.56         3.66 o                         
   3   3   3         25.60         43.24         3.19 o                         
   4   3   3          1.64          1.73         2.57 o                         
   5   3   3       1360.99       1432.80        38.17 o                         
   6   3   3         20.63         18.57         2.15 o                         
   7   3   3         73.14         77.63         3.81 o                         
   8   3   3        300.58        296.24        10.56 o                         
   9   3   3         78.21         72.48         4.75 o                         
  10   3   3        111.29         90.77         4.75 o                         
 -10   4   3        401.57        358.80        22.25 o                         
  -9   4   3          6.36         10.09         2.52 o                         
  -8   4   3        618.84        658.57        19.93 o                         
  -7   4   3        209.83        243.53         9.29 o                         
  -6   4   3        315.45        320.31        10.98 o                         
  -5   4   3       1957.70       2005.24        68.38 o                         
  -4   4   3        305.67        330.29         9.54 o                         
  -3   4   3       2903.50       2713.37        70.33 o                         
  -2   4   3       1035.41       1044.11        49.84 o                         
  -1   4   3       1632.44       1755.44        80.10 o                         
   0   4   3       2345.65       2528.56        89.59 o                         
   1   4   3        122.61        151.16         7.94 o                         
   2   4   3         88.72         78.22         5.30 o                         
   3   4   3         21.48         20.19         3.84 o                         
   4   4   3       1222.30       1258.35        31.09 o                         
   5   4   3        562.21        610.74        15.42 o                         
   6   4   3        245.65        285.38         9.99 o                         
   7   4   3        161.10        174.26         7.38 o                         
   8   4   3        239.09        268.23         9.58 o                         
   9   4   3        129.73        111.88         5.68 o                         
  10   4   3         32.59         27.98         3.26 o                         
  -9   5   3        290.50        316.62        12.57 o                         
  -8   5   3        937.83       1006.19        28.50 o                         
  -7   5   3        281.74        320.88        11.46 o                         
  -6   5   3        389.94        441.39        14.38 o                         
  -5   5   3        902.54        963.00        35.48 o                         
  -4   5   3       1887.47       1809.09        59.71 o                         
  -3   5   3         98.28         77.83         7.25 o                         
  -1   5   3       3983.63       4100.54       172.95 o                         
   0   5   3       4866.68       5474.13       168.44 o                         
   1   5   3       6431.41       6702.72       204.72 o                         
   2   5   3        134.81        116.29        15.43 o                         
   3   5   3         21.06         22.92         2.79 o                         
   4   5   3        653.53        707.67        28.83 o                         
   5   5   3        578.93        606.44        18.01 o                         
   6   5   3        709.54        772.13        22.45 o                         
   7   5   3        713.02        781.21        23.00 o                         
   8   5   3        110.01        121.35         6.59 o                         
   9   5   3          0.00         -0.06         1.75 o                         
  -9   6   3        537.02        553.50        27.89 o                         
  -8   6   3         60.14         77.40         7.24 o                         
  -7   6   3          7.77          6.81         3.40 o                         
  -6   6   3         38.62         37.87        10.93 o                         
  -5   6   3        227.39        252.20        12.62 o                         
  -4   6   3          8.86         12.82         4.28 o                         
  -3   6   3        299.23        276.26        43.88 o                         
  -2   6   3       1991.28       1556.06       198.73 o                         
  -1   6   3       1882.38        486.20        33.52 o                         
   0   6   3       1262.87        612.83        41.53 o                         
   1   6   3       1011.49        468.66        32.04 o                         
   2   6   3        896.51        742.51        44.13 o                         
   3   6   3       1035.63       1106.68        32.25 o                         
   4   6   3        565.93        702.62        26.22 o                         
   5   6   3          1.85          0.82         1.92 o                         
   6   6   3         34.79         40.53         3.82 o                         
   7   6   3        160.28        199.55         9.28 o                         
   8   6   3        964.32       1050.90        37.42 o                         
   9   6   3         22.76         27.19         3.94 o                         
  -8   7   3        139.10        172.19         9.66 o                         
  -7   7   3        148.98        154.40         9.66 o                         
  -5   7   3        864.59       1058.53        38.43 o                         
  -4   7   3        876.87        916.57        34.36 o                         
  -3   7   3        401.52        407.30        34.12 o                         
  -2   7   3        449.62        374.42        16.88 o                         
  -1   7   3         42.61         11.90         6.99 o                         
   0   7   3        139.18         97.25        28.78 o                         
   1   7   3        124.81         81.28        16.02 o                         
   2   7   3         25.63         20.54         5.63 o                         
   3   7   3         53.07         70.70         6.87 o                         
   4   7   3         50.73         56.70         9.87 o                         
   5   7   3        114.61        155.28         9.66 o                         
   6   7   3        362.26        423.77        18.53 o                         
   7   7   3       1149.23       1294.53        54.29 o                         
   8   7   3        119.06        133.62         6.52 o                         
  -8   8   3          3.50         11.27         3.56 o                         
  -7   8   3        123.64        149.31        12.76 o                         
  -6   8   3        156.96        182.27        21.65 o                         
  -5   8   3          0.00          4.53         3.07 o                         
  -4   8   3        503.08        607.10        24.64 o                         
  -3   8   3       1481.34       1396.52        49.59 o                         
  -2   8   3         57.60         41.91         8.02 o                         
  -1   8   3        231.03        168.08        23.87 o                         
   0   8   3          0.01         -2.06         4.79 o                         
   1   8   3         31.65         30.76        12.61 o                         
   2   8   3        402.14        366.43        20.96 o                         
   3   8   3         85.76         72.56         9.85 o                         
   4   8   3        267.91        304.64        14.54 o                         
   5   8   3        614.23        760.66        28.88 o                         
   6   8   3        299.34        329.62        15.25 o                         
   7   8   3         47.13         42.08         9.22 o                         
  -7   9   3         28.49         45.09         9.49 o                         
  -6   9   3        177.70        199.99        18.05 o                         
  -5   9   3        165.53        180.88        15.68 o                         
  -4   9   3        423.47        451.95        31.72 o                         
  -3   9   3         75.98         79.07        13.05 o                         
  -2   9   3        241.93        224.40        18.85 o                         
  -1   9   3        234.55        214.66        30.40 o                         
   0   9   3        598.00        535.05        35.37 o                         
   1   9   3         26.58         33.43         7.22 o                         
   2   9   3        342.96        342.89        19.92 o                         
   3   9   3         94.99         97.58        19.93 o                         
   4   9   3        155.68        161.38        16.61 o                         
   5   9   3        207.07        217.75        18.99 o                         
   6   9   3        676.27        707.74        59.92 o                         
  -5  10   3         59.72         56.65         7.24 o                         
  -4  10   3       1786.02       2159.57        74.74 o                         
  -3  10   3        343.15        386.01        21.62 o                         
  -2  10   3         19.80         34.76         8.41 o                         
  -1  10   3         22.12         23.34         5.25 o                         
   0  10   3         92.15         83.01         8.06 o                         
   1  10   3         83.62         88.90         8.66 o                         
   2  10   3        131.56        164.73        11.35 o                         
   3  10   3         66.34         93.45        13.05 o                         
   4  10   3          9.76         16.51         5.48 o                         
   5  10   3        282.51        290.44        39.43 o                         
  -3  11   3          2.45          5.93         3.78 o                         
  -2  11   3        115.27        132.92        11.30 o                         
  -1  11   3         55.57         47.91         6.83 o                         
   0  11   3          3.75          6.05         4.23 o                         
   1  11   3        860.89        833.55        61.94 o                         
   2  11   3          2.90          4.85         3.53 o                         
   3  11   3          5.63          3.93         3.59 o                         
 -10   0   4         18.80         18.39         4.15 o                         
  -8   0   4          8.61         10.09         3.56 o                         
  -6   0   4       1103.87        904.09        40.94 o                         
  -4   0   4       1807.64       1780.36        81.88 o                         
  -2   0   4      29220.75      28285.39       595.70 o                         
   0   0   4       2724.09       2760.55        69.03 o                         
   2   0   4       3565.74       3743.86       161.35 o                         
   4   0   4       4023.49       4381.80       192.23 o                         
   6   0   4        761.61        810.67        27.96 o                         
   8   0   4        206.64        198.34         7.69 o                         
  10   0   4        462.14        444.93        22.55 o                         
 -11   1   4          9.15         10.09         2.97 o                         
 -10   1   4         28.14         26.88         3.13 o                         
  -9   1   4        323.52        342.98        13.43 o                         
  -8   1   4         45.56         40.93         3.19 o                         
  -7   1   4         21.58         20.51         3.02 o                         
  -6   1   4        144.15        127.07         4.90 o                         
  -5   1   4        781.11        731.62        21.46 o                         
  -4   1   4        541.68        541.06        16.90 o                         
  -3   1   4       2273.57       2339.35        51.84 o                         
  -2   1   4        673.06        704.07        16.83 o                         
  -1   1   4        103.91        108.48         3.01 o                         
   0   1   4        291.98        302.91         6.84 o                         
   1   1   4      19792.67      20946.63       755.79 o                         
   2   1   4       1217.32       1283.18        28.60 o                         
   3   1   4         23.03         26.10         5.17 o                         
   4   1   4         29.97         33.97         4.37 o                         
   5   1   4        297.15        289.79         6.58 o                         
   6   1   4         48.74         55.70         2.92 o                         
   7   1   4          5.97          4.67         1.59 o                         
   8   1   4         13.40         11.60         1.73 o                         
   9   1   4          1.07          2.52         1.54 o                         
  10   1   4          4.23         10.27         2.28 o                         
 -10   2   4        166.29        155.70         8.01 o                         
  -9   2   4       1021.49        948.16        32.95 o                         
  -8   2   4       1624.69       1620.69        42.02 o                         
  -7   2   4        120.53        115.68         5.17 o                         
  -6   2   4       2105.98       1991.71        58.31 o                         
  -5   2   4       4422.07       3936.71        69.91 o                         
  -4   2   4        107.83        119.21         6.39 o                         
  -3   2   4         56.19         64.92         4.38 o                         
  -2   2   4        938.18        924.82        19.37 o                         
  -1   2   4      11386.87      11005.71       268.75 o                         
   0   2   4       3393.03       3435.96        85.41 o                         
   1   2   4         11.98          7.30         0.95 o                         
   2   2   4         81.91        104.54         3.67 o                         
   3   2   4         71.26         83.45         4.66 o                         
   4   2   4       2917.34       3015.61        95.86 o                         
   5   2   4        474.63        506.51        13.74 o                         
   6   2   4        390.04        339.12         9.67 o                         
   7   2   4        148.07        141.76         4.37 o                         
   8   2   4        246.38        243.10         7.10 o                         
   9   2   4         29.00         26.08         2.90 o                         
  10   2   4       1169.68        957.61        40.37 o                         
 -10   3   4         82.91         71.93         9.34 o                         
  -9   3   4         48.34         36.60         3.97 o                         
  -8   3   4        340.12        331.31        11.54 o                         
  -7   3   4       1191.59       1192.34        27.89 o                         
  -6   3   4         98.81        113.84         4.86 o                         
  -5   3   4        152.54        156.29         5.31 o                         
  -4   3   4        746.67        832.61        24.89 o                         
  -3   3   4        166.96        153.74         6.93 o                         
  -2   3   4       1011.32        985.54        32.51 o                         
  -1   3   4        857.48        905.84        24.78 o                         
   0   3   4       1064.01       1106.99        36.07 o                         
   1   3   4       7273.22       7584.42       186.65 o                         
   2   3   4         51.43         73.74         5.03 o                         
   3   3   4       4255.47       4289.51       107.77 o                         
   4   3   4        531.64        506.10        12.44 o                         
   5   3   4        104.31         87.90         4.85 o                         
   6   3   4        108.09        123.95         4.88 o                         
   7   3   4        303.81        305.36         8.35 o                         
   8   3   4        149.97        129.82         5.05 o                         
   9   3   4        105.15        100.56         5.59 o                         
  10   3   4          0.02          2.21         1.77 o                         
 -10   4   4        122.40        102.61         5.65 o                         
  -9   4   4         23.44         24.63         3.36 o                         
  -8   4   4        504.19        547.17        17.09 o                         
  -7   4   4          0.06          1.83         1.95 o                         
  -6   4   4          0.07          1.31         1.58 o                         
  -5   4   4       1330.79       1414.32        37.57 o                         
  -4   4   4        325.39        299.08         8.91 o                         
  -3   4   4        251.21        263.61        12.99 o                         
  -2   4   4       2685.60       2615.68       116.88 o                         
  -1   4   4          2.37          2.97         2.97 o                         
   0   4   4       2268.91       2232.98        70.48 o                         
   1   4   4      10009.50      10495.09       315.65 o                         
   2   4   4        754.39        709.22        21.03 o                         
   3   4   4       3837.27       4081.79        90.48 o                         
   4   4   4         51.52         62.56         3.47 o                         
   5   4   4        859.90        945.67        22.78 o                         
   6   4   4        493.13        554.71        14.88 o                         
   7   4   4        370.73        393.87        13.13 o                         
   8   4   4        783.31        803.43        20.31 o                         
   9   4   4        375.79        340.75        11.54 o                         
  10   4   4          2.00          0.89         2.08 o                         
  -9   5   4        320.54        331.27        12.79 o                         
  -8   5   4        961.67       1078.70        37.34 o                         
  -7   5   4        209.66        260.04         9.99 o                         
  -6   5   4        158.66        179.52         7.52 o                         
  -5   5   4        360.51        401.90        17.09 o                         
  -4   5   4       2160.78       1958.30        64.10 o                         
  -3   5   4        370.77        286.20        13.35 o                         
  -1   5   4        532.18        650.04        25.16 o                         
   0   5   4          8.86          6.82         2.94 o                         
   1   5   4        928.17       1012.04        35.59 o                         
   2   5   4       1055.28        833.84        44.11 o                         
   3   5   4        490.47        404.80        10.45 o                         
   4   5   4        106.00        106.45         4.70 o                         
   5   5   4        194.93        219.85         8.17 o                         
   6   5   4         24.29         16.55         3.23 o                         
   7   5   4        120.36        120.43         8.53 o                         
   8   5   4         52.27         68.26         4.12 o                         
   9   5   4         81.90         88.95         4.92 o                         
  -9   6   4        164.82        150.11        10.68 o                         
  -8   6   4          0.30          1.78         2.65 o                         
  -7   6   4       1273.97       1539.47        77.13 o                         
  -6   6   4         71.77         83.65        12.76 o                         
  -5   6   4       2595.01       2911.27        93.61 o                         
  -4   6   4         43.92         52.46        14.21 o                         
  -3   6   4       1280.56        800.32        49.25 o                         
  -2   6   4        720.23        568.66       109.17 o                         
  -1   6   4         21.87         14.94         9.93 o                         
   0   6   4       2034.72       1871.28       265.18 o                         
   1   6   4        135.53         37.97        11.27 o                         
   2   6   4       2175.45       1973.31        76.37 o                         
   3   6   4        146.00        168.75         8.03 o                         
   4   6   4        176.22        186.54        11.13 o                         
   5   6   4        204.57        235.12         8.99 o                         
   6   6   4        986.37       1116.70        33.52 o                         
   7   6   4       1165.86       1259.99        34.83 o                         
   8   6   4         76.90        101.25         7.96 o                         
   9   6   4         56.81         40.39         4.49 o                         
  -8   7   4        801.82        889.30        31.57 o                         
  -7   7   4        275.47        330.02        15.25 o                         
  -6   7   4         31.12         32.11         5.61 o                         
  -5   7   4        633.83        786.04        30.21 o                         
  -4   7   4        419.46        442.70        19.54 o                         
  -3   7   4        187.27        183.31        28.18 o                         
  -2   7   4          0.89         -2.76         4.31 o                         
  -1   7   4        581.77        214.19        24.33 o                         
   0   7   4         44.68         26.00        10.79 o                         
   2   7   4         17.90          8.40         4.35 o                         
   3   7   4        105.34         96.82         6.51 o                         
   4   7   4        535.03        648.17        25.22 o                         
   5   7   4         12.31         13.30         3.59 o                         
   6   7   4        106.97        121.36        18.52 o                         
   7   7   4        110.10        107.44         8.01 o                         
   8   7   4        231.11        271.57        10.08 o                         
  -8   8   4         46.14         52.21         5.93 o                         
  -7   8   4          2.36          0.82         2.52 o                         
  -6   8   4        155.13        170.53         9.45 o                         
  -5   8   4        661.42        803.94        40.05 o                         
  -4   8   4       3238.50       3631.17       130.23 o                         
  -3   8   4          3.84          5.73         3.30 o                         
  -2   8   4        121.92        103.88        11.07 o                         
  -1   8   4        147.73        100.45        21.16 o                         
   0   8   4        382.02        191.23        41.53 o                         
   1   8   4        217.22        241.30        19.28 o                         
   2   8   4        158.99        174.94        14.43 o                         
   3   8   4         70.23         84.66        10.22 o                         
   4   8   4         24.91         28.14         8.59 o                         
   5   8   4        169.85        236.73        12.55 o                         
   6   8   4        503.20        601.41        23.64 o                         
   7   8   4          8.33          9.69         2.98 o                         
  -7   9   4          9.79          5.93         4.75 o                         
  -6   9   4         14.18         13.61         3.38 o                         
  -5   9   4         12.28          8.67         3.40 o                         
  -4   9   4          5.80          7.54         4.24 o                         
  -3   9   4         97.08        114.14        15.03 o                         
  -2   9   4         16.75         25.59         9.10 o                         
  -1   9   4          0.68          0.91         4.40 o                         
   0   9   4       1921.37       1736.14       153.06 o                         
   1   9   4        265.39        223.65        16.35 o                         
   2   9   4         37.94         30.06         6.75 o                         
   3   9   4         48.55         37.75         7.02 o                         
   4   9   4        195.88         55.18        23.14 o                         
   5   9   4         44.15         63.46        17.21 o                         
   6   9   4        233.73        261.06        18.99 o                         
  -5  10   4        677.37        779.78        39.46 o                         
  -4  10   4        285.87        374.55        19.77 o                         
  -3  10   4        201.62        244.45        16.72 o                         
  -2  10   4        188.56        192.00        16.12 o                         
  -1  10   4         79.43         71.65         8.62 o                         
   0  10   4         53.14         66.27         7.76 o                         
   1  10   4         10.49         17.25         4.93 o                         
   2  10   4          1.58          4.94         4.24 o                         
   3  10   4        164.02        187.71        34.12 o                         
   4  10   4         30.04         43.69         7.90 o                         
   5  10   4        392.07        369.96        19.10 o                         
  -3  11   4         61.06         63.86         7.75 o                         
  -2  11   4         10.36         12.77         5.23 o                         
  -1  11   4          3.38          3.42         4.72 o                         
   0  11   4          0.43          2.14         3.90 o                         
   1  11   4          3.23          5.18         3.52 o                         
   2  11   4          4.39          2.00         3.19 o                         
   3  11   4         98.27        106.14        13.94 o                         
 -11   0   5         30.04         40.35         5.34 o                         
  -9   0   5        845.12        819.90        39.16 o                         
  -7   0   5        191.42        187.49        11.87 o                         
  -5   0   5         95.65        114.13         8.01 o                         
  -3   0   5          8.53          9.66         2.97 o                         
  -1   0   5        745.79        625.50        14.09 o                         
   1   0   5      27934.52      28053.85      1179.98 o                         
   3   0   5         16.87         25.65         3.46 o                         
   5   0   5        778.01        820.02        23.09 o                         
   7   0   5        976.02       1108.21        37.58 o                         
   9   0   5       1270.83       1117.51        38.25 o                         
 -11   1   5         34.36         26.70         4.15 o                         
 -10   1   5        746.59        736.03        26.70 o                         
  -9   1   5        358.11        338.13        13.43 o                         
  -8   1   5        555.51        537.50        19.30 o                         
  -7   1   5        799.56        757.39        20.67 o                         
  -6   1   5       1214.42       1160.97        33.99 o                         
  -5   1   5       2229.46       2224.67        49.61 o                         
  -4   1   5         34.27         38.33         3.96 o                         
  -3   1   5        651.72        684.22        19.53 o                         
  -2   1   5      17812.09      17484.68       301.30 o                         
  -1   1   5       4835.07       4837.23        92.07 o                         
   0   1   5       1880.29       2009.15        38.68 o                         
   1   1   5       4127.78       4179.66        89.07 o                         
   2   1   5       5543.69       5590.78       119.03 o                         
   3   1   5         14.60         13.00         1.67 o                         
   4   1   5        702.86        673.48        25.58 o                         
   5   1   5       1079.33       1104.38        21.57 o                         
   6   1   5        328.97        365.64         9.07 o                         
   7   1   5        103.02        124.43         5.20 o                         
   8   1   5         80.96         77.76         3.87 o                         
   9   1   5          4.81          4.73         1.63 o                         
  10   1   5        189.64        157.84         6.38 o                         
 -10   2   5          5.81          9.75         2.28 o                         
  -9   2   5         40.59         45.84         3.53 o                         
  -8   2   5       3858.83       3728.22        93.17 o                         
  -7   2   5          8.49          8.71         1.92 o                         
  -6   2   5       3998.93       3802.70        94.20 o                         
  -5   2   5       1435.92       1276.17        24.27 o                         
  -4   2   5       1458.28       1511.19        40.99 o                         
  -3   2   5        763.33        692.10        19.98 o                         
  -2   2   5       4479.34       4489.73        78.84 o                         
  -1   2   5        583.06        631.36        17.35 o                         
   0   2   5       2181.69       1969.01        50.13 o                         
   1   2   5      16697.80      16750.68       500.84 o                         
   2   2   5       6407.63       6688.42       142.09 o                         
   3   2   5        242.93        222.61         7.99 o                         
   4   2   5         76.33        107.46         8.54 o                         
   5   2   5        825.36        694.23        30.72 o                         
   6   2   5       1167.39       1217.61        25.43 o                         
   7   2   5        314.21        332.66         7.93 o                         
   8   2   5       1078.72        983.67        21.39 o                         
   9   2   5         41.58         45.10         3.37 o                         
  10   2   5        102.99         82.40         4.55 o                         
 -10   3   5        684.54        583.36        54.88 o                         
  -9   3   5       1403.33       1367.87        36.19 o                         
  -8   3   5         75.74         84.37         6.60 o                         
  -7   3   5        208.67        203.21         6.69 o                         
  -6   3   5         66.05         59.08         3.40 o                         
  -5   3   5        703.67        611.15        22.62 o                         
  -4   3   5       6064.38       5893.66       147.98 o                         
  -3   3   5        363.47        349.98        15.10 o                         
  -2   3   5        400.62        422.43        16.35 o                         
  -1   3   5       2777.91       2844.67        88.10 o                         
   0   3   5         65.82         86.50         4.98 o                         
   1   3   5       1381.52       1473.39        38.45 o                         
   2   3   5         98.16        127.04         5.47 o                         
   3   3   5         18.57         26.51         3.20 o                         
   4   3   5        250.39        266.76         7.66 o                         
   5   3   5       2217.57       2291.79        59.31 o                         
   6   3   5        226.09        253.79         7.94 o                         
   7   3   5        282.80        328.90         8.89 o                         
   8   3   5        648.10        608.07        14.50 o                         
   9   3   5        126.54        112.46         5.79 o                         
  10   3   5         12.61          9.15         3.56 o                         
 -10   4   5          0.27          0.34         1.46 o                         
  -9   4   5        286.48        290.90        11.95 o                         
  -8   4   5         80.55         69.08         5.45 o                         
  -7   4   5       1655.90       1728.92        45.83 o                         
  -6   4   5         41.85         45.03         3.79 o                         
  -5   4   5       1074.67       1092.46        29.79 o                         
  -4   4   5         18.21         21.75         3.15 o                         
  -3   4   5       2886.40       2818.75        89.98 o                         
  -2   4   5        693.80        711.32        36.79 o                         
  -1   4   5          2.17          5.34         2.97 o                         
   0   4   5      10980.79      10963.10       329.92 o                         
   1   4   5        381.47        416.65        16.05 o                         
   2   4   5        495.73        510.27        16.05 o                         
   3   4   5       1379.31       1434.63        34.76 o                         
   4   4   5          1.30          4.83         1.69 o                         
   5   4   5          9.72          9.15         1.62 o                         
   6   4   5          7.90          8.96         1.83 o                         
   7   4   5          2.82          1.12         1.63 o                         
   8   4   5        412.37        466.26        14.89 o                         
   9   4   5         13.51         17.35         2.53 o                         
  10   4   5         89.75         99.08         7.12 o                         
  -9   5   5        126.25        116.25        10.38 o                         
  -8   5   5        309.20        327.17        11.67 o                         
  -7   5   5          0.80          5.59         2.13 o                         
  -6   5   5        245.56        255.49        11.52 o                         
  -5   5   5        536.62        550.50        21.67 o                         
  -4   5   5        332.04        391.56        31.74 o                         
  -3   5   5        717.28        386.78        29.07 o                         
  -1   5   5        314.99        332.12        21.66 o                         
   0   5   5       1221.58       1133.88        38.64 o                         
   1   5   5        443.52        555.28        16.69 o                         
   2   5   5          1.81         13.44         1.97 o                         
   3   5   5         61.34         51.30         3.07 o                         
   4   5   5        481.24        560.65        21.41 o                         
   5   5   5        209.40        236.05        10.75 o                         
   6   5   5          7.24         14.34         2.35 o                         
   7   5   5       3729.90       4112.48       104.15 o                         
   8   5   5          0.41         -0.03         1.79 o                         
   9   5   5          5.70          2.35         1.92 o                         
  -9   6   5         44.56         37.97         5.34 o                         
  -8   6   5         84.79        113.43         7.90 o                         
  -7   6   5        215.60        244.45        20.77 o                         
  -6   6   5          0.03          0.42         2.59 o                         
  -5   6   5       3509.13       4114.72       129.51 o                         
  -4   6   5        338.97        356.15        16.34 o                         
  -3   6   5        293.47        250.93        37.68 o                         
  -2   6   5        180.35        150.11        10.09 o                         
  -1   6   5          0.53          2.39         2.04 o                         
   0   6   5        568.91        191.28        26.40 o                         
   1   6   5        350.39        343.23        16.02 o                         
   2   6   5        187.59        195.22         8.40 o                         
   3   6   5        560.90        540.15        17.98 o                         
   4   6   5        453.68        533.91        21.26 o                         
   5   6   5          0.03         -2.24         2.63 o                         
   6   6   5         22.84         25.51         3.50 o                         
   7   6   5        273.31        307.99        11.10 o                         
   8   6   5        333.42        343.09        10.19 o                         
   9   6   5         31.19         25.42         3.84 o                         
  -8   7   5        310.23        328.21        14.52 o                         
  -7   7   5          9.74         15.14         3.95 o                         
  -6   7   5         57.68         60.59         7.71 o                         
  -5   7   5         47.15         53.71        13.08 o                         
  -4   7   5        947.71       1020.75        37.78 o                         
  -3   7   5         32.25         20.35         4.15 o                         
  -2   7   5        101.97         79.38         9.90 o                         
  -1   7   5        101.98         50.25        16.32 o                         
   0   7   5        201.28        129.34        18.39 o                         
   1   7   5       2935.07       2557.82       428.31 o                         
   2   7   5         20.17         24.21         6.41 o                         
   3   7   5         55.89         73.65         9.38 o                         
   4   7   5        462.54        542.54        18.82 o                         
   5   7   5         28.62         31.15         5.03 o                         
   6   7   5         65.75         78.33        16.37 o                         
   7   7   5         35.79         39.40         9.87 o                         
   8   7   5        224.69        236.41         9.03 o                         
  -8   8   5         65.88         60.52         6.53 o                         
  -7   8   5          1.14          0.51         2.59 o                         
  -6   8   5         86.19         93.76         7.42 o                         
  -5   8   5        266.38        315.89        32.50 o                         
  -4   8   5        118.76        116.08         9.46 o                         
  -3   8   5       1363.45       1313.71        95.01 o                         
  -2   8   5         31.26         22.24         4.18 o                         
  -1   8   5        179.14        100.86        13.51 o                         
   0   8   5         79.53         62.78        10.27 o                         
   1   8   5        579.64        549.39        59.03 o                         
   2   8   5         46.81         53.89         8.69 o                         
   3   8   5        151.25        178.08        13.35 o                         
   4   8   5         14.99         20.41         7.57 o                         
   5   8   5         26.41         26.52         8.01 o                         
   6   8   5         42.87         53.77         5.71 o                         
   7   8   5        190.37        184.38         7.72 o                         
  -7   9   5         50.11         28.48         7.12 o                         
  -6   9   5         34.26         27.64         4.06 o                         
  -5   9   5        117.34        122.53         7.96 o                         
  -4   9   5        399.35        472.50        18.13 o                         
  -3   9   5          3.68          8.45         7.52 o                         
  -2   9   5         15.49         19.69         8.44 o                         
  -1   9   5          0.76         -0.35         4.65 o                         
   0   9   5        122.06        101.85        12.26 o                         
   1   9   5         57.32         52.98         9.61 o                         
   2   9   5       1078.71       1075.81        42.12 o                         
   3   9   5         17.80          9.81         5.03 o                         
   4   9   5         75.84         81.43        22.25 o                         
   6   9   5        542.43        231.39        30.26 o                         
  -5  10   5         14.29         10.34         4.27 o                         
  -4  10   5        594.30        699.08        39.16 o                         
  -3  10   5         76.25         77.22        10.46 o                         
  -2  10   5         13.10         15.76         7.01 o                         
  -1  10   5         13.63         16.07         7.00 o                         
   0  10   5         23.30         28.69         5.46 o                         
   1  10   5          5.30          4.61         3.87 o                         
   2  10   5        164.85        153.57        10.77 o                         
   3  10   5         13.18          8.00         4.41 o                         
   4  10   5          0.13          0.30         4.50 o                         
   5  10   5        281.29        271.14        49.54 o                         
  -3  11   5         57.11         63.97         7.94 o                         
  -2  11   5         17.02         33.72         6.41 o                         
  -1  11   5         10.96         22.65         8.31 o                         
   0  11   5          3.34          5.02         4.06 o                         
   1  11   5        665.52        626.89        51.09 o                         
   2  11   5         11.99         13.54         3.93 o                         
   3  11   5          0.05          1.78         7.71 o                         
 -10   0   6          6.29          7.12         2.97 o                         
  -8   0   6       6669.58       6439.77       275.30 o                         
  -6   0   6        712.21        716.07        33.23 o                         
  -4   0   6        939.85        916.55        45.69 o                         
  -2   0   6       2244.54       2347.15        51.10 o                         
   0   0   6         28.04         29.77         1.57 o                         
   2   0   6      21636.49      22287.11      1297.73 o                         
   4   0   6       1585.13       1618.38        76.54 o                         
   6   0   6         64.86         69.49         5.05 o                         
   8   0   6         17.48         18.07         2.53 o                         
  10   0   6        445.81        369.50        25.81 o                         
 -11   1   6          0.53          3.56         2.37 o                         
 -10   1   6          1.11          1.32         1.85 o                         
  -9   1   6         13.14         11.98         2.52 o                         
  -8   1   6         32.16         29.09         3.56 o                         
  -7   1   6         33.70         35.75         3.74 o                         
  -6   1   6         33.67         34.44         2.61 o                         
  -5   1   6       1368.26       1279.26        29.62 o                         
  -4   1   6        333.07        284.33        10.50 o                         
  -3   1   6         15.36         12.80         2.15 o                         
  -2   1   6       5326.15       5134.65        89.46 o                         
  -1   1   6        217.36        259.77         5.64 o                         
   0   1   6         71.29         82.40         2.46 o                         
   1   1   6        910.61        889.03        20.09 o                         
   2   1   6       6513.31       6739.13       142.98 o                         
   3   1   6       1972.89       1974.86        50.67 o                         
   4   1   6        549.80        565.91        22.44 o                         
   5   1   6       1103.49        992.87        17.75 o                         
   6   1   6          0.65          0.81         1.09 o                         
   7   1   6        292.84        284.83         7.89 o                         
   8   1   6       1079.28       1036.04        22.40 o                         
   9   1   6          5.09          8.88         1.83 o                         
  10   1   6         27.59         29.70         6.02 o                         
 -10   2   6        100.37         96.61         5.65 o                         
  -9   2   6        776.35        779.38        21.58 o                         
  -8   2   6        160.86        152.79         6.39 o                         
  -7   2   6       1120.95       1125.29        29.80 o                         
  -6   2   6         90.06         75.80         4.81 o                         
  -5   2   6        904.69        864.72        17.20 o                         
  -4   2   6      10119.34       9779.34       241.69 o                         
  -3   2   6        293.92        296.40        10.16 o                         
  -2   2   6         12.55          9.22         1.38 o                         
  -1   2   6          0.26          0.16         0.88 o                         
   0   2   6        412.20        410.90        12.33 o                         
   1   2   6        577.28        630.35        17.81 o                         
   2   2   6        809.21        823.18        22.93 o                         
   3   2   6          1.55          3.68         1.43 o                         
   4   2   6        784.58        738.41        22.66 o                         
   5   2   6         14.21         18.11         2.15 o                         
   6   2   6        300.22        288.33         8.06 o                         
   7   2   6        735.44        739.13        16.70 o                         
   8   2   6         67.88         58.87         3.93 o                         
   9   2   6         27.84         23.17         2.65 o                         
  10   2   6        165.32        124.05         5.62 o                         
 -10   3   6        164.72        128.78        10.09 o                         
  -9   3   6          5.43          8.07         2.15 o                         
  -8   3   6       2644.59       2672.71        67.60 o                         
  -7   3   6        155.17        151.78         6.17 o                         
  -6   3   6        150.22        114.69         4.53 o                         
  -5   3   6       1553.48       1360.45        47.61 o                         
  -4   3   6        582.58        600.11        19.18 o                         
  -3   3   6         48.06         58.42         4.70 o                         
  -2   3   6         52.26         61.07         5.65 o                         
  -1   3   6         24.35         23.06         3.55 o                         
   0   3   6       1707.03       1888.41        59.35 o                         
   1   3   6        134.50        179.84        15.96 o                         
   2   3   6        118.34        129.63         4.70 o                         
   3   3   6        723.45        762.58        23.03 o                         
   4   3   6       3256.37       3089.86        61.45 o                         
   5   3   6        753.41        767.67        22.20 o                         
   6   3   6          0.48          0.37         1.82 o                         
   7   3   6         25.22         26.80         2.60 o                         
   8   3   6          7.73          8.83         1.78 o                         
   9   3   6        333.37        300.85        14.96 o                         
  10   3   6          3.43          0.95         1.73 o                         
 -10   4   6         40.82         33.97         3.95 o                         
  -9   4   6        463.43        424.99        15.73 o                         
  -8   4   6        217.77        227.52        10.27 o                         
  -7   4   6          1.51          3.30         1.95 o                         
  -6   4   6         26.39         22.72         2.71 o                         
  -5   4   6        302.53        293.35         9.99 o                         
  -4   4   6        560.47        535.70        43.02 o                         
  -3   4   6         47.90         42.90         6.82 o                         
   0   4   6        729.07        778.83        31.45 o                         
   1   4   6        765.01        728.64        25.50 o                         
   2   4   6         26.40         42.13         9.23 o                         
   3   4   6          8.21          9.19         2.83 o                         
   4   4   6        215.27        212.92         8.49 o                         
   5   4   6          0.65          3.94         1.43 o                         
   6   4   6         48.78         43.08         3.23 o                         
   7   4   6        287.97        322.40         9.84 o                         
   8   4   6         70.91         96.31         8.91 o                         
   9   4   6        730.96        667.85        19.67 o                         
  -9   5   6        143.31        141.78         7.71 o                         
  -8   5   6         34.25         50.05         4.81 o                         
  -7   5   6        377.78        438.34        14.37 o                         
  -6   5   6          5.83          8.86         2.50 o                         
  -5   5   6        102.27        132.33         8.90 o                         
  -4   5   6        932.31        890.19        77.40 o                         
  -3   5   6        957.87        488.83        33.82 o                         
  -2   5   6        237.62         85.44        16.02 o                         
  -1   5   6          1.39          0.54         2.40 o                         
   0   5   6        462.43        439.82        14.22 o                         
   1   5   6       5029.54       5221.17       198.83 o                         
   2   5   6          0.70         12.64         3.82 o                         
   3   5   6         26.40         27.27         1.95 o                         
   4   5   6          4.09          6.25         1.71 o                         
   5   5   6          1.34          2.49         1.58 o                         
   6   5   6         24.88         26.07         3.11 o                         
   7   5   6         17.64         17.84         2.75 o                         
   8   5   6        141.68        148.23         5.87 o                         
   9   5   6        185.04        179.65         9.82 o                         
  -9   6   6         40.73         28.48         4.75 o                         
  -8   6   6         93.42        104.23         7.79 o                         
  -7   6   6         64.02         77.83         7.35 o                         
  -6   6   6         39.72         48.12         6.23 o                         
  -5   6   6        320.99        349.29        16.22 o                         
  -4   6   6        410.38        411.49        24.62 o                         
  -3   6   6        385.34        173.96        24.33 o                         
  -2   6   6        563.32        509.00        25.51 o                         
  -1   6   6        199.54        161.24        19.28 o                         
   0   6   6        773.96        597.27        85.44 o                         
   1   6   6       1758.46       1658.06       110.34 o                         
   2   6   6         42.33         53.95         3.98 o                         
   3   6   6         26.41         40.01         4.27 o                         
   4   6   6          5.11          6.43         1.85 o                         
   5   6   6        738.37        852.97        24.38 o                         
   6   6   6        131.47        143.27         6.80 o                         
   7   6   6          5.51          9.41         2.12 o                         
   8   6   6        735.40        731.35        24.41 o                         
   9   6   6        108.54         90.92        21.66 o                         
  -8   7   6         87.91        105.63         7.68 o                         
  -7   7   6        245.15        271.28        13.54 o                         
  -6   7   6        845.67       1044.44        37.58 o                         
  -5   7   6        464.38        549.16        22.95 o                         
  -4   7   6        719.28        744.19        29.47 o                         
  -3   7   6        511.26        317.73        22.42 o                         
  -2   7   6          0.93          3.98         2.67 o                         
  -1   7   6        424.04        348.33        16.25 o                         
   0   7   6        325.32        182.15        20.77 o                         
   1   7   6       1601.74       1573.43       188.94 o                         
   2   7   6        748.79        789.38        33.82 o                         
   3   7   6        468.88        480.61        23.45 o                         
   4   7   6        121.63        130.72         7.84 o                         
   5   7   6        177.35        219.56        11.82 o                         
   6   7   6         29.64         36.21         5.64 o                         
   7   7   6         84.93         97.53         6.23 o                         
   8   7   6        202.36        220.27         8.55 o                         
  -8   8   6        251.52        198.94        33.52 o                         
  -7   8   6          1.55          2.46         2.59 o                         
  -6   8   6        353.59        430.03        37.68 o                         
  -5   8   6        509.70        570.94        40.47 o                         
  -4   8   6        847.07        911.78        54.94 o                         
  -3   8   6         15.11         14.31         4.21 o                         
  -2   8   6        602.59        573.48        24.34 o                         
  -1   8   6        217.54        195.16        44.50 o                         
   0   8   6         91.90         92.60        11.72 o                         
   1   8   6        172.69        158.35        18.99 o                         
   2   8   6        270.84        309.88        18.22 o                         
   3   8   6        666.09        668.12        29.47 o                         
   4   8   6         25.13         24.86        10.78 o                         
   5   8   6         14.01         15.07         3.76 o                         
   6   8   6         21.16         18.68         3.77 o                         
   7   8   6          3.02         -0.57         1.98 o                         
  -6   9   6          0.48         -0.14         2.05 o                         
  -5   9   6        365.86        401.56        15.41 o                         
  -4   9   6          2.55          3.13         3.04 o                         
  -3   9   6        164.13        177.46        17.21 o                         
  -2   9   6         98.01        124.55        20.77 o                         
  -1   9   6          1.05          1.43         4.85 o                         
   0   9   6         13.26         16.87         5.70 o                         
   1   9   6        292.03        307.23        18.22 o                         
   2   9   6        227.21        236.73        15.21 o                         
   3   9   6         13.58         13.43         4.82 o                         
   4   9   6         26.97         25.48         8.90 o                         
   5   9   6         35.79         20.58        10.09 o                         
   6   9   6         61.99         27.29        16.02 o                         
  -5  10   6        188.65        213.14        19.58 o                         
  -4  10   6         10.94          7.38         4.81 o                         
  -3  10   6         10.96         15.86         6.25 o                         
  -2  10   6        297.47        292.71        19.60 o                         
  -1  10   6         60.12         50.00         7.78 o                         
   0  10   6        159.87        151.30        17.48 o                         
   1  10   6          0.59          1.43         3.78 o                         
   2  10   6         68.53         61.99         7.25 o                         
   3  10   6         83.15         64.60         7.10 o                         
   4  10   6         89.86         97.50        14.83 o                         
   5  10   6          0.11          1.19         3.90 o                         
  -3  11   6         28.80         34.24         6.29 o                         
  -2  11   6          1.66          4.88         4.39 o                         
  -1  11   6        311.04        326.10        19.00 o                         
   0  11   6        555.74        524.83        20.67 o                         
   1  11   6          0.64          2.48         4.22 o                         
   2  11   6        167.52        154.80        17.05 o                         
   3  11   6         33.23         26.70        10.68 o                         
 -11   0   7        300.68        284.79        16.02 o                         
  -9   0   7          0.52          3.56         2.97 o                         
  -7   0   7       1756.48       1713.31        75.94 o                         
  -5   0   7        388.51        351.57        13.93 o                         
  -3   0   7       1769.18       1855.67        58.94 o                         
  -1   0   7       1657.41       1751.73        43.96 o                         
   3   0   7       2453.45       2365.44        66.96 o                         
   5   0   7        865.62        728.62        16.80 o                         
   7   0   7        692.74        767.71        27.45 o                         
   9   0   7         13.02         15.09         2.32 o                         
 -11   1   7          0.06          2.97         2.37 o                         
 -10   1   7         16.80         21.89         8.31 o                         
  -9   1   7       1099.68       1073.57        35.24 o                         
  -8   1   7        184.59        179.46        12.46 o                         
  -7   1   7        388.32        360.98        12.66 o                         
  -6   1   7       1014.96        928.09        24.66 o                         
  -5   1   7        384.30        295.17         8.60 o                         
  -4   1   7       2770.61       2797.38        71.82 o                         
  -3   1   7         62.42         59.62         3.92 o                         
  -2   1   7         36.38         33.21         1.99 o                         
  -1   1   7       1206.89       1192.78        21.59 o                         
   0   1   7        760.44        743.11        15.11 o                         
   1   1   7         40.06         42.61         2.12 o                         
   2   1   7       8434.26       8374.38       177.89 o                         
   3   1   7         63.00         58.92         4.99 o                         
   4   1   7        102.08        102.59         8.41 o                         
   5   1   7         40.03         48.30         2.38 o                         
   6   1   7        344.32        398.46        11.08 o                         
   7   1   7        317.52        312.18         8.47 o                         
   8   1   7          0.01         -0.70         1.32 o                         
   9   1   7        405.80        332.29         8.80 o                         
  10   1   7        275.71        240.62        10.69 o                         
 -10   2   7         36.69         29.66         5.04 o                         
  -9   2   7         29.36         26.58         4.45 o                         
  -8   2   7       1201.91       1152.62        30.71 o                         
  -7   2   7       1699.13       1651.57        42.48 o                         
  -6   2   7          1.00          2.18         1.37 o                         
  -5   2   7         25.47         23.82         2.01 o                         
  -4   2   7        261.96        298.24        11.19 o                         
  -3   2   7        312.51        376.90        12.16 o                         
  -2   2   7       1461.44       1481.93        33.59 o                         
  -1   2   7       7121.71       6862.43       145.95 o                         
   0   2   7       6647.83       6489.85       138.09 o                         
   1   2   7       4168.06       4183.84       111.69 o                         
   2   2   7         38.90         41.51         3.74 o                         
   3   2   7       2179.91       2410.30        84.55 o                         
   4   2   7        157.90        128.12         4.67 o                         
   5   2   7        196.60        193.76         5.98 o                         
   6   2   7         28.91         34.40         2.52 o                         
   7   2   7        214.91        206.01         8.06 o                         
   8   2   7         65.79         66.78         3.86 o                         
   9   2   7        250.58        234.51         7.85 o                         
  10   2   7         64.85         46.40         3.48 o                         
 -10   3   7        302.53        248.37        22.25 o                         
  -9   3   7        482.33        418.41        12.79 o                         
  -8   3   7        733.98        764.47        21.35 o                         
  -7   3   7        422.54        418.73        12.79 o                         
  -6   3   7          2.84          6.13         1.71 o                         
  -5   3   7         97.31        112.40         4.23 o                         
  -4   3   7        794.17        792.80        19.97 o                         
  -3   3   7        114.47        120.50         5.94 o                         
  -2   3   7       1786.39       1853.18        59.57 o                         
  -1   3   7         13.44          7.59         2.49 o                         
   0   3   7        765.11        863.18        28.72 o                         
   1   3   7       4502.49       4868.58       120.78 o                         
   2   3   7        364.76        405.02        13.43 o                         
   3   3   7       2088.59       2180.42        57.76 o                         
   4   3   7          0.33          1.72         1.17 o                         
   5   3   7        335.20        332.00        10.49 o                         
   6   3   7        381.25        400.00        11.57 o                         
   7   3   7         60.24         54.41         3.31 o                         
   8   3   7        113.02         95.00         4.39 o                         
   9   3   7         14.55         17.04         2.68 o                         
  10   3   7          4.65          4.49         1.79 o                         
 -10   4   7        387.56        287.44        17.81 o                         
  -9   4   7        240.80        235.98        10.27 o                         
  -8   4   7        751.35        750.26        26.00 o                         
  -7   4   7         35.42         32.94         3.55 o                         
  -6   4   7         65.24         65.13         4.34 o                         
  -5   4   7        134.76        141.49         6.12 o                         
  -4   4   7        471.78        450.12        49.25 o                         
  -3   4   7       1249.83       1124.64        31.27 o                         
  -2   4   7        676.04        675.10        25.58 o                         
  -1   4   7          8.53          0.08         2.85 o                         
   0   4   7        137.18        139.12         9.79 o                         
   1   4   7       1236.61       1203.62        39.75 o                         
   2   4   7       1764.92       1795.25        59.99 o                         
   3   4   7        361.76        308.52         8.26 o                         
   4   4   7         11.73         14.30         2.08 o                         
   5   4   7        214.45        240.79         8.59 o                         
   6   4   7         49.85         57.38         3.76 o                         
   7   4   7          6.44          7.68         1.84 o                         
   8   4   7       1498.50       1473.40        34.37 o                         
   9   4   7        106.98         99.57         5.22 o                         
  -9   5   7        453.78        437.80        15.93 o                         
  -8   5   7          1.42          0.30         2.10 o                         
  -7   5   7        803.76        859.02        24.75 o                         
  -6   5   7         19.17         19.66         2.90 o                         
  -5   5   7        734.28        855.04        31.16 o                         
  -4   5   7        155.00        143.37         9.07 o                         
  -3   5   7       1337.99        393.31        30.85 o                         
  -2   5   7          0.99          0.27         2.11 o                         
  -1   5   7       2145.57       2269.37        65.91 o                         
   0   5   7        225.61        236.15         9.65 o                         
   1   5   7        281.54        328.74        12.15 o                         
   2   5   7        427.94        440.18        14.45 o                         
   3   5   7        457.61        406.06        12.74 o                         
   4   5   7        164.49        156.79         5.86 o                         
   5   5   7        160.22        199.11        10.13 o                         
   6   5   7          0.02          1.09         1.79 o                         
   7   5   7        219.38        264.11         8.68 o                         
   8   5   7        471.93        505.38        13.68 o                         
   9   5   7        135.54        127.34         5.76 o                         
  -9   6   7         29.55         29.87         3.13 o                         
  -8   6   7        112.85        142.40        11.27 o                         
  -7   6   7        319.16        358.58        16.25 o                         
  -6   6   7         66.05         70.04        10.09 o                         
  -5   6   7        139.20        122.22        19.44 o                         
  -4   6   7          5.14          3.53         2.74 o                         
  -3   6   7          1.85          0.65         2.67 o                         
  -2   6   7         31.96         29.59         7.42 o                         
  -1   6   7        174.84        142.82         8.91 o                         
   0   6   7        116.64        102.89         8.82 o                         
   1   6   7         11.71         15.58         2.51 o                         
   2   6   7       1037.76       1073.33        30.88 o                         
   3   6   7         45.57         44.30         3.27 o                         
   4   6   7        381.01        421.37        12.24 o                         
   5   6   7        203.50        220.13         8.64 o                         
   6   6   7        953.78       1091.44        30.60 o                         
   7   6   7         51.78         45.09         3.50 o                         
   8   6   7          8.06         12.75         2.57 o                         
   9   6   7          1.87          1.19         2.97 o                         
  -8   7   7          2.14          4.15         3.56 o                         
  -7   7   7         61.82         79.05         7.24 o                         
  -6   7   7         29.53         35.69         5.26 o                         
  -5   7   7        104.25        118.77        19.32 o                         
  -4   7   7       2920.80       3087.54       100.13 o                         
  -3   7   7        221.41        218.01        26.07 o                         
  -2   7   7         94.88         96.00         9.79 o                         
  -1   7   7        590.92        555.58        38.86 o                         
   0   7   7        841.57        578.42        37.97 o                         
   1   7   7          4.91          7.61         4.81 o                         
   2   7   7          0.06          1.19         3.71 o                         
   3   7   7         38.89         49.43         7.94 o                         
   4   7   7         37.64         49.21         6.00 o                         
   5   7   7        139.65        171.78        10.09 o                         
   6   7   7         29.06         33.05         4.75 o                         
   7   7   7        830.38        851.72        24.76 o                         
   8   7   7         51.31         46.56         3.69 o                         
  -7   8   7         70.92         61.46         5.92 o                         
  -6   8   7         85.98        110.00         8.23 o                         
  -5   8   7        618.21        729.09        33.69 o                         
  -4   8   7         22.79         29.12         4.65 o                         
  -3   8   7        224.60        202.71        14.45 o                         
  -2   8   7        199.68        177.06        22.46 o                         
  -1   8   7         33.60         18.17        11.27 o                         
   0   8   7       1568.72       1493.06       197.54 o                         
   1   8   7        592.53        573.12        48.65 o                         
   2   8   7         32.83         31.58         8.64 o                         
   3   8   7        379.32        388.86        20.44 o                         
   4   8   7         82.99         86.25         9.97 o                         
   5   8   7          0.35         -1.47         2.67 o                         
   6   8   7          5.67          8.01         3.43 o                         
   7   8   7        594.64        607.00        23.05 o                         
  -6   9   7        188.64        198.94         8.11 o                         
  -5   9   7        378.99        461.53        20.84 o                         
  -4   9   7        243.79        242.13        11.48 o                         
  -3   9   7       2478.57       2563.81       127.19 o                         
  -2   9   7          8.20         10.73         6.84 o                         
  -1   9   7         25.42         21.17         6.70 o                         
   0   9   7          8.77          2.50         8.90 o                         
   1   9   7        368.82        350.84        19.18 o                         
   2   9   7          2.54          2.13         4.04 o                         
   3   9   7         36.87         27.59         6.78 o                         
   4   9   7         84.58         33.82        21.95 o                         
   5   9   7         31.93         30.61         6.69 o                         
   6   9   7         62.67         66.49        11.76 o                         
  -5  10   7         26.39         14.70         4.81 o                         
  -4  10   7        261.85        285.81        23.41 o                         
  -3  10   7         82.49         85.25        10.39 o                         
  -2  10   7        154.72        165.23        14.67 o                         
  -1  10   7        101.56         99.19        17.50 o                         
   0  10   7        577.22        626.42        30.24 o                         
   1  10   7         34.24         29.73         5.48 o                         
   2  10   7        274.67        228.99        25.32 o                         
   3  10   7        118.96         88.46        12.88 o                         
   4  10   7          0.03          4.19         4.15 o                         
   5  10   7         43.43         42.13        15.43 o                         
  -3  11   7        306.69        372.13        18.22 o                         
  -2  11   7        102.56        105.53        10.22 o                         
  -1  11   7          2.33          2.46         4.34 o                         
   0  11   7         44.23         41.23         6.45 o                         
   1  11   7         16.25         20.35         5.59 o                         
   2  11   7          6.39         12.27         5.26 o                         
   3  11   7         29.52         21.95        10.09 o                         
 -10   0   8         80.15         78.91         7.71 o                         
  -8   0   8        281.26        313.21        17.80 o                         
  -6   0   8        247.88        200.54        11.87 o                         
  -4   0   8       4288.55       4607.20       199.95 o                         
  -2   0   8        466.11        376.77         9.77 o                         
   0   0   8        680.59        680.82        17.70 o                         
   2   0   8       8799.82       9160.94       305.83 o                         
   4   0   8        203.10        183.02        10.22 o                         
   6   0   8         17.21         18.37         2.46 o                         
   8   0   8         43.74         67.36        10.98 o                         
  10   0   8          0.01          2.19         2.52 o                         
 -11   1   8          8.52          8.90         4.15 o                         
 -10   1   8          2.41          1.48         2.10 o                         
  -9   1   8        246.09        251.57        10.91 o                         
  -8   1   8       7005.91       7085.60       213.92 o                         
  -7   1   8        634.62        627.61        21.60 o                         
  -6   1   8        434.01        370.13        10.96 o                         
  -5   1   8          5.68          6.15         1.71 o                         
  -4   1   8       2971.72       3039.64        77.87 o                         
  -3   1   8       1909.93       1959.98        50.46 o                         
  -2   1   8       1832.81       1775.01        31.96 o                         
  -1   1   8        448.44        417.97         8.29 o                         
   0   1   8        714.74        632.82        13.25 o                         
   1   1   8       1095.64       1148.27        28.86 o                         
   2   1   8      11229.90      11513.10       243.60 o                         
   3   1   8       1331.18       1339.80        44.67 o                         
   4   1   8        134.80        119.56         4.02 o                         
   5   1   8         34.03         32.91         3.20 o                         
   6   1   8         31.97         35.08         2.16 o                         
   7   1   8          0.58          1.48         1.37 o                         
   8   1   8        336.36        353.25         9.27 o                         
   9   1   8        123.13        115.11         4.51 o                         
  10   1   8          3.68          4.13         2.01 o                         
 -10   2   8         13.68         13.41         2.52 o                         
  -9   2   8        607.07        610.78        17.46 o                         
  -8   2   8       1684.12       1688.41        43.73 o                         
  -7   2   8       1291.18       1301.26        34.26 o                         
  -6   2   8        101.80         96.01         4.45 o                         
  -5   2   8         27.72         30.89         2.57 o                         
  -4   2   8       8113.52       8129.01       201.50 o                         
  -3   2   8       1855.09       2012.44        51.93 o                         
  -2   2   8       2251.14       2211.38        53.27 o                         
  -1   2   8        148.67        119.66         3.50 o                         
   0   2   8        349.67        308.41         8.32 o                         
   1   2   8        291.57        311.61        10.27 o                         
   2   2   8         81.56         91.47         4.62 o                         
   3   2   8       5291.77       5420.78       135.76 o                         
   4   2   8        418.25        396.00         9.16 o                         
   5   2   8        151.16        153.25         4.73 o                         
   6   2   8         58.15         59.62         3.73 o                         
   7   2   8        101.42        116.46         5.54 o                         
   8   2   8        107.44        101.41         4.44 o                         
   9   2   8          5.88          1.56         2.29 o                         
  10   2   8          1.45          3.66         2.49 o                         
 -10   3   8          1.52          3.26         2.67 o                         
  -9   3   8        853.54        856.63        29.24 o                         
  -8   3   8        100.50        111.28         5.59 o                         
  -7   3   8        616.67        625.79        17.92 o                         
  -6   3   8        171.08        158.47         6.17 o                         
  -5   3   8        655.12        630.53        18.62 o                         
  -4   3   8          6.68         14.80         2.49 o                         
  -3   3   8        555.93        564.43        22.02 o                         
  -2   3   8       1976.63       2022.17        64.82 o                         
  -1   3   8        407.63        400.49        13.72 o                         
   0   3   8        182.11        206.04         8.95 o                         
   1   3   8       1036.30       1000.06        34.39 o                         
   2   3   8          6.18          9.51         2.51 o                         
   3   3   8         77.40         78.30         5.01 o                         
   4   3   8         39.71         61.29         3.00 o                         
   5   3   8        224.04        222.24         7.89 o                         
   6   3   8          0.12         -0.30         1.31 o                         
   7   3   8        129.48        143.81         5.22 o                         
   8   3   8         20.20         24.27         2.34 o                         
   9   3   8        108.58        105.16         5.46 o                         
  10   3   8         36.34         21.36         3.56 o                         
 -10   4   8         45.19         29.94         3.56 o                         
  -9   4   8        741.55        723.91        30.85 o                         
  -8   4   8          1.99          2.86         2.28 o                         
  -7   4   8       2037.64       2241.71        70.27 o                         
  -6   4   8        744.93        729.42        21.01 o                         
  -5   4   8        242.89        241.84         9.87 o                         
  -4   4   8        431.60        409.12        55.18 o                         
  -3   4   8       5698.05       5392.89       135.27 o                         
  -2   4   8        895.43        811.27        23.00 o                         
   0   4   8        342.78        318.50        17.50 o                         
   1   4   8         29.96         23.73         5.93 o                         
   2   4   8        117.28        155.52         5.93 o                         
   3   4   8         85.13         99.94         6.08 o                         
   4   4   8       1718.54       1778.12        47.93 o                         
   5   4   8          7.01          5.83         3.12 o                         
   6   4   8         34.49         41.32         3.25 o                         
   7   4   8         11.71         17.12         2.29 o                         
   8   4   8        118.02        122.58         5.31 o                         
   9   4   8        804.39        763.69        21.74 o                         
  -9   5   8         17.38         16.91         2.94 o                         
  -8   5   8         39.47         40.76         7.12 o                         
  -7   5   8       1022.85       1160.53        38.37 o                         
  -6   5   8        713.86        742.85        27.71 o                         
  -5   5   8       1335.65       1440.82        49.07 o                         
  -4   5   8        753.37        656.70        79.80 o                         
  -3   5   8        527.28        255.78        17.19 o                         
  -2   5   8         36.94         55.07        13.96 o                         
  -1   5   8        282.12        270.83        10.36 o                         
   0   5   8        544.91        563.51        18.53 o                         
   1   5   8        641.48        648.35        41.52 o                         
   2   5   8       1222.79       1198.38        33.33 o                         
   3   5   8         67.89         93.39         4.25 o                         
   4   5   8         27.77         41.40         6.73 o                         
   5   5   8        247.70        284.22         9.22 o                         
   6   5   8          1.20          2.86         1.73 o                         
   7   5   8         57.53         61.53         3.91 o                         
   8   5   8        211.93        248.98        10.88 o                         
   9   5   8          0.01          1.66         1.58 o                         
  -9   6   8        353.11        366.62        13.41 o                         
  -8   6   8          0.46          5.93         3.56 o                         
  -7   6   8         32.91         31.82         4.94 o                         
  -6   6   8        333.71        380.60        17.11 o                         
  -5   6   8       1135.77       1164.56        41.39 o                         
  -4   6   8        241.80        255.19        13.20 o                         
  -3   6   8        376.89        201.95        35.60 o                         
  -2   6   8         27.44         28.26         4.34 o                         
  -1   6   8          3.02          4.69         2.53 o                         
   0   6   8        216.26        194.61        10.53 o                         
   1   6   8        101.27        115.60         6.18 o                         
   2   6   8        744.19        723.40        21.97 o                         
   3   6   8       1082.05       1101.80        23.61 o                         
   4   6   8        172.20        184.31         6.91 o                         
   5   6   8         10.64         13.30         2.56 o                         
   6   6   8        107.44        117.63         6.09 o                         
   7   6   8         38.86         38.29         3.20 o                         
   8   6   8       1517.80       1579.49        53.86 o                         
  -8   7   8        620.76        678.69        33.23 o                         
  -7   7   8         35.94         52.86         5.82 o                         
  -6   7   8         53.53         63.63         6.80 o                         
  -5   7   8          7.19         11.13         4.65 o                         
  -4   7   8        693.09        676.15        25.21 o                         
  -3   7   8          1.32         -0.30         2.24 o                         
  -2   7   8         72.04         62.41         7.71 o                         
  -1   7   8          4.59          4.41         6.65 o                         
   0   7   8        114.05         67.99        10.04 o                         
   1   7   8        644.99        686.38        32.63 o                         
   2   7   8          0.50         -0.51         2.92 o                         
   3   7   8         80.17         71.24        13.05 o                         
   4   7   8         21.08         24.82         3.73 o                         
   5   7   8        483.47        547.59        22.09 o                         
   6   7   8         95.97        120.11         8.23 o                         
   7   7   8         95.91         97.31        11.56 o                         
   8   7   8         15.70          9.64         2.57 o                         
  -8   8   8         74.54         61.11         6.53 o                         
  -7   8   8         13.86         13.75         2.68 o                         
  -6   8   8          2.12          7.02         3.13 o                         
  -5   8   8        336.02        391.12        15.62 o                         
  -4   8   8       1461.01       1552.79        45.78 o                         
  -3   8   8       3635.72       3501.35       263.74 o                         
  -2   8   8        151.80        150.50        22.42 o                         
  -1   8   8        198.19        210.63        21.95 o                         
   1   8   8        653.27        647.50        43.91 o                         
   2   8   8        142.86        141.17        11.49 o                         
   3   8   8          3.69         -1.12         3.76 o                         
   4   8   8        226.99        257.47        16.22 o                         
   6   8   8          7.80         11.05         2.61 o                         
   7   8   8         73.12         67.25         4.47 o                         
  -6   9   8        121.90        140.90         8.54 o                         
  -5   9   8        372.84        396.27        19.02 o                         
  -4   9   8        174.71        191.69         9.87 o                         
  -3   9   8         33.94         39.13         5.30 o                         
  -2   9   8         97.45        108.51        12.82 o                         
  -1   9   8        756.13        723.57        33.91 o                         
   0   9   8          1.79          2.07         5.25 o                         
   1   9   8        225.24        248.88        15.10 o                         
   2   9   8         16.66         14.14         7.29 o                         
   3   9   8        276.05        278.15        16.22 o                         
   4   9   8         77.90         58.70        10.36 o                         
   5   9   8          0.07          3.85         7.42 o                         
   6   9   8         28.59         30.14         3.72 o                         
  -5  10   8        119.82        129.96        16.61 o                         
  -4  10   8        380.91        450.79        21.58 o                         
  -3  10   8          5.84          9.60         5.48 o                         
  -2  10   8         87.47         84.89        11.82 o                         
  -1  10   8          1.66          4.60         6.82 o                         
   0  10   8        221.90        210.35        27.19 o                         
   1  10   8        100.57         86.77        12.46 o                         
   2  10   8          4.71          3.72         3.82 o                         
   3  10   8        613.81        534.19        23.06 o                         
   4  10   8          4.11         12.04         5.05 o                         
   5  10   8          2.14          1.19        10.68 o                         
  -3  11   8        201.31        218.65        13.21 o                         
  -2  11   8         29.41         38.88         6.69 o                         
  -1  11   8         43.78         62.49        13.65 o                         
   0  11   8         75.88         72.98        10.21 o                         
   1  11   8        745.30        727.34        44.50 o                         
   2  11   8          9.31          4.95         4.62 o                         
  -9   0   9       2526.03       2642.98       115.70 o                         
  -7   0   9       1168.59       1117.90        54.58 o                         
  -5   0   9          8.60         17.15         2.74 o                         
  -3   0   9       3444.70       3921.59       120.40 o                         
  -1   0   9        564.23        555.82        15.18 o                         
   1   0   9       5277.72       5315.07       159.42 o                         
   3   0   9       8527.92       9151.18       275.79 o                         
   5   0   9        303.82        318.16         9.34 o                         
   7   0   9        528.55        502.47        15.78 o                         
   9   0   9        693.16        636.58        18.55 o                         
 -10   1   9        937.26        870.60        29.93 o                         
  -9   1   9         18.43         18.29         2.97 o                         
  -8   1   9        419.01        425.73        12.90 o                         
  -7   1   9        942.77        904.69        30.21 o                         
  -6   1   9        305.63        299.92        17.38 o                         
  -5   1   9        537.34        450.89        12.09 o                         
  -4   1   9       3979.75       3906.91        98.76 o                         
  -3   1   9       5789.41       5943.46       147.06 o                         
  -2   1   9        187.71        204.34         6.21 o                         
  -1   1   9        289.11        310.05         6.51 o                         
   0   1   9        158.04        167.92         3.88 o                         
   1   1   9         55.00         49.58         2.40 o                         
   2   1   9       6204.11       6353.41       135.49 o                         
   3   1   9        212.97        219.99         7.60 o                         
   4   1   9       1664.51       1539.75        27.13 o                         
   5   1   9       1113.93       1057.09        18.94 o                         
   6   1   9         96.96         84.76         3.25 o                         
   7   1   9        879.92        889.99        19.75 o                         
   8   1   9        809.65        803.01        20.42 o                         
   9   1   9        878.04        776.66        17.29 o                         
  10   1   9          0.23         -0.65         1.92 o                         
 -10   2   9       2711.96       2535.37        78.24 o                         
  -9   2   9       1593.66       1624.82        42.13 o                         
  -8   2   9       3767.46       3697.86        93.68 o                         
  -7   2   9       3607.13       3611.43        90.32 o                         
  -6   2   9         97.39        101.41         4.56 o                         
  -5   2   9       1841.90       1626.05        36.48 o                         
  -4   2   9       2124.90       2176.14        71.49 o                         
  -3   2   9       2886.51       2824.72        71.44 o                         
  -2   2   9       3754.98       3834.23       108.35 o                         
  -1   2   9        522.69        510.62        11.38 o                         
   0   2   9        642.81        684.62        21.41 o                         
   1   2   9         58.90         62.05         5.39 o                         
   2   2   9         45.60         66.00         5.14 o                         
   3   2   9        724.99        764.17        22.67 o                         
   4   2   9          6.23          4.70         1.20 o                         
   5   2   9        111.93         92.73         3.61 o                         
   6   2   9        366.63        391.71        11.94 o                         
   7   2   9        106.54        109.45         5.26 o                         
   8   2   9        505.80        532.87        12.98 o                         
   9   2   9         41.21         41.23         3.14 o                         
  10   2   9         50.16         39.92         4.04 o                         
 -10   3   9        203.67        168.35        21.95 o                         
  -9   3   9        299.51        253.95         7.55 o                         
  -8   3   9       1970.12       2010.61        51.73 o                         
  -7   3   9        444.53        460.67        14.04 o                         
  -6   3   9        258.10        245.10         8.33 o                         
  -5   3   9          2.11         21.02        15.30 o                         
  -4   3   9         73.72         69.34         8.23 o                         
  -3   3   9        599.65        683.78        25.80 o                         
  -2   3   9        193.44        217.18        10.91 o                         
  -1   3   9         26.54         22.14         2.70 o                         
   0   3   9       1172.48       1202.33        38.96 o                         
   1   3   9        310.50        286.28        12.99 o                         
   2   3   9        902.03        900.64        25.89 o                         
   3   3   9       3439.00       3353.67        55.71 o                         
   4   3   9        404.79        336.88         9.39 o                         
   5   3   9        145.69        147.44         5.32 o                         
   6   3   9        246.63        241.42         8.17 o                         
   7   3   9        569.43        577.83        13.88 o                         
   8   3   9        353.58        374.14         9.91 o                         
   9   3   9          0.75         -1.72         1.72 o                         
 -10   4   9       1709.30       1527.99        82.74 o                         
  -9   4   9         37.46         32.90         2.87 o                         
  -8   4   9        241.91        234.97        10.49 o                         
  -7   4   9        789.14        803.72        22.49 o                         
  -6   4   9       1508.68       1580.42        41.10 o                         
  -5   4   9        178.30        193.78         6.42 o                         
  -4   4   9         63.12         77.70         9.22 o                         
  -3   4   9         16.61         20.88         4.45 o                         
  -2   4   9       2367.96       2259.42        58.37 o                         
  -1   4   9       4263.59       4038.27       177.40 o                         
   0   4   9        580.26        502.47        19.00 o                         
   1   4   9        758.35        745.90        27.29 o                         
   2   4   9       1891.49       1997.60        37.01 o                         
   3   4   9         44.92         44.33         3.77 o                         
   4   4   9         93.26        107.67         4.30 o                         
   5   4   9        386.63        394.00        12.67 o                         
   6   4   9          4.20          4.22         1.47 o                         
   7   4   9       1106.41       1234.12        29.39 o                         
   8   4   9        151.86        166.97         6.32 o                         
   9   4   9        383.70        374.89        12.24 o                         
  -9   5   9        207.31        197.56         7.06 o                         
  -8   5   9         88.97         90.34         6.07 o                         
  -7   5   9        907.11        955.77        49.84 o                         
  -6   5   9        116.70        119.57         8.44 o                         
  -5   5   9         82.92         70.44         6.56 o                         
  -4   5   9        275.34        251.56        29.09 o                         
  -3   5   9        258.77        236.95        35.15 o                         
  -2   5   9        746.26        645.24        41.53 o                         
  -1   5   9       1904.73       1910.77        53.59 o                         
   0   5   9         42.21         42.41         3.12 o                         
   1   5   9          9.01         17.11         1.67 o                         
   2   5   9        109.10        108.91         5.31 o                         
   3   5   9        148.00        170.83         6.07 o                         
   4   5   9         96.91        103.33         3.99 o                         
   5   5   9         22.89         21.51         2.43 o                         
   6   5   9         61.24         61.94         3.96 o                         
   7   5   9        539.57        599.58        15.90 o                         
   8   5   9        308.05        339.06         9.99 o                         
   9   5   9        310.91        314.99        10.28 o                         
  -9   6   9         19.89         22.17         2.70 o                         
  -8   6   9       1143.38       1238.72        57.55 o                         
  -7   6   9          8.82          5.93         3.56 o                         
  -6   6   9       1476.47       1579.77        53.16 o                         
  -5   6   9        380.12        433.85        18.94 o                         
  -4   6   9        257.34        255.39        23.70 o                         
  -3   6   9        173.78        176.53        15.03 o                         
  -2   6   9         13.86         10.09         3.23 o                         
  -1   6   9         90.85        100.39        14.24 o                         
   0   6   9        571.42        585.33        29.74 o                         
   1   6   9        131.41        129.38         5.33 o                         
   2   6   9        178.15        170.24         7.53 o                         
   3   6   9          7.32          9.41         2.19 o                         
   4   6   9        246.55        290.89         9.54 o                         
   5   6   9        171.42        223.31         8.09 o                         
   6   6   9        192.44        201.21         8.28 o                         
   7   6   9        345.96        357.59        10.56 o                         
   8   6   9         57.36         57.16         3.48 o                         
  -8   7   9         41.93         44.41         3.97 o                         
  -7   7   9        644.12        682.45        25.50 o                         
  -6   7   9        740.40        851.32        31.68 o                         
  -5   7   9        762.94        830.67        39.26 o                         
  -4   7   9       1195.88       1152.16        35.71 o                         
  -3   7   9        608.69        598.41        24.69 o                         
  -2   7   9       1105.51       1051.54        38.49 o                         
  -1   7   9       1413.72       1341.21        54.58 o                         
   0   7   9        955.68        923.71        63.75 o                         
   1   7   9          0.25          2.08         3.78 o                         
   2   7   9        100.63        100.18         6.46 o                         
   3   7   9        881.18        966.28        29.67 o                         
   4   7   9         85.22         98.36         7.05 o                         
   5   7   9          4.99          4.75         3.05 o                         
   6   7   9        166.62        207.74         8.88 o                         
   7   7   9        101.25        116.23         6.30 o                         
   8   7   9        145.11        139.17        11.87 o                         
  -7   8   9         33.12         41.99         5.42 o                         
  -6   8   9          0.32         -2.00         2.29 o                         
  -5   8   9        724.32        824.51        40.79 o                         
  -4   8   9        224.86        252.53        12.08 o                         
  -3   8   9         50.30         65.50         6.59 o                         
  -2   8   9         45.96         45.08        10.77 o                         
  -1   8   9         80.77         74.76         8.54 o                         
   1   8   9          3.91          1.26         3.94 o                         
   2   8   9          0.86          2.89         3.69 o                         
   3   8   9         55.73         42.91        10.72 o                         
   4   8   9        363.44        438.25        21.88 o                         
   5   8   9        195.17         55.18        23.14 o                         
   6   8   9         27.32         30.03         3.85 o                         
   7   8   9        223.42        206.83        10.12 o                         
  -6   9   9        115.46        129.37         8.11 o                         
  -5   9   9        527.41        607.24        29.57 o                         
  -4   9   9        408.65        429.48        16.11 o                         
  -3   9   9        857.16        900.17        32.89 o                         
  -2   9   9          2.37          1.88         4.94 o                         
  -1   9   9        363.08        328.04        27.29 o                         
   0   9   9       1435.71        688.78        52.21 o                         
   2   9   9          0.40         -1.78         4.19 o                         
   3   9   9          0.25          3.28         3.74 o                         
   4   9   9         19.54         27.35         5.55 o                         
   5   9   9         16.13         13.08         3.23 o                         
   6   9   9         61.67         52.31        11.58 o                         
  -5  10   9          2.06          1.78         5.34 o                         
  -4  10   9         10.45          3.56         4.39 o                         
  -3  10   9         33.88         34.65         7.52 o                         
  -2  10   9        181.10        180.64        16.61 o                         
  -1  10   9          6.36          9.76         5.97 o                         
   0  10   9         77.59         70.81         9.40 o                         
   1  10   9          7.84          8.80         6.25 o                         
   2  10   9        192.81        173.94        45.69 o                         
   3  10   9        188.30        175.52        11.26 o                         
   4  10   9        194.97        205.54         9.69 o                         
  -3  11   9        369.15        413.26        19.92 o                         
  -2  11   9        126.35        149.53        12.08 o                         
  -1  11   9         11.44         13.91         5.93 o                         
   0  11   9         27.51         37.03         7.71 o                         
   1  11   9        409.75        391.74        19.90 o                         
   2  11   9        421.38        436.03        32.63 o                         
 -10   0  10        141.67        150.70        10.68 o                         
  -8   0  10        101.47        103.83         8.90 o                         
  -6   0  10       1448.97       1273.70        40.48 o                         
  -4   0  10         37.83         72.98         9.49 o                         
  -2   0  10       1655.14       1637.26        35.79 o                         
   0   0  10       1908.71       1780.56        44.64 o                         
   2   0  10       1271.06       1423.73        45.06 o                         
   4   0  10        313.24        323.49         8.55 o                         
   6   0  10        234.19        225.14         8.46 o                         
   8   0  10        191.91        196.36        10.09 o                         
  10   0  10         27.44         27.89         6.53 o                         
 -10   1  10        579.94        558.85        19.72 o                         
  -9   1  10       1603.26       1623.51        51.81 o                         
  -8   1  10       1196.53       1221.62        32.43 o                         
  -7   1  10         28.73         24.65         2.94 o                         
  -6   1  10        242.75        216.93        12.81 o                         
  -5   1  10         29.22         37.55         3.13 o                         
  -4   1  10         25.72         69.39        13.00 o                         
  -3   1  10       2204.12       2285.97        58.09 o                         
  -2   1  10       2767.82       2621.55        51.10 o                         
  -1   1  10        528.93        517.22        10.06 o                         
   0   1  10        327.95        321.84         6.56 o                         
   1   1  10         39.53         46.63         2.26 o                         
   2   1  10       2332.03       2347.48        51.46 o                         
   3   1  10        221.07        204.87         8.30 o                         
   4   1  10        120.91        105.03         3.22 o                         
   5   1  10        206.00        193.14         4.91 o                         
   6   1  10          0.31          0.73         1.14 o                         
   7   1  10         38.84         40.28         2.80 o                         
   8   1  10         99.17        102.11         5.02 o                         
   9   1  10         42.68         42.51         2.82 o                         
  10   1  10         31.62         23.84         3.50 o                         
 -10   2  10        222.59        192.10         8.59 o                         
  -9   2  10        222.63        196.49         7.29 o                         
  -8   2  10        314.07        341.32        11.69 o                         
  -7   2  10         42.42         51.60         5.87 o                         
  -6   2  10        672.40        639.97        17.92 o                         
  -5   2  10         23.94         26.72         2.32 o                         
  -4   2  10       4664.99       4552.01       193.40 o                         
  -3   2  10        641.77        742.94        26.84 o                         
  -2   2  10       5262.81       5317.52       227.05 o                         
  -1   2  10         37.68         36.33         2.54 o                         
   0   2  10         11.40         16.39         1.82 o                         
   1   2  10        343.86        354.38         9.57 o                         
   2   2  10        258.24        287.36         9.98 o                         
   3   2  10       5874.38       5510.62       128.76 o                         
   4   2  10       2423.01       2362.77        40.56 o                         
   5   2  10        651.34        635.22        13.59 o                         
   6   2  10          3.17          1.83         1.23 o                         
   7   2  10          4.43          4.68         1.89 o                         
   8   2  10         12.91         12.15         1.85 o                         
   9   2  10        320.37        291.45         8.91 o                         
  10   2  10        118.91         75.35         7.12 o                         
 -10   3  10         59.83         43.53         9.20 o                         
  -9   3  10        115.59         96.54         4.29 o                         
  -8   3  10       3974.60       4166.07       104.02 o                         
  -7   3  10        122.92        136.58         6.05 o                         
  -6   3  10         19.61         12.38         2.06 o                         
  -5   3  10       1360.92       1324.39        35.33 o                         
  -4   3  10        200.85        180.14         5.87 o                         
  -3   3  10       1664.06       1850.37        61.04 o                         
  -2   3  10        753.75        769.97        29.07 o                         
  -1   3  10         19.37         31.37         3.19 o                         
   0   3  10        835.54        786.15        21.30 o                         
   1   3  10        269.72        277.00        12.79 o                         
   2   3  10        161.06        135.14         6.69 o                         
   3   3  10        708.79        644.54        11.88 o                         
   4   3  10        580.82        531.09        14.70 o                         
   5   3  10        850.25        895.15        18.26 o                         
   6   3  10          1.98          4.19         1.85 o                         
   7   3  10         11.62          9.28         1.69 o                         
   8   3  10        287.54        317.37         8.76 o                         
   9   3  10         66.83         61.89         4.34 o                         
 -10   4  10        156.15        151.56         8.60 o                         
  -9   4  10        352.06        315.82        12.07 o                         
  -8   4  10         33.05         21.95         3.36 o                         
  -7   4  10         28.53         33.54         3.19 o                         
  -6   4  10        133.53        136.01         5.93 o                         
  -5   4  10         97.12        102.13         4.67 o                         
  -4   4  10        542.87        457.29        40.44 o                         
  -3   4  10       8069.02       7767.07       235.49 o                         
  -2   4  10        258.58        272.38         7.96 o                         
  -1   4  10        138.88        204.61         8.90 o                         
   0   4  10         12.22          8.96         1.55 o                         
   1   4  10        629.92        667.18        20.63 o                         
   2   4  10        843.17        973.93        19.46 o                         
   3   4  10        103.37        101.22         4.55 o                         
   4   4  10          1.06          7.72         1.96 o                         
   5   4  10         81.72         95.44         5.26 o                         
   6   4  10        105.39        108.65         4.57 o                         
   7   4  10        202.31        211.91         7.34 o                         
   8   4  10          0.33          0.50         1.57 o                         
   9   4  10        608.07        594.78        18.12 o                         
  -9   5  10         25.94         31.57         2.70 o                         
  -8   5  10        128.22        136.66         9.49 o                         
  -7   5  10        852.20        926.61        46.25 o                         
  -6   5  10        638.13        694.71        35.01 o                         
  -5   5  10        104.34        104.84         8.60 o                         
  -4   5  10         65.38         67.05         5.77 o                         
  -3   5  10        209.20        202.71        10.68 o                         
  -2   5  10        350.93        402.01        16.90 o                         
  -1   5  10       2466.75       2376.16        61.14 o                         
   0   5  10        188.74        174.03         6.65 o                         
   1   5  10        960.83        998.19        21.06 o                         
   2   5  10       1018.86       1024.62        24.85 o                         
   3   5  10        521.36        558.86        18.02 o                         
   4   5  10         12.28         15.25         1.68 o                         
   5   5  10        404.95        432.95        12.93 o                         
   6   5  10         58.21         57.99         3.94 o                         
   7   5  10          3.18          3.99         1.77 o                         
   8   5  10        189.84        200.08         6.82 o                         
   9   5  10        503.05        457.76        15.15 o                         
  -9   6  10          2.52          1.38         1.85 o                         
  -8   6  10        279.33        284.83        11.72 o                         
  -7   6  10        110.02        119.85        10.68 o                         
  -6   6  10          2.78          2.77         2.65 o                         
  -5   6  10        207.53        234.83        18.99 o                         
  -4   6  10         37.36         27.07         4.08 o                         
  -3   6  10       1699.24       1544.43        53.21 o                         
  -2   6  10        614.70        605.87        24.08 o                         
  -1   6  10        278.26        275.36        13.28 o                         
   0   6  10          3.05          4.12         1.75 o                         
   1   6  10        349.57        368.06        15.41 o                         
   2   6  10         24.96         29.94         3.06 o                         
   3   6  10        220.48        222.67         6.55 o                         
   4   6  10        274.13        322.79        10.21 o                         
   5   6  10        180.72        203.59         7.64 o                         
   6   6  10        111.14        125.01         5.33 o                         
   7   6  10         31.79         33.16         2.91 o                         
   8   6  10        371.35        385.09        10.60 o                         
  -8   7  10        123.98        116.03         6.25 o                         
  -7   7  10         76.14         68.82         7.71 o                         
  -6   7  10        546.08        581.83        23.06 o                         
  -5   7  10         45.71         48.62         5.48 o                         
  -4   7  10         40.84         42.65         5.58 o                         
  -3   7  10        533.42        550.13        22.91 o                         
  -2   7  10        117.97        119.48        10.98 o                         
  -1   7  10         31.35         22.46         7.71 o                         
   0   7  10        320.22        304.76        26.37 o                         
   1   7  10       1008.13       1061.41        30.79 o                         
   2   7  10          0.74          1.48         2.28 o                         
   3   7  10         21.67         19.92         3.36 o                         
   4   7  10        398.64        423.80        16.68 o                         
   5   7  10         21.41         30.30         4.14 o                         
   6   7  10          3.32          3.76         1.69 o                         
   7   7  10        180.32        180.41         7.28 o                         
  -7   8  10         13.92         16.84         3.56 o                         
  -6   8  10         57.08         47.36         4.03 o                         
  -5   8  10         15.15         15.96         2.82 o                         
  -4   8  10         39.00         37.70         5.25 o                         
  -3   8  10       1036.21        931.56        78.68 o                         
  -2   8  10       1337.70       1271.99        45.15 o                         
  -1   8  10        261.33        254.26        15.72 o                         
   1   8  10        200.45        210.63        21.95 o                         
   2   8  10        231.37        285.63        16.68 o                         
   3   8  10        226.68        209.07        14.40 o                         
   4   8  10         40.09         35.39         6.69 o                         
   5   8  10         56.12         53.18        35.01 o                         
   6   8  10          0.18          3.82         4.82 o                         
   7   8  10          0.12          0.59         3.56 o                         
  -6   9  10         87.56         91.02         7.12 o                         
  -5   9  10        305.68        371.30        20.57 o                         
  -4   9  10        496.85        539.29        18.93 o                         
  -3   9  10         20.43         18.46         5.86 o                         
  -2   9  10         45.38         53.46        10.21 o                         
  -1   9  10         19.73         21.95         8.31 o                         
   0   9  10          0.28         -0.87         5.04 o                         
   1   9  10          2.94         -0.27         7.12 o                         
   2   9  10        181.20        190.17        13.94 o                         
   3   9  10          1.07          2.52         3.85 o                         
   4   9  10         65.42         50.68        10.57 o                         
   6   9  10         10.56         -4.75        13.05 o                         
  -5  10  10         55.68         34.41        10.68 o                         
  -4  10  10         10.01          6.23         4.61 o                         
  -3  10  10        119.57        140.25        12.82 o                         
  -2  10  10         76.85         86.64        11.69 o                         
  -1  10  10         73.36         79.43        11.82 o                         
   0  10  10          7.41          4.69         4.90 o                         
   1  10  10          2.53         -2.37         4.87 o                         
   2  10  10          9.62          6.03         5.93 o                         
   3  10  10        176.91        120.40        11.14 o                         
   4  10  10         33.08         10.68        13.65 o                         
  -2  11  10          1.23          1.56         5.34 o                         
  -1  11  10         38.80         60.84         8.98 o                         
   0  11  10          4.50          9.94         5.40 o                         
   1  11  10         93.10         83.15        10.09 o                         
  -9   0  11        442.72        469.85        24.33 o                         
  -7   0  11        836.10        792.76        26.42 o                         
  -5   0  11         72.79         52.54         4.15 o                         
  -3   0  11      10846.08      10281.48       308.94 o                         
  -1   0  11          1.78          6.20         3.15 o                         
   1   0  11        427.60        435.89        15.09 o                         
   3   0  11       2053.86       1991.97        63.09 o                         
   5   0  11         38.86         37.54         2.90 o                         
   7   0  11         25.20         31.52         3.48 o                         
   9   0  11       3178.86       2905.68       116.89 o                         
 -10   1  11         10.55         12.76         2.52 o                         
  -9   1  11        181.27        199.06         9.23 o                         
  -8   1  11       4672.58       4608.36       114.52 o                         
  -7   1  11       1083.65       1031.41        27.63 o                         
  -6   1  11          1.55          1.19         2.37 o                         
  -5   1  11        110.81         90.73         3.41 o                         
  -4   1  11         93.46         87.69        10.66 o                         
  -3   1  11       3782.15       3767.68       116.26 o                         
  -2   1  11       1655.70       1548.06        34.54 o                         
  -1   1  11        324.05        340.77         6.95 o                         
   0   1  11         70.68         64.37         2.83 o                         
   1   1  11        456.19        528.95        14.91 o                         
   2   1  11        121.19        145.83         6.11 o                         
   3   1  11        746.87        696.06        15.40 o                         
   4   1  11       1895.24       1704.70        24.89 o                         
   5   1  11        158.71        144.24         4.11 o                         
   6   1  11        284.20        269.99         6.56 o                         
   7   1  11          0.55          3.27         1.46 o                         
   8   1  11        527.31        490.04        12.16 o                         
   9   1  11        357.75        345.34        10.18 o                         
 -10   2  11        694.48        659.96        22.44 o                         
  -9   2  11        118.07        103.63         5.25 o                         
  -8   2  11        835.33        829.10        22.83 o                         
  -7   2  11        543.09        557.97        16.33 o                         
  -6   2  11         62.08         74.04         6.82 o                         
  -5   2  11        148.77        130.70         5.14 o                         
  -4   2  11       1635.87       1541.09        43.14 o                         
  -3   2  11         21.31         57.29        10.38 o                         
  -2   2  11       3564.96       3366.30       117.13 o                         
  -1   2  11       1468.58       1416.39        37.52 o                         
   0   2  11         20.85         17.66         2.69 o                         
   1   2  11        637.22        702.34        20.21 o                         
   2   2  11        344.40        340.17        11.56 o                         
   3   2  11       3033.93       2908.19        42.82 o                         
   4   2  11         49.03         49.59         3.04 o                         
   5   2  11        466.63        492.84        11.15 o                         
   6   2  11         56.14         60.37         3.27 o                         
   7   2  11        161.51        179.67         6.99 o                         
   8   2  11        252.88        256.89         7.50 o                         
   9   2  11          4.54          5.48         1.78 o                         
 -10   3  11        157.62        148.50        11.79 o                         
  -9   3  11         68.03         72.24         3.74 o                         
  -8   3  11        519.38        543.00        13.87 o                         
  -7   3  11        305.82        294.72         9.93 o                         
  -6   3  11        119.00        110.22         5.14 o                         
  -5   3  11        364.20        327.03        10.04 o                         
  -4   3  11         32.64         33.99         4.11 o                         
  -3   3  11        944.51        915.93        26.15 o                         
  -2   3  11        803.54        842.14        30.20 o                         
  -1   3  11        846.53        778.02        38.12 o                         
   0   3  11         37.29         46.31         9.20 o                         
   1   3  11        394.83        398.88        16.99 o                         
   2   3  11       2439.13       2383.36        47.28 o                         
   3   3  11       3012.93       2886.39        45.34 o                         
   4   3  11       1866.11       1896.99        39.07 o                         
   5   3  11          0.21          1.61         1.23 o                         
   6   3  11        403.38        419.92        11.52 o                         
   7   3  11        562.61        570.12        15.84 o                         
   8   3  11         33.06         34.77         2.76 o                         
   9   3  11        163.13        147.10         6.22 o                         
  -9   4  11        166.56        168.38         8.42 o                         
  -8   4  11        392.34        367.41        11.87 o                         
  -7   4  11       1810.97       1886.91        48.98 o                         
  -6   4  11        221.25        210.61         7.76 o                         
  -5   4  11         33.08         44.80         3.39 o                         
  -4   4  11        134.77        147.81         8.37 o                         
  -3   4  11        351.89        358.62        11.61 o                         
  -2   4  11        202.19        216.14         7.47 o                         
  -1   4  11        815.96        774.42        35.90 o                         
   0   4  11        154.60        178.57         7.90 o                         
   1   4  11        254.87        215.61         7.35 o                         
   2   4  11        157.55        186.22         9.41 o                         
   3   4  11         69.62         81.37         4.22 o                         
   4   4  11        420.95        462.41        11.64 o                         
   5   4  11        117.26        113.75         4.45 o                         
   6   4  11         74.90         68.58         4.24 o                         
   7   4  11        117.37        145.49         5.65 o                         
   8   4  11         55.14         57.05         3.64 o                         
   9   4  11        596.96        626.12        18.04 o                         
  -9   5  11         96.32         85.63         5.41 o                         
  -8   5  11         45.35         61.43         6.50 o                         
  -7   5  11         58.21         62.30         7.71 o                         
  -6   5  11         26.02         35.01         5.93 o                         
  -5   5  11         89.25         91.46         7.90 o                         
  -4   5  11         33.56         26.34         8.60 o                         
  -3   5  11         15.73         14.51         3.18 o                         
  -2   5  11        191.62        199.11         8.15 o                         
  -1   5  11          0.41          1.66         1.35 o                         
   0   5  11          6.06         16.62         2.73 o                         
   1   5  11         54.25         51.50         2.76 o                         
   2   5  11         70.88         72.30         3.94 o                         
   3   5  11          1.82          1.29         1.74 o                         
   4   5  11         94.79         85.67         3.75 o                         
   5   5  11          6.12          6.53         1.85 o                         
   6   5  11        529.08        571.54        15.16 o                         
   7   5  11         11.69         11.27         2.04 o                         
   8   5  11          0.06          0.23         1.55 o                         
   9   5  11        336.02        280.04        16.02 o                         
  -9   6  11        316.88        292.86        11.11 o                         
  -8   6  11        640.72        622.50        21.80 o                         
  -7   6  11         92.88         98.49        10.09 o                         
  -6   6  11        108.43        129.01        13.65 o                         
  -5   6  11        126.44        131.62         9.24 o                         
  -4   6  11        376.73        379.83        20.66 o                         
  -3   6  11          1.62          0.41         2.11 o                         
  -2   6  11          5.85          7.12         2.70 o                         
  -1   6  11        763.71        802.68        22.87 o                         
   0   6  11       2170.37       2180.39        56.86 o                         
   1   6  11         61.62         65.59         3.96 o                         
   2   6  11         21.02         23.29         3.81 o                         
   3   6  11         34.88         34.72         2.76 o                         
   4   6  11        174.52        194.86         6.22 o                         
   5   6  11          0.09          0.40         1.70 o                         
   6   6  11        182.20        202.64         7.14 o                         
   7   6  11        136.48        150.61         5.78 o                         
   8   6  11          4.90          3.16         2.10 o                         
  -8   7  11          0.74          0.46         1.85 o                         
  -7   7  11        214.93        259.14        11.06 o                         
  -6   7  11         41.06         36.32         5.03 o                         
  -5   7  11        281.28        322.81        15.79 o                         
  -4   7  11         35.84         42.17         4.97 o                         
  -3   7  11        269.36        262.31        13.28 o                         
  -2   7  11        971.40        938.04        34.64 o                         
  -1   7  11         66.21         67.79         6.64 o                         
   0   7  11        436.26        460.99        25.22 o                         
   1   7  11        387.57        424.76        21.66 o                         
   2   7  11         82.64        108.61         6.39 o                         
   3   7  11        157.88        186.65         8.66 o                         
   4   7  11         17.01         16.48         5.56 o                         
   5   7  11        286.74        312.58        10.26 o                         
   6   7  11         14.88         18.35         2.45 o                         
   7   7  11        263.04        271.98         9.86 o                         
  -7   8  11        127.46        146.62         7.26 o                         
  -6   8  11         12.92         12.92         2.53 o                         
  -5   8  11         58.68         71.24         4.68 o                         
  -4   8  11        358.58        358.85        14.92 o                         
  -3   8  11          4.91         12.08         3.13 o                         
  -2   8  11         12.86          6.41         4.50 o                         
  -1   8  11       1658.31       1706.94        78.91 o                         
   0   8  11         45.66         32.18        22.25 o                         
   1   8  11          0.60          1.78         4.94 o                         
   2   8  11          0.08          0.01         3.69 o                         
   3   8  11         38.79         61.72         8.54 o                         
   4   8  11        374.04        372.84        19.66 o                         
   5   8  11        218.23        249.19        12.40 o                         
   6   8  11        793.55        806.03        28.87 o                         
  -6   9  11         96.62         92.77        11.57 o                         
  -5   9  11          0.06          0.79         2.50 o                         
  -4   9  11        120.89        126.02         8.00 o                         
  -3   9  11        616.65        616.04        21.82 o                         
  -2   9  11         72.47         57.71         7.38 o                         
  -1   9  11         74.43         75.94        14.24 o                         
   0   9  11          9.99          7.12         9.49 o                         
   3   9  11          1.91          1.39         3.84 o                         
   4   9  11          1.95         -2.08         2.47 o                         
   5   9  11         83.12         97.10         6.99 o                         
  -4  10  11        145.80        157.92        13.65 o                         
  -3  10  11         17.09         21.93         6.02 o                         
  -2  10  11         33.77         39.54         8.34 o                         
  -1  10  11          0.52          0.42         4.48 o                         
   0  10  11         49.89         44.98         8.84 o                         
   1  10  11          4.83          3.96         7.42 o                         
   2  10  11         55.90         50.36        14.54 o                         
   3  10  11         16.42          9.31         5.93 o                         
   4  10  11        802.40        279.45        30.85 o                         
  -2  11  11         19.94         23.99         6.13 o                         
  -1  11  11         17.88         32.88         6.64 o                         
   0  11  11          3.24          1.19         4.41 o                         
   1  11  11        102.74        104.92        10.64 o                         
 -10   0  12         64.76         61.11         6.53 o                         
  -8   0  12       3483.93       3573.17       155.45 o                         
  -6   0  12         40.33         42.43         5.04 o                         
  -4   0  12       2138.42       2155.22        66.08 o                         
  -2   0  12        402.38        333.63        32.34 o                         
   0   0  12       1176.37       1030.07        26.95 o                         
   2   0  12       3804.69       3939.98       120.18 o                         
   4   0  12       1024.45        974.48        34.49 o                         
   6   0  12        232.79        212.88         8.17 o                         
   8   0  12          4.16          5.26         3.56 o                         
 -10   1  12         72.30         75.90        10.09 o                         
  -9   1  12        110.43        117.32         7.12 o                         
  -8   1  12        278.88        268.08         9.24 o                         
  -7   1  12        933.03        956.28        25.69 o                         
  -6   1  12          6.23         11.02         1.69 o                         
  -5   1  12        509.61        511.58        11.09 o                         
  -4   1  12          4.69          7.80         1.50 o                         
  -3   1  12       2413.83       2492.90        78.22 o                         
  -2   1  12        393.00        337.30         8.89 o                         
  -1   1  12         13.33         13.73         2.40 o                         
   0   1  12        682.78        639.57        15.30 o                         
   1   1  12        118.70        122.27         5.05 o                         
   2   1  12        309.22        356.81        18.95 o                         
   3   1  12         37.17         48.79         2.31 o                         
   4   1  12        448.63        417.34         7.59 o                         
   5   1  12        663.95        642.46        12.57 o                         
   6   1  12        293.00        304.07         7.20 o                         
   7   1  12         83.57         91.04         4.33 o                         
   8   1  12        369.14        371.77        11.47 o                         
   9   1  12          9.28          7.52         1.78 o                         
 -10   2  12        120.93        127.13         6.49 o                         
  -9   2  12        136.23        144.33         6.15 o                         
  -8   2  12       1131.22       1162.75        31.06 o                         
  -7   2  12        403.46        421.97        11.27 o                         
  -6   2  12         90.62         92.04         4.56 o                         
  -5   2  12          2.39         11.60         8.33 o                         
  -4   2  12        171.33        161.37         5.20 o                         
  -3   2  12        298.07        391.48        16.30 o                         
  -2   2  12       5155.81       5266.67       266.59 o                         
  -1   2  12       2113.84       1947.45        63.63 o                         
   0   2  12         30.41         27.36         2.17 o                         
   1   2  12        308.37        309.87        10.19 o                         
   2   2  12       2649.30       3009.78        89.74 o                         
   3   2  12       8630.46       8394.02       127.21 o                         
   4   2  12        243.30        220.61         5.90 o                         
   5   2  12        264.38        300.63         7.70 o                         
   6   2  12         65.22         67.54         3.56 o                         
   7   2  12         35.55         41.40         3.45 o                         
   8   2  12          0.00          1.05         1.38 o                         
   9   2  12        106.82        103.35         4.57 o                         
 -10   3  12        144.46        130.13         5.92 o                         
  -9   3  12       1702.50       1709.63        43.96 o                         
  -8   3  12       1264.43       1249.17        28.77 o                         
  -7   3  12         97.65         87.82         5.31 o                         
  -6   3  12       1503.65       1562.73        40.65 o                         
  -5   3  12          5.94          4.52         1.57 o                         
  -4   3  12         25.24         22.03         2.07 o                         
  -3   3  12       2482.59       2364.28        69.08 o                         
  -2   3  12        363.71        398.66        16.96 o                         
  -1   3  12       3353.86       3404.79       106.14 o                         
   1   3  12       2717.70       2719.69        69.71 o                         
   2   3  12        441.33        361.09         7.79 o                         
   3   3  12        202.41        191.95         4.63 o                         
   4   3  12         21.73         15.73         2.10 o                         
   5   3  12        193.29        216.79         7.65 o                         
   6   3  12          4.03          6.46         1.85 o                         
   7   3  12        247.15        261.98         8.95 o                         
   8   3  12        790.26        862.77        19.24 o                         
   9   3  12          6.07          4.05         1.73 o                         
  -9   4  12        506.75        465.38        26.93 o                         
  -8   4  12          1.32          7.67         1.80 o                         
  -7   4  12       2168.70       2289.16        58.57 o                         
  -6   4  12        300.93        280.66         9.47 o                         
  -5   4  12       2968.64       2921.46        73.42 o                         
  -4   4  12        785.54        728.48        30.56 o                         
  -3   4  12        623.99        564.44        18.07 o                         
  -2   4  12       1280.47       1169.45        35.50 o                         
  -1   4  12        271.16        236.19         6.75 o                         
   0   4  12        632.20        643.21        16.46 o                         
   1   4  12        866.60        861.11        18.65 o                         
   2   4  12         90.65         95.45         3.68 o                         
   3   4  12        167.37        171.91         6.46 o                         
   4   4  12        895.51       1071.78        27.17 o                         
   5   4  12        354.26        363.75         9.17 o                         
   6   4  12          0.10         -0.51         1.65 o                         
   7   4  12        160.73        178.59         6.57 o                         
   8   4  12         10.08         12.92         1.94 o                         
   9   4  12        391.19        371.49        11.60 o                         
  -9   5  12        175.12        172.01        10.09 o                         
  -8   5  12        212.63        213.00         9.62 o                         
  -7   5  12          0.11          1.19         2.97 o                         
  -6   5  12        148.47        138.84        11.27 o                         
  -5   5  12        697.26        724.97        36.19 o                         
  -4   5  12          3.58         37.45        30.85 o                         
  -3   5  12        481.42        436.41        29.67 o                         
  -2   5  12        336.14        325.75         9.64 o                         
  -1   5  12        260.20        254.22         8.86 o                         
   0   5  12       1078.25       1174.26        27.29 o                         
   1   5  12         46.47         53.68         2.99 o                         
   2   5  12        109.47        122.89         5.27 o                         
   3   5  12        158.22        169.54         6.57 o                         
   4   5  12        223.90        258.75         8.52 o                         
   5   5  12         82.10         97.33         4.37 o                         
   6   5  12         71.20         79.69         4.29 o                         
   7   5  12         18.46         26.99         2.83 o                         
   8   5  12         22.05         20.94         2.23 o                         
  -9   6  12         94.85         94.71         5.23 o                         
  -8   6  12        413.03        410.51        21.36 o                         
  -7   6  12        662.25        679.43        23.90 o                         
  -6   6  12        112.85         81.88         8.90 o                         
  -5   6  12       1085.93       1136.91        40.21 o                         
  -4   6  12        510.85        486.20        29.17 o                         
  -3   6  12         17.33         20.93         4.66 o                         
  -2   6  12         91.79         94.30         7.10 o                         
  -1   6  12        606.99        578.96        17.56 o                         
   0   6  12         84.27         87.56         4.95 o                         
   1   6  12       1479.66       1530.44        41.31 o                         
   2   6  12        679.61        721.28        18.92 o                         
   3   6  12        239.89        248.65        10.13 o                         
   4   6  12        210.07        247.64         7.26 o                         
   5   6  12        405.87        485.91        12.60 o                         
   6   6  12         26.52         27.47         2.83 o                         
   7   6  12          3.35          5.41         1.84 o                         
   8   6  12          1.73          2.97         1.58 o                         
  -8   7  12         65.07         52.21         5.34 o                         
  -7   7  12         29.63         33.32         3.71 o                         
  -6   7  12       1021.63       1144.41        37.73 o                         
  -5   7  12          2.08          0.59         2.02 o                         
  -4   7  12         13.86         14.43         2.97 o                         
  -3   7  12        669.10        639.05        25.52 o                         
  -2   7  12        791.51        751.62        28.80 o                         
  -1   7  12         99.48        113.53         9.49 o                         
   0   7  12        198.38        188.93        11.05 o                         
   1   7  12        107.19        111.55         7.43 o                         
   2   7  12          0.01          1.56         2.33 o                         
   3   7  12        414.89        458.36        16.08 o                         
   4   7  12        149.20        147.08         8.52 o                         
   5   7  12       2751.89       2995.31        60.17 o                         
   6   7  12         60.88         54.91         3.62 o                         
   7   7  12        191.40        180.48         6.10 o                         
  -7   8  12         29.35         29.51         4.45 o                         
  -6   8  12        282.14        338.15        11.56 o                         
  -5   8  12          0.10          0.84         2.15 o                         
  -4   8  12         10.00          9.79         3.40 o                         
  -3   8  12        660.57        680.60        27.08 o                         
  -2   8  12          0.05          0.46         6.46 o                         
  -1   8  12        463.65        455.78        19.86 o                         
   0   8  12         26.37         15.98        18.10 o                         
   1   8  12          4.98          7.35         7.42 o                         
   2   8  12        192.13        188.73        20.77 o                         
   3   8  12        162.92        156.99        15.43 o                         
   4   8  12         63.28         94.22         7.06 o                         
   5   8  12         10.74         16.58         6.25 o                         
   6   8  12        231.69        261.30        12.08 o                         
  -6   9  12        197.83        211.22        13.65 o                         
  -5   9  12         95.38         87.23         7.24 o                         
  -4   9  12        362.75        388.33        14.79 o                         
  -3   9  12        686.50        715.66        24.14 o                         
  -2   9  12         13.86         17.30         3.88 o                         
  -1   9  12        199.28        207.07        20.77 o                         
   0   9  12         48.20         32.46        22.55 o                         
   2   9  12          0.09         -1.91         7.71 o                         
   3   9  12          7.60          7.75         3.07 o                         
   4   9  12         27.73         41.59         5.82 o                         
   5   9  12         27.11         29.26         6.48 o                         
  -4  10  12          1.98          0.59         4.20 o                         
  -3  10  12         30.29         28.89         6.80 o                         
  -2  10  12         82.98         81.62        11.12 o                         
  -1  10  12         10.84         17.54         6.42 o                         
   0  10  12        204.24        200.91        41.24 o                         
   1  10  12         73.85         48.23        13.35 o                         
   2  10  12          0.63         -3.56         4.41 o                         
   3  10  12        142.31        118.66        14.24 o                         
   4  10  12         77.67         24.92        13.65 o                         
  -2  11  12          0.81          0.59         6.53 o                         
  -1  11  12         79.82         76.44         9.49 o                         
   0  11  12         24.02         30.65         7.01 o                         
   1  11  12         14.65          1.78         7.12 o                         
  -9   0  13         78.42         78.32         7.71 o                         
  -7   0  13        102.47        104.30         6.07 o                         
  -5   0  13        961.45        903.58        29.16 o                         
  -3   0  13       6159.47       6511.56       281.23 o                         
  -1   0  13       2053.30       2035.29        63.98 o                         
   1   0  13       8056.32       7997.63       240.14 o                         
   3   0  13        277.79        315.52         9.90 o                         
   5   0  13          1.86          7.58         5.44 o                         
   7   0  13         13.84         17.65         2.82 o                         
   9   0  13         67.88         70.68         3.98 o                         
 -10   1  13         74.15         65.81         4.81 o                         
  -9   1  13         98.30        101.01         6.49 o                         
  -8   1  13        848.87        896.15        27.17 o                         
  -7   1  13       2241.22       2219.82        56.63 o                         
  -6   1  13          9.02         13.60         1.69 o                         
  -5   1  13        473.51        449.72        10.03 o                         
  -4   1  13        620.21        639.71        14.76 o                         
  -3   1  13        352.94        322.11        20.77 o                         
  -2   1  13        701.90        848.38        42.13 o                         
  -1   1  13       1180.48       1112.28        29.44 o                         
   0   1  13        524.95        504.64        16.96 o                         
   1   1  13       3092.34       3383.83        84.60 o                         
   2   1  13       5948.49       6149.80       117.59 o                         
   3   1  13       2215.79       2054.90        33.02 o                         
   4   1  13       2465.27       2426.39        38.51 o                         
   5   1  13        350.50        346.01         7.78 o                         
   6   1  13       1108.63       1151.33        21.11 o                         
   7   1  13         11.11         13.64         1.82 o                         
   8   1  13        401.50        380.84        12.99 o                         
   9   1  13        307.85        277.17        11.98 o                         
 -10   2  13         78.62         83.45         9.49 o                         
  -9   2  13         81.94         80.63         6.45 o                         
  -8   2  13        515.58        516.18        15.41 o                         
  -7   2  13        801.29        826.38        19.80 o                         
  -6   2  13        320.40        338.56         9.27 o                         
  -5   2  13          4.80          6.95         1.39 o                         
  -4   2  13       1078.02       1016.07        29.95 o                         
  -3   2  13       1649.61       1650.29        38.97 o                         
  -2   2  13       4521.82       4680.37       143.46 o                         
  -1   2  13        439.84        449.01        16.64 o                         
   0   2  13        173.11        157.93         7.41 o                         
   1   2  13        246.61        281.74        17.18 o                         
   2   2  13        181.51        154.76         4.16 o                         
   3   2  13        520.76        487.25         9.97 o                         
   4   2  13         52.26         53.21         2.88 o                         
   5   2  13        474.24        437.53        10.39 o                         
   6   2  13        155.13        162.18         5.47 o                         
   7   2  13        918.72        997.07        24.99 o                         
   8   2  13         10.47         18.87         2.20 o                         
   9   2  13         24.38         29.29         2.67 o                         
 -10   3  13         35.86         32.99         2.70 o                         
  -9   3  13        468.34        436.26        13.12 o                         
  -8   3  13        214.07        238.36         8.95 o                         
  -7   3  13        157.67        164.35         5.84 o                         
  -6   3  13        193.01        182.71         7.07 o                         
  -5   3  13        145.33        154.39         6.05 o                         
  -4   3  13         33.38         32.64         3.22 o                         
  -3   3  13        366.00        317.74         7.53 o                         
  -2   3  13       7361.88       6979.37       133.22 o                         
  -1   3  13        135.57        163.18         6.47 o                         
   0   3  13       3581.80       3675.58       112.82 o                         
   1   3  13        468.97        446.76        10.51 o                         
   2   3  13        980.15        943.05        16.10 o                         
   3   3  13       4065.24       4178.31        74.27 o                         
   4   3  13        869.81        953.36        21.48 o                         
   5   3  13        214.98        217.87         6.43 o                         
   6   3  13        303.35        339.32         8.73 o                         
   7   3  13        443.41        482.56        13.84 o                         
   8   3  13       1010.07       1036.22        24.81 o                         
   9   3  13         56.99         57.38         5.83 o                         
  -9   4  13         11.29          8.52         2.00 o                         
  -8   4  13          0.51          1.24         1.88 o                         
  -7   4  13         17.80         29.80         2.86 o                         
  -6   4  13        656.16        712.11        20.20 o                         
  -5   4  13        681.54        720.07        24.74 o                         
  -4   4  13        127.27        126.57         6.49 o                         
  -3   4  13         29.04         38.14         5.62 o                         
  -2   4  13        825.69        791.73        17.20 o                         
  -1   4  13        269.86        251.91         6.84 o                         
   0   4  13       3010.54       2889.49        63.32 o                         
   1   4  13         18.26         31.84         2.25 o                         
   2   4  13        827.73        856.32        20.39 o                         
   3   4  13         39.18         36.28         2.50 o                         
   4   4  13       1306.14       1377.42        33.33 o                         
   5   4  13         33.63         39.43         2.94 o                         
   6   4  13        179.07        188.28         7.42 o                         
   7   4  13        414.72        415.87        11.64 o                         
   8   4  13        255.88        272.68         8.44 o                         
   9   4  13        418.81        398.68        12.29 o                         
  -9   5  13         90.97         89.00         7.12 o                         
  -8   5  13         52.93         59.88         4.81 o                         
  -7   5  13         68.97         77.98         5.83 o                         
  -6   5  13          0.61         -0.59         2.37 o                         
  -5   5  13          0.02         -1.78         2.37 o                         
  -4   5  13        139.27        128.80        14.39 o                         
  -3   5  13        350.22        354.81        11.93 o                         
  -2   5  13          6.66         13.01         1.71 o                         
  -1   5  13       1391.37       1392.97        37.45 o                         
   0   5  13        185.34        170.99         5.69 o                         
   1   5  13        186.21        186.64         8.49 o                         
   2   5  13        227.30        278.22         7.61 o                         
   3   5  13        835.42        846.98        21.74 o                         
   4   5  13         38.68         38.79         2.90 o                         
   5   5  13        734.67        793.53        16.61 o                         
   6   5  13         10.24         14.25         2.07 o                         
   7   5  13        110.17        122.26         5.23 o                         
   8   5  13         73.86         65.53         3.69 o                         
  -9   6  13          4.89          2.37         2.37 o                         
  -8   6  13        150.11        133.90         7.10 o                         
  -7   6  13       1928.35       2089.68        65.86 o                         
  -6   6  13        183.06        196.96         9.20 o                         
  -5   6  13        116.46        117.42         6.19 o                         
  -4   6  13        108.64         97.93         5.41 o                         
  -3   6  13        130.95        133.73        12.67 o                         
  -2   6  13        553.32        513.40        21.09 o                         
  -1   6  13       3015.62       2972.66        76.32 o                         
   0   6  13         78.79         82.97         4.83 o                         
   1   6  13         50.92         46.00         3.71 o                         
   2   6  13          3.29          6.08         1.80 o                         
   3   6  13         95.56        104.86         6.17 o                         
   4   6  13          4.70          5.66         1.68 o                         
   5   6  13          3.44          4.57         1.70 o                         
   6   6  13        601.22        628.39        16.25 o                         
   7   6  13          4.87          7.51         1.87 o                         
   8   6  13         39.63         39.47         4.75 o                         
  -8   7  13        121.67        114.83         6.07 o                         
  -7   7  13        196.23        217.50         9.62 o                         
  -6   7  13          0.64         -0.20         1.85 o                         
  -5   7  13        109.48        113.20         6.54 o                         
  -4   7  13         13.77         19.90         2.74 o                         
  -3   7  13        961.80        950.17        35.03 o                         
  -2   7  13       1474.99       1484.16        51.61 o                         
  -1   7  13         79.12         76.09        12.46 o                         
   0   7  13         94.96        110.63        13.49 o                         
   1   7  13        118.50        129.16         6.22 o                         
   2   7  13       1066.65       1157.96        38.20 o                         
   3   7  13         13.42         14.53         2.97 o                         
   4   7  13        514.26        541.31        15.51 o                         
   5   7  13        116.90        149.07         5.65 o                         
   6   7  13         37.29         42.09         3.22 o                         
   7   7  13         75.53         59.82         8.47 o                         
  -7   8  13         16.75         25.87         3.86 o                         
  -6   8  13          0.21          0.59         2.37 o                         
  -5   8  13         71.13         77.68         5.18 o                         
  -4   8  13         79.07         83.23         6.76 o                         
  -3   8  13         11.25         10.10         3.92 o                         
  -2   8  13        173.77        195.49        12.46 o                         
  -1   8  13         13.52         11.69         3.66 o                         
   0   8  13         28.16         10.46         7.04 o                         
   1   8  13         11.58         11.83         5.99 o                         
   2   8  13        107.26         94.34        16.61 o                         
   3   8  13         49.97         54.72         5.31 o                         
   4   8  13       2073.66       2162.63        63.39 o                         
   5   8  13        703.41        703.10        22.35 o                         
   6   8  13         18.19         15.23         3.21 o                         
  -6   9  13        300.52        316.77        17.80 o                         
  -5   9  13         26.98         39.81         4.94 o                         
  -4   9  13         81.77         74.96         6.34 o                         
  -3   9  13         61.93         71.04         6.31 o                         
  -2   9  13          1.36          4.81         2.97 o                         
  -1   9  13        292.51        282.42        24.92 o                         
   0   9  13        111.64         86.06        49.25 o                         
   1   9  13         85.42         70.72        43.31 o                         
   2   9  13         11.09          1.58         9.79 o                         
   3   9  13          0.34         -0.71         4.17 o                         
   4   9  13        725.28        653.27        20.47 o                         
   5   9  13        344.40         79.50        20.17 o                         
  -4  10  13        130.60        124.54        15.72 o                         
  -3  10  13         61.77         62.05        11.27 o                         
  -2  10  13        270.57        268.30        17.68 o                         
  -1  10  13          2.62          0.74         5.04 o                         
   0  10  13        256.98        210.81        40.05 o                         
   1  10  13         12.20         15.89        10.09 o                         
   2  10  13          7.80         11.50         9.79 o                         
   3  10  13         25.25         21.21         6.71 o                         
  -1  11  13        217.99        210.03        20.17 o                         
   0  11  13         38.14         40.94         9.49 o                         
 -10   0  14        687.27        651.40        31.45 o                         
  -8   0  14       2064.25       2074.64        92.56 o                         
  -6   0  14        913.82        869.48        28.74 o                         
  -4   0  14       1676.43       1520.14        47.41 o                         
  -2   0  14         51.51         46.28         7.12 o                         
   0   0  14      21478.16      20273.71       719.33 o                         
   2   0  14       2976.77       3166.40        97.73 o                         
   4   0  14          1.98          3.91         1.61 o                         
   6   0  14       2843.08       2916.07        74.72 o                         
   8   0  14        105.51         95.64         6.91 o                         
 -10   1  14         25.06         24.33         2.94 o                         
  -9   1  14          2.47          1.48         2.67 o                         
  -8   1  14        164.95        170.32        10.62 o                         
  -7   1  14        480.17        509.11        15.18 o                         
  -6   1  14       1044.88        970.24        22.39 o                         
  -5   1  14       1086.60       1030.36        21.43 o                         
  -4   1  14          0.06          0.54         0.95 o                         
  -3   1  14          7.55          8.25         1.58 o                         
  -2   1  14        973.83        936.72        46.28 o                         
  -1   1  14       2494.90       2409.33        76.83 o                         
   0   1  14         13.89         13.65         4.15 o                         
   1   1  14       3215.64       3509.28       108.24 o                         
   2   1  14          6.44          7.68         1.22 o                         
   3   1  14        330.74        328.09         6.54 o                         
   4   1  14       1111.15       1064.78        18.29 o                         
   5   1  14       1054.90       1039.42        19.18 o                         
   6   1  14        135.92        144.93         4.45 o                         
   7   1  14        734.78        755.41        15.64 o                         
   8   1  14        121.54        120.35         5.57 o                         
   9   1  14        549.68        522.76        13.85 o                         
 -10   2  14        131.10        134.35         8.60 o                         
  -9   2  14        394.55        397.93        12.19 o                         
  -8   2  14         12.93         21.13        11.97 o                         
  -7   2  14         24.27         30.54         2.65 o                         
  -6   2  14          0.30         -1.24         1.24 o                         
  -5   2  14         20.34         16.80         1.84 o                         
  -4   2  14        132.27        115.00         3.66 o                         
  -3   2  14          0.31         -0.09         0.89 o                         
  -2   2  14       1747.95       1916.23        89.00 o                         
  -1   2  14       1262.05       1321.19        62.89 o                         
   0   2  14          9.78          3.56         3.56 o                         
   1   2  14       7365.00       7135.47       166.30 o                         
   2   2  14         37.74         41.03         2.06 o                         
   3   2  14       1055.97       1038.10        18.97 o                         
   4   2  14       2065.85       2149.74        39.87 o                         
   5   2  14          6.84         15.07         1.93 o                         
   6   2  14       1388.07       1460.06        28.62 o                         
   7   2  14        569.12        569.99        15.75 o                         
   8   2  14          1.11          3.14         1.59 o                         
   9   2  14         14.44         19.33         2.32 o                         
 -10   3  14        231.09        233.17        13.65 o                         
  -9   3  14        238.78        266.31         9.00 o                         
  -8   3  14         81.12         73.82         4.00 o                         
  -7   3  14         93.34        102.71         6.08 o                         
  -6   3  14        161.95        164.59         5.78 o                         
  -5   3  14        295.05        330.81         8.97 o                         
  -4   3  14       1276.45       1287.97        36.82 o                         
  -3   3  14        159.83        138.43         3.84 o                         
  -2   3  14         18.68         24.77         1.74 o                         
  -1   3  14       3104.72       2845.60        71.77 o                         
   0   3  14       1112.47       1109.38        25.31 o                         
   1   3  14        117.78        127.83         3.89 o                         
   2   3  14        233.14        245.19         5.25 o                         
   3   3  14          5.21          1.91         1.13 o                         
   4   3  14         11.35         11.23         2.03 o                         
   5   3  14        892.78        917.87        19.12 o                         
   6   3  14          1.58          1.79         1.47 o                         
   7   3  14        425.72        440.06        15.06 o                         
   8   3  14         40.76         47.77         3.60 o                         
   9   3  14         63.65         50.85         3.53 o                         
  -9   4  14         50.53         45.48         3.30 o                         
  -8   4  14        153.07        136.69         5.23 o                         
  -7   4  14       1070.63       1059.55        24.84 o                         
  -6   4  14          0.06          0.27         1.31 o                         
  -5   4  14         33.77         33.43         3.96 o                         
  -4   4  14          0.90          2.29         1.80 o                         
  -3   4  14        156.42        169.89         7.36 o                         
  -2   4  14         16.58         18.21         1.91 o                         
  -1   4  14          4.01          5.95         1.27 o                         
   0   4  14         12.99          9.79         1.48 o                         
   1   4  14        655.96        647.83        14.34 o                         
   2   4  14        636.96        599.90        14.18 o                         
   3   4  14        564.40        590.48        12.65 o                         
   4   4  14        405.85        378.02        11.72 o                         
   5   4  14          0.10         -0.90         1.50 o                         
   6   4  14          0.01         -1.07         1.73 o                         
   7   4  14        186.99        223.06         7.41 o                         
   8   4  14         92.67         89.85         4.12 o                         
  -9   5  14        110.19        103.51         5.65 o                         
  -8   5  14         25.82         38.51         3.97 o                         
  -7   5  14         72.57         70.78         5.56 o                         
  -6   5  14         27.19         23.39         5.04 o                         
  -5   5  14          2.20          1.80         1.64 o                         
  -4   5  14        392.07        414.48        15.51 o                         
  -3   5  14       2017.29       2001.61        52.49 o                         
  -2   5  14        449.94        403.80        11.27 o                         
  -1   5  14        467.67        459.63        14.28 o                         
   0   5  14         24.21         21.96         2.14 o                         
   1   5  14        129.59        136.24         5.07 o                         
   2   5  14         18.87         32.39         4.44 o                         
   3   5  14          9.92         10.17         1.98 o                         
   4   5  14        320.91        323.56         9.14 o                         
   5   5  14       2600.51       2882.52        52.76 o                         
   6   5  14        120.18        137.44         5.41 o                         
   7   5  14         20.93         23.15         2.47 o                         
   8   5  14         63.12         75.69         3.75 o                         
  -8   6  14        300.19        304.31        16.61 o                         
  -7   6  14        974.25        988.06        32.92 o                         
  -6   6  14         53.60         52.93         4.81 o                         
  -5   6  14         59.79         60.03         4.98 o                         
  -4   6  14        488.56        458.41        37.72 o                         
  -3   6  14          0.59          0.40         1.73 o                         
  -2   6  14         55.17         49.53         6.82 o                         
  -1   6  14        877.29        843.96        24.37 o                         
   0   6  14        460.25        448.94        11.97 o                         
   1   6  14         19.83         27.04         3.00 o                         
   2   6  14         35.84         25.24         3.20 o                         
   3   6  14        468.87        513.60        14.62 o                         
   4   6  14        450.36        514.93        11.57 o                         
   5   6  14        348.22        394.54        10.70 o                         
   6   6  14          1.05          1.15         1.60 o                         
   7   6  14         95.15         91.74         4.27 o                         
  -8   7  14        177.29        208.25        13.05 o                         
  -7   7  14         69.27         72.01         7.71 o                         
  -6   7  14          7.06          6.74         2.28 o                         
  -5   7  14          0.35          4.19         2.01 o                         
  -4   7  14         22.25         14.66         3.34 o                         
  -3   7  14       2331.88       2293.26        75.90 o                         
  -2   7  14       1119.27       1215.99        43.41 o                         
  -1   7  14         83.77         81.56         7.71 o                         
   0   7  14        782.45        845.30        25.88 o                         
   1   7  14        192.79        192.42        10.31 o                         
   2   7  14        541.43        647.55        25.24 o                         
   3   7  14          5.16          4.27         1.76 o                         
   4   7  14       1221.88       1312.09        39.19 o                         
   5   7  14         11.36          9.33         2.41 o                         
   6   7  14         50.13         43.69         3.03 o                         
   7   7  14         11.45          5.49         2.79 o                         
  -7   8  14        311.37        332.63        37.35 o                         
  -6   8  14          4.11          5.12         2.37 o                         
  -5   8  14          1.47          2.22         3.60 o                         
  -4   8  14          0.94          3.79         2.91 o                         
  -3   8  14        253.00        241.13        22.60 o                         
  -2   8  14        711.59        771.93        29.79 o                         
  -1   8  14       1367.79       1356.92        47.86 o                         
   0   8  14        109.43        110.79        15.13 o                         
   1   8  14        112.41        130.53        17.80 o                         
   2   8  14        129.27        123.45         9.16 o                         
   3   8  14          0.61          2.15         3.05 o                         
   4   8  14         48.94         55.77         5.18 o                         
   5   8  14          1.96         -1.25         2.84 o                         
   6   8  14          6.10          6.65         2.80 o                         
  -5   9  14         26.06         25.64         4.04 o                         
  -4   9  14         16.30         18.74         3.72 o                         
  -3   9  14         69.86         76.86         6.46 o                         
  -2   9  14        401.40        379.96        35.58 o                         
  -1   9  14         12.34         16.02         7.12 o                         
   0   9  14         61.26         77.72        14.83 o                         
   1   9  14          5.24         -1.74        12.46 o                         
   3   9  14        276.69        268.10        13.38 o                         
   4   9  14        172.07        133.64         8.54 o                         
   5   9  14         11.70         10.68        14.24 o                         
  -3  10  14        102.33         94.47         9.85 o                         
  -2  10  14         29.20         32.21         7.55 o                         
  -1  10  14         24.05         30.10         7.71 o                         
   0  10  14          0.87          3.19         5.40 o                         
   1  10  14         26.87         33.15         9.20 o                         
   2  10  14          0.41         -1.50         4.83 o                         
   3  10  14          0.06         -4.83         4.83 o                         
  -9   0  15        226.85        224.87        14.24 o                         
  -7   0  15          1.68          4.45         2.10 o                         
  -5   0  15          1.81          9.53         2.10 o                         
  -3   0  15          6.31          2.41         1.25 o                         
  -1   0  15       4085.92       3972.42       172.65 o                         
   1   0  15          4.07         -0.59         1.78 o                         
   3   0  15          2.11          1.43         1.35 o                         
   5   0  15        523.94        536.54        15.00 o                         
   7   0  15       2219.31       2256.53        58.82 o                         
   9   0  15          1.89          3.90         2.32 o                         
 -10   1  15         23.79         29.02         3.36 o                         
  -9   1  15        167.14        161.28         8.17 o                         
  -8   1  15          3.81          4.75         1.71 o                         
  -7   1  15       2617.29       2608.12        66.00 o                         
  -6   1  15        296.86        258.54         7.48 o                         
  -5   1  15        242.70        226.44         6.53 o                         
  -4   1  15        216.50        190.98         5.03 o                         
  -3   1  15         16.19         28.59         1.92 o                         
  -2   1  15         16.43         24.75         3.13 o                         
  -1   1  15         42.47         52.21         7.71 o                         
   0   1  15       2991.20       2928.30       128.75 o                         
   1   1  15       1147.83       1153.62        23.73 o                         
   2   1  15       1089.18       1043.77        17.62 o                         
   3   1  15        365.43        322.32         6.47 o                         
   4   1  15       3257.24       3416.20        53.57 o                         
   5   1  15         49.48         47.43         2.59 o                         
   6   1  15        145.81        155.12         5.08 o                         
   7   1  15          0.18          0.24         1.46 o                         
   8   1  15        198.30        193.25         7.08 o                         
   9   1  15         19.32         22.14         2.27 o                         
 -10   2  15         41.34         42.52         3.78 o                         
  -9   2  15         11.84         10.65         2.15 o                         
  -8   2  15        341.16        338.45        11.06 o                         
  -7   2  15        327.04        338.18         9.86 o                         
  -6   2  15         17.65         21.46         2.21 o                         
  -5   2  15        365.85        423.08        10.99 o                         
  -4   2  15          1.45          1.52         0.99 o                         
  -3   2  15        900.72        902.14        16.63 o                         
  -2   2  15         30.93         40.17         2.69 o                         
  -1   2  15       3300.05       3342.93       174.70 o                         
   0   2  15        120.42        110.14         4.28 o                         
   1   2  15       1132.13       1172.57        20.68 o                         
   2   2  15         17.61         13.77         1.29 o                         
   3   2  15         48.65         54.37         2.82 o                         
   4   2  15         16.49         17.69         1.83 o                         
   5   2  15       1611.57       1774.90        33.79 o                         
   6   2  15        312.16        340.23         8.94 o                         
   7   2  15        965.81        971.14        21.45 o                         
   8   2  15         68.91         61.39         3.32 o                         
   9   2  15         47.13         45.63         3.23 o                         
 -10   3  15          0.98          0.00         3.56 o                         
  -9   3  15         75.12         82.85         4.53 o                         
  -8   3  15         94.71        107.38         4.80 o                         
  -7   3  15          2.49         10.03         3.32 o                         
  -6   3  15          6.12         13.09         3.44 o                         
  -5   3  15         23.33         18.94         1.99 o                         
  -4   3  15         71.79        100.75         3.92 o                         
  -3   3  15        121.58        119.39         3.58 o                         
  -2   3  15       1303.34       1135.05        22.70 o                         
  -1   3  15        622.29        575.05        11.90 o                         
   0   3  15         73.85         80.97         5.19 o                         
   1   3  15       1352.98       1307.68        24.64 o                         
   2   3  15       2057.78       2174.68        36.68 o                         
   3   3  15        206.70        222.52         6.13 o                         
   4   3  15        734.65        760.28        18.10 o                         
   5   3  15       3917.04       4154.98        75.00 o                         
   6   3  15        104.41        117.16         4.79 o                         
   7   3  15        269.11        293.82         9.06 o                         
   8   3  15        113.85        102.01         4.64 o                         
   9   3  15        198.64        173.40         6.52 o                         
  -9   4  15         81.75         75.30         4.35 o                         
  -8   4  15        129.06        121.57         5.00 o                         
  -7   4  15         59.54         86.11         4.97 o                         
  -6   4  15        145.79        165.11         5.85 o                         
  -5   4  15        105.25         76.45         4.56 o                         
  -4   4  15         46.15         47.86         3.39 o                         
  -3   4  15        144.12        133.19         4.40 o                         
  -2   4  15        454.80        499.44        11.33 o                         
  -1   4  15        528.66        466.04        10.76 o                         
   0   4  15        588.65        678.87        16.80 o                         
   1   4  15          4.92          5.77         1.28 o                         
   2   4  15        325.85        305.16         8.03 o                         
   3   4  15        394.81        458.09        11.34 o                         
   4   4  15          0.21          5.14         2.85 o                         
   5   4  15          0.21         -0.68         1.51 o                         
   6   4  15       1684.38       1784.91        42.47 o                         
   7   4  15          5.00          5.70         1.74 o                         
   8   4  15         56.57         56.78         3.38 o                         
  -9   5  15          3.48          3.23         1.85 o                         
  -8   5  15        152.06        129.38         6.91 o                         
  -7   5  15        296.06        321.90        13.17 o                         
  -6   5  15        149.49        133.48         6.25 o                         
  -5   5  15        100.47        105.26         5.48 o                         
  -4   5  15          3.14          5.27         1.85 o                         
  -3   5  15        264.74        278.51        10.29 o                         
  -2   5  15        286.19        301.53        10.35 o                         
  -1   5  15        391.49        378.81        10.56 o                         
   0   5  15        571.95        639.90        16.28 o                         
   1   5  15        108.59        129.36         4.49 o                         
   2   5  15        560.30        633.60        14.59 o                         
   3   5  15        434.45        452.46        13.45 o                         
   4   5  15        111.15        106.09         4.69 o                         
   5   5  15        107.67        128.15         4.59 o                         
   6   5  15        216.39        241.65         7.58 o                         
   7   5  15         61.20         71.01         5.60 o                         
   8   5  15         33.47         40.20         3.04 o                         
  -8   6  15         17.91         17.24         5.64 o                         
  -7   6  15        179.42        183.25         8.78 o                         
  -6   6  15        225.20        220.35        10.04 o                         
  -5   6  15         30.05         30.52         3.55 o                         
  -4   6  15         96.32        106.03         7.79 o                         
  -3   6  15         35.59         42.39         6.25 o                         
  -2   6  15         38.71         44.93         5.57 o                         
  -1   6  15         46.15         55.42         5.40 o                         
   0   6  15       1553.85       1587.55        36.68 o                         
   1   6  15         88.40        104.72         6.17 o                         
   2   6  15        144.14        153.65         6.02 o                         
   3   6  15        381.61        406.35        12.38 o                         
   4   6  15       2288.19       2435.21        45.04 o                         
   5   6  15       1959.52       2128.09        43.91 o                         
   6   6  15        188.15        191.75         6.39 o                         
   7   6  15        235.50        244.31         7.52 o                         
  -8   7  15         36.30         33.88         3.13 o                         
  -7   7  15        168.90        172.65         8.60 o                         
  -6   7  15         87.63         92.57         6.25 o                         
  -5   7  15        134.10        123.59         6.84 o                         
  -4   7  15         43.24         50.51         4.02 o                         
  -3   7  15        208.48        236.39        12.73 o                         
  -2   7  15         10.81         10.05         3.50 o                         
  -1   7  15        208.16        202.85        11.50 o                         
   0   7  15        738.09        768.82        22.91 o                         
   1   7  15        569.30        617.74        19.31 o                         
   2   7  15         15.70         17.91         2.86 o                         
   3   7  15         11.38         13.08         1.98 o                         
   4   7  15          2.97          5.52         1.71 o                         
   5   7  15         10.52          5.88         2.02 o                         
   6   7  15          8.03          7.43         2.32 o                         
  -7   8  15         25.17         13.05         4.15 o                         
  -6   8  15        118.79        127.30         6.84 o                         
  -5   8  15         10.33          9.45         2.70 o                         
  -4   8  15        647.10        655.46        21.99 o                         
  -3   8  15         25.87         23.90         4.43 o                         
  -2   8  15        714.37        719.50        27.94 o                         
  -1   8  15       2066.01       2054.99        69.02 o                         
   0   8  15          0.52         -0.91         2.87 o                         
   1   8  15         40.24         29.13        10.38 o                         
   2   8  15        204.48        239.11        24.33 o                         
   3   8  15         12.04         12.06         3.71 o                         
   4   8  15         60.83         55.94         5.03 o                         
   5   8  15        275.97        272.48        10.71 o                         
   6   8  15         80.74         39.75        16.02 o                         
  -5   9  15          0.92         -1.78         2.97 o                         
  -4   9  15          3.19          2.83         2.84 o                         
  -3   9  15        219.22        196.32        11.90 o                         
  -2   9  15         61.45         62.22         6.00 o                         
  -1   9  15        116.66         87.22        14.24 o                         
   0   9  15         81.52        105.02        14.83 o                         
   1   9  15          1.49         -0.77         8.60 o                         
   2   9  15          6.90          3.08         6.53 o                         
   3   9  15         20.44         11.27        10.68 o                         
   4   9  15         13.71          5.55         3.17 o                         
  -3  10  15        127.97        115.78        10.54 o                         
  -2  10  15          0.51          2.61         5.11 o                         
  -1  10  15        103.05         99.15        11.39 o                         
   0  10  15         20.47         22.71         6.78 o                         
   1  10  15        199.20        201.73        18.99 o                         
   2  10  15         58.42         46.96        23.14 o                         
 -10   0  16        144.44        190.45        11.87 o                         
  -8   0  16          1.10          4.45         2.52 o                         
  -6   0  16       3673.52       3505.75       107.19 o                         
  -4   0  16        213.23        224.90         9.01 o                         
  -2   0  16        189.69        168.41         6.11 o                         
   0   0  16         44.17         67.64         5.93 o                         
   2   0  16       1553.83       1616.23        42.90 o                         
   4   0  16        396.49        355.88        10.59 o                         
   6   0  16       5776.17       5843.64       145.78 o                         
   8   0  16          1.09          0.73         2.76 o                         
 -10   1  16          0.01          1.98         1.85 o                         
  -9   1  16        135.46        151.36         6.67 o                         
  -8   1  16          0.24         -0.23         1.57 o                         
  -7   1  16        280.00        305.47        10.27 o                         
  -6   1  16         80.64         77.48         3.89 o                         
  -5   1  16        367.18        386.35        10.01 o                         
  -4   1  16          7.20          5.49         1.15 o                         
  -3   1  16        487.89        419.17        13.57 o                         
  -2   1  16         36.13         41.35         2.55 o                         
  -1   1  16        541.75        532.40        23.00 o                         
   0   1  16       1507.32       1524.71        39.25 o                         
   1   1  16       1808.69       1879.40        32.06 o                         
   2   1  16        181.51        182.98         4.59 o                         
   3   1  16        140.45        187.43         4.60 o                         
   4   1  16        618.43        635.75        12.00 o                         
   5   1  16          2.37          9.44         1.77 o                         
   6   1  16       1593.55       1644.68        29.23 o                         
   7   1  16       4528.65       4628.42        90.39 o                         
   8   1  16        568.90        543.82        15.41 o                         
   9   1  16         27.86         21.30         2.16 o                         
 -10   2  16         14.73         11.30         2.67 o                         
  -9   2  16         79.34        106.60         8.30 o                         
  -8   2  16         95.29        128.31         6.00 o                         
  -7   2  16          7.39          8.62         2.06 o                         
  -6   2  16         87.10        108.10         5.62 o                         
  -5   2  16         75.31         68.07         4.61 o                         
  -4   2  16        709.35        682.54        14.53 o                         
  -3   2  16        239.76        219.54         5.66 o                         
  -2   2  16         80.35         78.38         2.65 o                         
  -1   2  16        132.59        127.92         3.91 o                         
   0   2  16       5111.37       4730.91        83.33 o                         
   1   2  16        647.63        658.43        11.49 o                         
   2   2  16        287.89        272.17         5.93 o                         
   3   2  16       2022.14       2037.14        37.77 o                         
   4   2  16        320.72        359.44         8.84 o                         
   5   2  16       4239.73       4474.44        80.39 o                         
   6   2  16       1742.30       1763.11        37.47 o                         
   7   2  16         58.82         52.82         3.27 o                         
   8   2  16          2.54          4.64         1.56 o                         
   9   2  16         52.86         44.11         3.18 o                         
  -9   3  16        179.21        184.51        12.72 o                         
  -8   3  16          1.42          2.49         1.74 o                         
  -7   3  16        469.50        480.11        12.68 o                         
  -6   3  16        186.74        181.28         6.30 o                         
  -5   3  16         38.16         54.50         4.52 o                         
  -4   3  16          0.09          3.87         1.39 o                         
  -3   3  16        638.50        577.17        12.34 o                         
  -2   3  16        163.38        174.28         6.36 o                         
  -1   3  16         68.88         63.44         2.87 o                         
   0   3  16       1747.06       1624.82        34.81 o                         
   1   3  16         65.17         63.13         2.91 o                         
   2   3  16          0.09          1.90         1.25 o                         
   3   3  16       1249.86       1419.19        27.31 o                         
   4   3  16          9.07          9.19         2.00 o                         
   5   3  16       7298.53       7696.64       135.89 o                         
   6   3  16       1066.15       1114.23        22.71 o                         
   7   3  16         17.41         18.55         2.43 o                         
   8   3  16       1800.68       1786.06        40.29 o                         
  -9   4  16         76.18         77.65         5.23 o                         
  -8   4  16         15.86         20.94         2.29 o                         
  -7   4  16       1172.23       1143.78        26.69 o                         
  -6   4  16          1.15          1.21         1.61 o                         
  -5   4  16         19.13         18.76         2.40 o                         
  -4   4  16        294.17        339.48        27.87 o                         
  -3   4  16          2.31          2.77         1.37 o                         
  -2   4  16         13.21         18.02         1.64 o                         
  -1   4  16         50.91         57.36         3.96 o                         
   0   4  16       1053.74       1070.42        25.23 o                         
   1   4  16          0.25          0.28         1.04 o                         
   2   4  16         13.37         21.00         1.99 o                         
   3   4  16        101.76        110.72         4.59 o                         
   4   4  16        239.87        263.94         9.24 o                         
   5   4  16        156.14        181.46         6.33 o                         
   6   4  16        695.38        730.38        17.18 o                         
   7   4  16        528.22        552.44        14.56 o                         
   8   4  16        384.52        372.91        10.20 o                         
  -9   5  16          0.00          2.97         2.37 o                         
  -8   5  16         34.30         21.86         3.13 o                         
  -7   5  16         21.18         23.25         5.34 o                         
  -6   5  16         93.06         98.95         6.82 o                         
  -5   5  16         26.24         38.62         4.13 o                         
  -4   5  16        604.80        616.48        21.80 o                         
  -3   5  16        891.32        821.27        23.89 o                         
  -2   5  16       1011.69        997.84        26.89 o                         
  -1   5  16       1200.35       1246.32        29.17 o                         
   0   5  16         13.01         13.83         1.92 o                         
   1   5  16         59.60         86.45         3.79 o                         
   2   5  16        776.61        829.28        18.47 o                         
   3   5  16          0.35          1.74         1.77 o                         
   4   5  16       2047.49       2181.42        44.99 o                         
   5   5  16         37.73         48.20         2.92 o                         
   6   5  16          2.47          2.81         1.66 o                         
   7   5  16         37.54         39.58         2.94 o                         
   8   5  16         25.52         27.73         2.46 o                         
  -8   6  16          0.12          1.48         3.56 o                         
  -7   6  16        166.30        139.85         7.33 o                         
  -6   6  16         20.22         22.50         3.28 o                         
  -5   6  16         68.31         85.12         6.25 o                         
  -4   6  16        130.46        111.67         6.67 o                         
  -3   6  16       1200.14       1205.29        33.59 o                         
  -2   6  16         19.03         24.02         4.19 o                         
  -1   6  16       1710.33       1839.44        49.11 o                         
   0   6  16         82.54         77.20         4.01 o                         
   1   6  16        113.27        130.98         6.50 o                         
   2   6  16        188.95        202.56         7.29 o                         
   3   6  16        158.58        161.86         6.78 o                         
   4   6  16        935.41       1037.91        22.97 o                         
   5   6  16       1147.06       1236.41        26.92 o                         
   6   6  16         72.84         90.29         4.26 o                         
   7   6  16        188.35        187.01         6.21 o                         
  -7   7  16         13.86         14.20         2.41 o                         
  -6   7  16         10.20          5.04         2.67 o                         
  -5   7  16         70.20         84.94         5.99 o                         
  -4   7  16        121.28        109.57         9.74 o                         
  -3   7  16          0.67         -1.58         4.24 o                         
  -2   7  16        172.76        189.05        11.30 o                         
  -1   7  16       1102.68       1201.34        43.30 o                         
   0   7  16        290.81        291.94        12.72 o                         
   1   7  16          8.03          5.74         2.53 o                         
   2   7  16        494.92        548.87        19.78 o                         
   3   7  16       1797.25       1899.83        43.72 o                         
   4   7  16       1101.97       1081.14        23.53 o                         
   5   7  16         36.29         20.75         2.55 o                         
   6   7  16        491.48        494.33        19.61 o                         
  -7   8  16        434.93        468.66        23.73 o                         
  -6   8  16        310.11        308.71        29.34 o                         
  -5   8  16         37.98         39.16         5.93 o                         
  -4   8  16        451.20        415.98        15.85 o                         
  -3   8  16          4.00          1.58         3.00 o                         
  -2   8  16       1992.83       2010.78        67.58 o                         
  -1   8  16          9.82         12.15         3.84 o                         
   0   8  16         19.51         22.70         4.19 o                         
   1   8  16          5.66          8.48         6.25 o                         
   2   8  16         10.06          7.71         7.12 o                         
   3   8  16        169.36        172.38        10.68 o                         
   4   8  16        441.92        438.59        20.77 o                         
   5   8  16        182.15        168.78        10.14 o                         
  -5   9  16         33.77         39.16         5.34 o                         
  -4   9  16         45.27         31.31         4.65 o                         
  -3   9  16        787.28        782.83        25.13 o                         
  -2   9  16        120.31        121.60        13.99 o                         
  -1   9  16        348.61        345.26        17.21 o                         
   0   9  16         43.14         34.41        10.09 o                         
   1   9  16         92.97        102.64        14.83 o                         
   4   9  16          7.05          8.14         6.31 o                         
  -3  10  16        306.74        248.01        24.33 o                         
  -2  10  16        103.42         86.68         9.84 o                         
  -1  10  16        241.44        238.46        55.18 o                         
   0  10  16         67.51         56.68        11.57 o                         
   1  10  16          6.20         11.27         5.93 o                         
   2  10  16         28.15         35.60         8.90 o                         
  -9   0  17        205.15        221.31        14.24 o                         
  -7   0  17        711.95        710.09        24.54 o                         
  -5   0  17        516.47        578.75        20.14 o                         
  -3   0  17        110.63        116.33         5.32 o                         
  -1   0  17       2162.40       2284.62        99.08 o                         
   1   0  17        808.69        783.05        19.03 o                         
   3   0  17          3.27          9.90         1.85 o                         
   5   0  17       3961.69       4071.38        90.36 o                         
   7   0  17         43.61         39.21         3.65 o                         
 -10   1  17         14.27         14.54         2.52 o                         
  -9   1  17        108.01        107.09         5.36 o                         
  -8   1  17         10.09          8.07         2.15 o                         
  -7   1  17        745.15        746.02        21.00 o                         
  -6   1  17        137.54        123.48         5.74 o                         
  -5   1  17        136.27        138.02         4.75 o                         
  -4   1  17         87.09         89.29         3.27 o                         
  -3   1  17        154.53        153.68         4.40 o                         
  -2   1  17       1134.40        996.50        18.77 o                         
  -1   1  17       1108.72       1099.43        22.36 o                         
   0   1  17        668.59        640.89        13.42 o                         
   1   1  17         16.57         17.94         1.44 o                         
   2   1  17       1251.19       1228.80        20.41 o                         
   3   1  17        305.59        305.85         6.64 o                         
   4   1  17          0.92          2.51         1.14 o                         
   5   1  17        814.20        824.00        15.90 o                         
   6   1  17        996.52       1027.44        19.28 o                         
   7   1  17         54.57         64.58         3.70 o                         
   8   1  17        820.61        818.86        20.54 o                         
   9   1  17         46.80         36.51         5.03 o                         
 -10   2  17        103.35        101.30        14.83 o                         
  -9   2  17         23.42         34.48         2.95 o                         
  -8   2  17         49.52         54.78         3.92 o                         
  -7   2  17        200.70        223.52         8.33 o                         
  -6   2  17         26.35         30.47         2.74 o                         
  -5   2  17         36.83         38.35         2.48 o                         
  -4   2  17          1.13          9.42         1.65 o                         
  -3   2  17        379.04        350.04         8.17 o                         
  -2   2  17       1264.57       1202.91        23.79 o                         
  -1   2  17          0.27          0.58         1.01 o                         
   0   2  17          1.11          5.85         1.11 o                         
   1   2  17       1474.97       1594.44        29.39 o                         
   2   2  17        196.00        206.99         5.60 o                         
   3   2  17         13.57         12.76         1.66 o                         
   4   2  17         66.68         83.93         3.70 o                         
   5   2  17        909.94        926.70        19.40 o                         
   6   2  17        258.17        272.35         7.61 o                         
   7   2  17         65.16         66.48         3.71 o                         
   8   2  17         57.70         60.86         3.29 o                         
  -9   3  17          6.90          9.05         3.74 o                         
  -8   3  17         12.39         12.03         2.27 o                         
  -7   3  17          6.31          3.02         1.69 o                         
  -6   3  17        147.29        143.64         5.41 o                         
  -5   3  17          0.00          0.91         1.39 o                         
  -4   3  17         30.92         28.67         2.44 o                         
  -3   3  17        127.22        139.35         4.10 o                         
  -2   3  17        372.07        399.88        10.06 o                         
  -1   3  17         95.39         77.49         3.10 o                         
   0   3  17        790.61        711.58        15.51 o                         
   1   3  17         64.66         78.29         3.58 o                         
   2   3  17        112.41        111.40         4.24 o                         
   3   3  17         29.01         23.05         2.04 o                         
   4   3  17        395.20        414.98        11.40 o                         
   5   3  17       6765.52       7173.88       127.00 o                         
   6   3  17        550.16        581.76        13.29 o                         
   7   3  17        180.90        184.20         7.76 o                         
   8   3  17         61.78         60.52         4.20 o                         
  -9   4  17         23.90         30.85         3.28 o                         
  -8   4  17         30.86         29.52         2.59 o                         
  -7   4  17         18.84         16.82         2.29 o                         
  -6   4  17        283.64        283.85         9.82 o                         
  -5   4  17         32.18         33.06         4.37 o                         
  -4   4  17        185.16        186.48         7.06 o                         
  -3   4  17         16.37         25.64         8.70 o                         
  -2   4  17        475.10        446.84        10.47 o                         
  -1   4  17        277.02        333.69         8.32 o                         
   0   4  17          6.23         22.19         4.69 o                         
   1   4  17         31.70         33.79         2.43 o                         
   2   4  17         50.52         65.08         3.48 o                         
   3   4  17         31.54         32.23         2.61 o                         
   4   4  17       2991.33       3158.27        71.46 o                         
   5   4  17        343.04        368.56        10.24 o                         
   6   4  17         16.51         20.35         2.29 o                         
   7   4  17         82.39         94.51         4.20 o                         
   8   4  17        177.07        171.03         5.64 o                         
  -9   5  17         41.27         43.91         4.75 o                         
  -8   5  17         15.21         19.56         2.85 o                         
  -7   5  17        397.53        392.78        15.09 o                         
  -6   5  17         38.67         29.67         3.71 o                         
  -5   5  17         21.57         29.37         4.75 o                         
  -4   5  17        143.37        128.74         7.10 o                         
  -3   5  17         55.62         72.73         5.41 o                         
  -2   5  17        885.36        885.13        21.59 o                         
  -1   5  17       4689.39       4666.02       101.50 o                         
   0   5  17        776.94        829.02        20.47 o                         
   1   5  17        522.51        534.02        12.70 o                         
   2   5  17        531.02        567.44        13.50 o                         
   3   5  17         19.13         20.47         2.78 o                         
   4   5  17        445.96        516.60        13.40 o                         
   5   5  17        233.10        259.73         6.91 o                         
   6   5  17        181.34        186.52         6.28 o                         
   7   5  17        320.78        333.58         9.55 o                         
  -8   6  17         33.79         41.95         3.71 o                         
  -7   6  17         17.68         16.81         2.70 o                         
  -6   6  17        351.39        364.26        14.25 o                         
  -5   6  17         60.07         62.17         6.82 o                         
  -4   6  17        158.58        161.55         8.11 o                         
  -3   6  17         26.85         27.82         5.76 o                         
  -2   6  17        227.46        227.09        12.18 o                         
  -1   6  17        509.16        489.30        15.70 o                         
   0   6  17         14.22         12.73         2.06 o                         
   1   6  17         85.17         94.18         5.82 o                         
   2   6  17        320.84        324.87        10.03 o                         
   3   6  17        849.71        922.08        27.30 o                         
   4   6  17        940.57       1008.82        23.70 o                         
   5   6  17          0.20          4.39         1.57 o                         
   6   6  17        739.40        797.49        17.89 o                         
   7   6  17         26.03         31.79         2.84 o                         
  -7   7  17         16.38         15.05         2.41 o                         
  -6   7  17         20.47         21.57         2.85 o                         
  -5   7  17          0.79          1.58         1.85 o                         
  -4   7  17         74.12         58.52         4.70 o                         
  -3   7  17          8.27          1.75         5.18 o                         
  -2   7  17          3.17          1.95         2.59 o                         
  -1   7  17        125.84        137.31         9.52 o                         
   0   7  17         14.33         22.57         6.58 o                         
   1   7  17         28.29         18.79         3.12 o                         
   2   7  17         27.28         24.41         2.85 o                         
   3   7  17          5.56          8.80         2.06 o                         
   4   7  17        666.95        676.94        17.38 o                         
   5   7  17         40.96         34.67         3.34 o                         
   6   7  17        131.65        121.30         5.53 o                         
  -6   8  17         12.46         11.40         4.15 o                         
  -5   8  17          0.77          2.37         2.97 o                         
  -4   8  17        216.17        234.36        14.83 o                         
  -3   8  17         27.07         29.70         5.03 o                         
  -2   8  17         76.78         70.97        14.04 o                         
  -1   8  17        243.08        254.77        19.58 o                         
   0   8  17       1035.02       1106.38        71.79 o                         
   1   8  17          4.88         13.16         6.18 o                         
   2   8  17        231.38        275.89        26.11 o                         
   3   8  17        339.22        329.76        30.56 o                         
   4   8  17         46.22         34.50         5.34 o                         
   5   8  17        614.33        559.36        24.33 o                         
  -5   9  17        100.22        107.98         8.90 o                         
  -4   9  17          0.60         -0.59         2.97 o                         
  -3   9  17         87.01        104.21         6.87 o                         
  -2   9  17        251.78        235.40        24.51 o                         
  -1   9  17        235.37        239.86        16.91 o                         
   0   9  17          0.85          2.97         5.93 o                         
   3   9  17         56.31         45.41        36.49 o                         
   4   9  17         20.21         -1.78        11.87 o                         
  -2  10  17         93.64         87.47        16.02 o                         
  -1  10  17          0.25         -1.64         5.34 o                         
   0  10  17         57.18         50.25         8.90 o                         
   1  10  17        161.78        144.18        15.43 o                         
   2  10  17        452.43        401.61        30.26 o                         
 -10   0  18        284.07        230.21        13.65 o                         
  -8   0  18          0.06         -0.30         2.10 o                         
  -6   0  18       5024.57       5170.52       156.90 o                         
  -4   0  18        657.62        766.91        25.58 o                         
  -2   0  18        671.41        639.78        38.62 o                         
   0   0  18         20.40         15.06         2.42 o                         
   2   0  18       1669.22       1634.82        37.59 o                         
   4   0  18        356.04        331.70        10.37 o                         
   6   0  18       5370.14       5525.15       138.35 o                         
   8   0  18        219.08        225.41        14.25 o                         
 -10   1  18        156.57        199.95        11.87 o                         
  -9   1  18         28.76         28.65         2.95 o                         
  -8   1  18         16.39         18.46         2.61 o                         
  -7   1  18        415.54        450.23        13.93 o                         
  -6   1  18         47.91         62.23         3.54 o                         
  -5   1  18        218.72        223.40         6.80 o                         
  -4   1  18        263.94        276.93         7.91 o                         
  -3   1  18       3973.87       3639.12        69.89 o                         
  -2   1  18         87.23         66.60         2.58 o                         
  -1   1  18        343.25        311.17         9.75 o                         
   0   1  18         88.18         83.44         2.79 o                         
   1   1  18         26.45         26.67         1.79 o                         
   2   1  18        656.61        651.21        11.82 o                         
   3   1  18         67.26         80.78         3.12 o                         
   4   1  18        422.79        432.69         9.31 o                         
   5   1  18       2334.44       2434.77        41.75 o                         
   6   1  18        239.74        249.77         7.27 o                         
   7   1  18        157.11        170.85         5.82 o                         
   8   1  18         72.05         72.50         4.15 o                         
  -9   2  18          6.87          3.56         1.81 o                         
  -8   2  18          1.50          1.88         1.81 o                         
  -7   2  18         15.76         12.11         2.27 o                         
  -6   2  18        340.76        391.07        10.68 o                         
  -5   2  18         56.07         74.19         3.44 o                         
  -4   2  18          8.83         12.51         1.50 o                         
  -3   2  18          6.82          5.31         1.20 o                         
  -2   2  18        129.29        126.29         3.79 o                         
  -1   2  18        245.11        250.86         7.49 o                         
   0   2  18        178.56        162.07         4.39 o                         
   1   2  18        653.10        632.32        12.83 o                         
   2   2  18        346.83        319.51         7.23 o                         
   3   2  18          2.76          3.51         1.50 o                         
   4   2  18        123.87        137.15         4.83 o                         
   5   2  18       2205.37       2376.43        44.65 o                         
   6   2  18        302.45        306.93         8.28 o                         
   7   2  18         55.98         48.81         3.28 o                         
   8   2  18         63.10         62.60         3.85 o                         
  -9   3  18         58.48         45.58         3.38 o                         
  -8   3  18         45.79         50.22         6.10 o                         
  -7   3  18         25.71         29.08         2.74 o                         
  -6   3  18        478.01        524.90        13.72 o                         
  -5   3  18         41.08         32.06         2.62 o                         
  -4   3  18        176.82        169.32         5.03 o                         
  -3   3  18        770.62        700.75        14.83 o                         
  -2   3  18        398.03        376.70         9.69 o                         
  -1   3  18        589.50        579.59        18.87 o                         
   0   3  18         59.96         66.62         3.06 o                         
   1   3  18        969.00        995.79        21.30 o                         
   2   3  18        482.19        519.04        12.35 o                         
   3   3  18        400.96        393.54         9.55 o                         
   4   3  18         53.34         59.17         4.11 o                         
   5   3  18        226.27        227.13         6.84 o                         
   6   3  18         15.95         16.05         2.00 o                         
   7   3  18          0.00          0.46         1.82 o                         
   8   3  18         42.85         36.38         2.61 o                         
  -9   4  18        165.05        139.43         8.90 o                         
  -8   4  18          6.77          7.71         1.86 o                         
  -7   4  18        512.26        480.26        18.82 o                         
  -6   4  18        262.81        259.92         9.36 o                         
  -5   4  18        733.11        668.22        19.18 o                         
  -4   4  18        292.18        269.18         9.24 o                         
  -3   4  18        653.53        632.91        17.64 o                         
  -2   4  18         14.84         21.21         1.90 o                         
  -1   4  18          0.26          2.01         1.10 o                         
   0   4  18        146.53        154.04         5.47 o                         
   1   4  18       1369.45       1364.64        28.50 o                         
   2   4  18         64.81         67.96         3.50 o                         
   3   4  18        306.40        338.39        11.47 o                         
   4   4  18        241.70        255.94         9.17 o                         
   5   4  18       1697.73       1840.27        38.52 o                         
   6   4  18       1140.36       1162.30        25.45 o                         
   7   4  18        117.00        119.33         4.71 o                         
   8   4  18         27.31         26.18         2.63 o                         
  -8   5  18         49.35         52.97         7.42 o                         
  -7   5  18        111.70        108.10         6.25 o                         
  -6   5  18        155.35        163.51         8.36 o                         
  -5   5  18         89.07         96.19         6.67 o                         
  -4   5  18        210.62        234.65        10.46 o                         
  -3   5  18         49.92         48.22         4.39 o                         
  -2   5  18         63.56         68.10         3.85 o                         
  -1   5  18        151.94        171.45         6.11 o                         
   0   5  18        918.47        906.62        22.36 o                         
   1   5  18          9.02         10.70         1.70 o                         
   2   5  18         98.46        103.38         4.29 o                         
   3   5  18        379.40        425.76        14.77 o                         
   4   5  18         93.25         90.04         4.53 o                         
   5   5  18          0.03          0.31         1.28 o                         
   6   5  18         84.01         87.53         4.17 o                         
   7   5  18          5.74          4.57         1.88 o                         
  -8   6  18         27.97         32.80         3.28 o                         
  -7   6  18        720.89        701.20        24.10 o                         
  -6   6  18          2.92          5.02         2.28 o                         
  -5   6  18          1.86          0.79         1.85 o                         
  -4   6  18         24.85         25.65         3.13 o                         
  -3   6  18         66.03         68.74         5.61 o                         
  -2   6  18          3.07          8.60         3.50 o                         
  -1   6  18          0.41          2.62         2.15 o                         
   0   6  18        395.45        391.87        11.26 o                         
   1   6  18          0.51          2.44         2.36 o                         
   2   6  18       2052.93       2221.70        51.06 o                         
   3   6  18       1150.49       1285.07        36.37 o                         
   4   6  18          7.15          6.51         1.75 o                         
   5   6  18         11.72         12.54         1.63 o                         
   6   6  18          0.17          2.01         1.51 o                         
  -7   7  18          8.99          9.69         2.28 o                         
  -6   7  18          4.13          0.00         2.67 o                         
  -5   7  18         79.80         80.51         5.56 o                         
  -4   7  18        321.43        304.59        29.34 o                         
  -3   7  18        909.55        931.56        59.01 o                         
  -2   7  18         51.80         55.87         6.47 o                         
  -1   7  18        648.58        690.23        41.24 o                         
   0   7  18         29.99         34.28         3.69 o                         
   1   7  18         73.52         88.77         5.63 o                         
   2   7  18        256.66        276.91        10.59 o                         
   3   7  18        128.69        127.36         5.20 o                         
   4   7  18        246.27        259.14        10.88 o                         
   5   7  18          6.17          3.77         4.51 o                         
  -6   8  18          3.78          2.37         2.97 o                         
  -5   8  18          0.56          3.56         2.97 o                         
  -4   8  18        156.90        167.91        11.87 o                         
  -3   8  18        145.64        146.00        11.48 o                         
  -2   8  18         65.26         53.76         8.72 o                         
  -1   8  18          6.87          4.55         4.15 o                         
   0   8  18         56.78         55.52         6.31 o                         
   1   8  18        174.91         73.57        17.21 o                         
   2   8  18        146.24        184.52        20.77 o                         
   3   8  18        172.68        156.58        14.54 o                         
   4   8  18          2.59          6.13         3.18 o                         
   5   8  18        225.77         51.03        16.02 o                         
  -5   9  18         37.00         37.38         5.93 o                         
  -4   9  18          2.95          4.75         3.56 o                         
  -3   9  18         62.96         75.51         6.06 o                         
  -2   9  18        270.16        292.15        24.11 o                         
  -1   9  18        276.69        288.75        13.82 o                         
   0   9  18        317.67        304.31        25.51 o                         
   1   9  18        242.35        268.18        23.73 o                         
   2   9  18         31.13          8.86        19.28 o                         
   3   9  18         40.10         20.99        14.83 o                         
  -1  10  18         32.80         18.11         6.47 o                         
   0  10  18         20.89         15.12         5.57 o                         
   1  10  18        116.67        100.86        12.46 o                         
  -9   0  19        160.72        175.62        11.87 o                         
  -7   0  19       1623.10       1806.12        57.26 o                         
  -5   0  19       1573.01       1438.13        45.94 o                         
  -3   0  19        102.98        108.03         7.12 o                         
  -1   0  19         88.62         65.84         3.91 o                         
   1   0  19        228.30        293.27        10.12 o                         
   3   0  19        262.94        251.86         8.46 o                         
   5   0  19       2533.83       2700.09        61.59 o                         
   7   0  19        147.91        157.58         7.89 o                         
  -9   1  19         55.06         54.23         3.87 o                         
  -8   1  19          7.49         12.12         2.27 o                         
  -7   1  19        465.39        425.64        11.32 o                         
  -6   1  19       1605.76       1560.07        35.22 o                         
  -5   1  19       1649.06       1634.24        36.71 o                         
  -4   1  19          5.18          4.46         1.29 o                         
  -3   1  19        110.26        106.33         5.51 o                         
  -2   1  19        100.92        114.24         3.77 o                         
  -1   1  19       1265.20       1091.95        25.01 o                         
   0   1  19       1020.87        912.52        16.43 o                         
   1   1  19        695.41        713.69        13.48 o                         
   2   1  19        372.52        328.24         7.41 o                         
   3   1  19         22.54         18.03         1.74 o                         
   4   1  19         63.66         63.87         3.09 o                         
   5   1  19       2242.43       2330.30        40.17 o                         
   6   1  19          1.64          3.51         1.64 o                         
   7   1  19          6.13         13.39         1.99 o                         
   8   1  19        880.61        811.72        28.95 o                         
  -9   2  19          6.33          9.14         2.06 o                         
  -8   2  19         56.92         49.25         3.77 o                         
  -7   2  19          8.24          6.52         2.00 o                         
  -6   2  19       1559.53       1590.57        41.62 o                         
  -5   2  19        285.96        328.00         8.21 o                         
  -4   2  19        507.55        499.47        11.35 o                         
  -3   2  19        140.39        147.20         4.56 o                         
  -2   2  19        437.60        390.79         8.95 o                         
  -1   2  19        366.22        386.52         9.21 o                         
   0   2  19         27.37         24.82         1.90 o                         
   1   2  19       1371.02       1344.57        25.34 o                         
   2   2  19        809.12        773.74        14.50 o                         
   3   2  19         61.89         50.71         3.02 o                         
   4   2  19       2738.53       2936.75        54.03 o                         
   5   2  19        217.62        214.74         6.56 o                         
   6   2  19       2301.58       2414.41        45.29 o                         
   7   2  19        359.60        356.49         9.43 o                         
   8   2  19         35.29         40.09         2.64 o                         
  -9   3  19          0.52          0.41         1.58 o                         
  -8   3  19          0.67          1.52         1.92 o                         
  -7   3  19          5.56          3.93         1.74 o                         
  -6   3  19        175.70        171.61         6.08 o                         
  -5   3  19        361.28        331.22         9.49 o                         
  -4   3  19        163.05        148.05         4.65 o                         
  -3   3  19          0.22          0.89         1.19 o                         
  -2   3  19          4.66          9.21         1.44 o                         
  -1   3  19        109.15        106.07         3.84 o                         
   0   3  19         62.37         74.06         3.79 o                         
   1   3  19         42.11         48.48         2.91 o                         
   2   3  19        119.91        133.60         4.76 o                         
   3   3  19        167.56        170.73         6.05 o                         
   4   3  19       1150.41       1247.66        27.77 o                         
   5   3  19       2218.33       2334.65        43.93 o                         
   6   3  19         74.20         80.75         4.28 o                         
   7   3  19        294.51        271.74         9.79 o                         
   8   3  19          1.14          1.09         1.56 o                         
  -9   4  19          4.83          1.78         2.37 o                         
  -8   4  19        239.97        253.12         9.84 o                         
  -7   4  19        884.60        844.52        27.34 o                         
  -6   4  19        394.18        400.41        12.67 o                         
  -5   4  19         35.74         35.65         3.12 o                         
  -4   4  19        134.31        121.87         6.84 o                         
  -3   4  19        316.48        310.73         8.40 o                         
  -2   4  19        495.45        484.96        11.37 o                         
  -1   4  19        630.09        636.51        14.41 o                         
   0   4  19       1352.44       1370.10        32.13 o                         
   1   4  19        458.61        525.59        12.61 o                         
   2   4  19        692.57        802.12        18.05 o                         
   3   4  19        240.64        245.50         8.10 o                         
   4   4  19         14.50         12.15         2.56 o                         
   5   4  19        223.99        237.43         7.52 o                         
   6   4  19        188.41        168.81         5.90 o                         
   7   4  19        379.02        374.55        10.36 o                         
  -8   5  19        434.71        406.36        21.36 o                         
  -7   5  19          0.23          2.73         1.97 o                         
  -6   5  19        459.63        436.68        16.54 o                         
  -5   5  19         79.54         86.38         8.90 o                         
  -4   5  19         47.58         39.06         4.13 o                         
  -3   5  19        418.44        423.60        16.12 o                         
  -2   5  19          7.58          9.73         1.84 o                         
  -1   5  19         58.98         80.62         5.12 o                         
   0   5  19       1284.43       1317.37        31.16 o                         
   1   5  19       2348.66       2486.80        56.34 o                         
   2   5  19        426.95        436.04        10.99 o                         
   3   5  19         27.83         37.34         3.80 o                         
   4   5  19         77.20         65.19         3.81 o                         
   5   5  19         17.49         18.54         1.87 o                         
   6   5  19       1589.09       1676.53        34.69 o                         
   7   5  19         40.58         39.41         2.70 o                         
  -8   6  19        114.12         45.69         7.71 o                         
  -7   6  19          0.08          3.69         1.85 o                         
  -6   6  19          0.01          4.09         2.08 o                         
  -5   6  19         36.23         41.85         4.13 o                         
  -4   6  19        323.35        339.47        22.25 o                         
  -3   6  19          7.25          6.35         2.20 o                         
  -2   6  19        732.26        831.86        31.78 o                         
  -1   6  19         73.33         81.30         5.34 o                         
   0   6  19       1360.03       1426.09        33.65 o                         
   1   6  19          8.43          7.84         2.64 o                         
   2   6  19          0.00          1.94         1.83 o                         
   3   6  19         16.06         15.22         2.93 o                         
   4   6  19        475.34        504.10        14.47 o                         
   5   6  19        343.91        374.76        12.24 o                         
   6   6  19         33.31         29.26         2.32 o                         
  -7   7  19         17.63         13.74         3.86 o                         
  -6   7  19        438.84        480.02        40.94 o                         
  -5   7  19        125.27        122.65         6.67 o                         
  -4   7  19         93.33         87.48         5.99 o                         
  -3   7  19        296.23        298.81        14.92 o                         
  -2   7  19        901.96        889.30        33.64 o                         
  -1   7  19        112.70        121.57         9.16 o                         
   0   7  19        819.29        871.09        25.55 o                         
   1   7  19        798.13        818.71        24.50 o                         
   2   7  19        393.32        415.75        17.70 o                         
   3   7  19          4.64          2.93         1.84 o                         
   4   7  19         28.20         31.38         2.62 o                         
   5   7  19        134.60        133.36         6.19 o                         
  -6   8  19        126.24        131.72         9.49 o                         
  -5   8  19         18.62         21.95         4.15 o                         
  -4   8  19        175.58        158.41        11.27 o                         
  -3   8  19        239.78        270.31        13.49 o                         
  -2   8  19         12.39          8.28         4.34 o                         
  -1   8  19         16.61         14.70         4.45 o                         
   0   8  19        459.19        474.02        22.25 o                         
   1   8  19        218.79        220.77        19.88 o                         
   2   8  19        101.57         94.03        41.53 o                         
   3   8  19         63.02         74.76        13.65 o                         
   4   8  19        374.41        331.45        44.80 o                         
  -4   9  19        320.21        335.16        18.39 o                         
  -3   9  19          7.47         11.74         3.56 o                         
  -2   9  19        894.51        848.38        40.35 o                         
  -1   9  19        324.75        316.57        14.60 o                         
   0   9  19        182.49        185.11        18.99 o                         
   1   9  19          0.15          3.56         5.34 o                         
   2   9  19          4.90         -2.18        10.38 o                         
   3   9  19         26.63         23.73         7.71 o                         
  -8   0  20        761.38        737.87        33.23 o                         
  -6   0  20       1980.01       2190.14        68.59 o                         
  -4   0  20        355.81        333.36        12.79 o                         
  -2   0  20        560.38        567.35        35.90 o                         
   0   0  20          2.61          5.25         2.80 o                         
   2   0  20        169.17        195.61         8.01 o                         
   4   0  20        962.25       1062.27        26.45 o                         
   6   0  20        171.07        162.25         7.18 o                         
   8   0  20          6.21          5.34         4.15 o                         
  -9   1  20        346.21        343.77        13.43 o                         
  -8   1  20         69.89         80.10         4.88 o                         
  -7   1  20         61.57         61.04         3.61 o                         
  -6   1  20        358.26        350.63         9.85 o                         
  -5   1  20        344.10        343.65         9.56 o                         
  -4   1  20        175.33        180.78         5.30 o                         
  -3   1  20        122.95        139.05         4.40 o                         
  -2   1  20         51.44         47.19         3.19 o                         
  -1   1  20       1562.17       1456.08        32.33 o                         
   0   1  20       1458.18       1434.89        28.25 o                         
   1   1  20        201.40        194.01         4.98 o                         
   2   1  20        291.02        321.11         7.41 o                         
   3   1  20        195.69        184.53         4.88 o                         
   4   1  20        360.82        383.31         8.63 o                         
   5   1  20       1153.95       1194.09        24.04 o                         
   6   1  20       2684.55       2728.87        54.67 o                         
   7   1  20          0.25          1.60         1.61 o                         
   8   1  20        226.22        201.07         7.11 o                         
  -9   2  20         37.84         32.23         2.74 o                         
  -8   2  20         22.74         29.77         2.95 o                         
  -7   2  20         82.25         83.84         5.14 o                         
  -6   2  20        209.44        234.73         8.67 o                         
  -5   2  20        186.70        211.61         6.08 o                         
  -4   2  20        170.31        153.01         4.82 o                         
  -3   2  20         16.43         23.18         1.92 o                         
  -2   2  20         21.41         25.68         1.96 o                         
  -1   2  20       1214.01       1188.07        24.52 o                         
   0   2  20       1914.91       1834.35        33.63 o                         
   1   2  20       1892.06       1804.87        33.40 o                         
   2   2  20         72.46         70.98         3.37 o                         
   3   2  20         64.59         79.44         3.86 o                         
   4   2  20          5.82          6.16         1.52 o                         
   5   2  20        921.00       1021.19        21.15 o                         
   6   2  20       1017.25       1110.63        22.60 o                         
   7   2  20        230.36        217.90         6.60 o                         
   8   2  20         39.73         36.83         3.51 o                         
  -9   3  20          4.57          7.73         2.10 o                         
  -8   3  20        488.19        504.48        14.96 o                         
  -7   3  20         41.08         36.66         3.01 o                         
  -6   3  20          0.79          1.76         1.53 o                         
  -5   3  20        504.86        501.41        13.12 o                         
  -4   3  20         24.82         26.83         2.35 o                         
  -3   3  20        154.34        162.60         5.29 o                         
  -2   3  20        653.52        655.01        15.77 o                         
  -1   3  20        278.81        305.67         7.98 o                         
   0   3  20        147.58        130.69         4.45 o                         
   1   3  20         78.56         67.02         3.52 o                         
   2   3  20        424.87        449.43        11.26 o                         
   3   3  20         24.60         29.46         2.90 o                         
   4   3  20        237.38        244.89         9.05 o                         
   5   3  20         31.06         26.18         2.60 o                         
   6   3  20         54.58         54.13         3.49 o                         
   7   3  20         52.83         53.39         3.98 o                         
   8   3  20         18.55         13.65         3.56 o                         
  -8   4  20         23.17         33.82         4.75 o                         
  -7   4  20        288.93        257.56         9.13 o                         
  -6   4  20          2.37          3.14         1.73 o                         
  -5   4  20        770.18        734.31        25.58 o                         
  -4   4  20        272.67        289.74        12.14 o                         
  -3   4  20        110.53        118.26         4.39 o                         
  -2   4  20        121.18        114.84         4.10 o                         
  -1   4  20       1998.43       1994.53        40.28 o                         
   0   4  20        641.39        653.52        16.87 o                         
   1   4  20        904.03        929.90        20.41 o                         
   2   4  20        219.14        237.22         7.04 o                         
   3   4  20        394.46        428.02        12.22 o                         
   4   4  20         12.94         12.70         2.53 o                         
   5   4  20          0.03          1.26         1.55 o                         
   6   4  20         31.20         24.37         2.35 o                         
   7   4  20         20.80         22.41         2.31 o                         
  -8   5  20        278.33        285.35        18.36 o                         
  -7   5  20          8.26         11.61         2.70 o                         
  -6   5  20         37.88         44.50         4.39 o                         
  -5   5  20        362.11        374.48        14.85 o                         
  -4   5  20        513.58        497.56        18.64 o                         
  -3   5  20       1861.16       1852.85        58.72 o                         
  -2   5  20        611.99        619.56        14.15 o                         
  -1   5  20         19.46         15.32         2.68 o                         
   0   5  20          7.43          6.64         2.14 o                         
   1   5  20        425.64        474.61        13.12 o                         
   2   5  20         17.17         18.93         2.20 o                         
   3   5  20          0.68          1.74         2.13 o                         
   4   5  20          4.58          3.94         1.81 o                         
   5   5  20        379.80        365.04         8.71 o                         
   6   5  20         30.53         28.25         2.37 o                         
   7   5  20          1.45          1.78         2.37 o                         
  -7   6  20         27.35         16.99         2.97 o                         
  -6   6  20        124.98        123.06         6.67 o                         
  -5   6  20        729.22        689.33        24.10 o                         
  -4   6  20        725.59        692.14        24.29 o                         
  -3   6  20        909.73        930.30        63.45 o                         
  -2   6  20         21.05         24.94         4.72 o                         
  -1   6  20         33.13         37.29         3.75 o                         
   0   6  20       1343.99       1491.21        35.19 o                         
   1   6  20       1261.01       1344.95        38.09 o                         
   2   6  20        131.55        119.40         5.50 o                         
   3   6  20          0.45         -0.74         1.89 o                         
   4   6  20         33.86         38.83         3.07 o                         
   5   6  20        255.82        277.37         8.34 o                         
   6   6  20        177.89        166.99         6.85 o                         
  -6   7  20        163.52        143.14         7.10 o                         
  -5   7  20         47.30         41.10         3.97 o                         
  -4   7  20        109.56        120.89         7.69 o                         
  -3   7  20          0.90          0.17         2.74 o                         
  -2   7  20         17.88         18.36         4.12 o                         
  -1   7  20        234.79        261.10        13.72 o                         
   0   7  20        233.71        220.33         9.15 o                         
   1   7  20        169.33        193.36         8.32 o                         
   2   7  20         40.14         41.75         4.91 o                         
   3   7  20         23.54         24.17         2.42 o                         
   4   7  20        112.08        118.62         4.80 o                         
   5   7  20         91.42         77.32         4.54 o                         
  -6   8  20         22.39         19.58         4.15 o                         
  -5   8  20         37.88         47.47         5.93 o                         
  -4   8  20        122.27        137.65        10.68 o                         
  -3   8  20        824.57        848.38        31.16 o                         
  -2   8  20         12.61         11.93         5.16 o                         
  -1   8  20         43.58         40.73         5.64 o                         
   0   8  20          9.14         15.75         4.12 o                         
   1   8  20         32.76         33.73         4.78 o                         
   3   8  20        140.82         58.14        15.43 o                         
  -4   9  20          2.84          5.34         2.97 o                         
  -3   9  20          0.20          1.78         2.97 o                         
  -2   9  20        165.47        162.72        16.19 o                         
  -1   9  20        110.86        100.22        11.46 o                         
   0   9  20        149.12        154.85        17.21 o                         
   1   9  20         42.49         45.69        10.68 o                         
   2   9  20         57.64         71.20        11.87 o                         
  -9   0  21        177.27        176.81        11.87 o                         
  -7   0  21         86.05         95.98        12.46 o                         
  -5   0  21       4195.98       4584.02       139.70 o                         
  -3   0  21          3.21          6.53         2.37 o                         
  -1   0  21         75.20         85.51         4.31 o                         
   1   0  21       2614.76       2852.83        73.29 o                         
   3   0  21        532.99        551.79        15.45 o                         
   5   0  21        427.77        445.54        18.31 o                         
   7   0  21        133.21        126.25         5.94 o                         
  -9   1  21          6.01          4.91         2.28 o                         
  -8   1  21        250.15        242.20         8.55 o                         
  -7   1  21         32.12         21.67         2.29 o                         
  -6   1  21          2.43          4.40         1.61 o                         
  -5   1  21       1639.47       1711.73        38.34 o                         
  -4   1  21        462.64        475.74        11.26 o                         
  -3   1  21        704.24        690.82        14.96 o                         
  -2   1  21        249.66        255.04         8.55 o                         
  -1   1  21       1839.75       1768.27        39.01 o                         
   0   1  21       3250.51       3202.90        53.19 o                         
   1   1  21        307.13        294.25         6.80 o                         
   2   1  21         90.17         91.37         4.78 o                         
   3   1  21          2.24          2.98         1.20 o                         
   4   1  21         47.13         52.73         2.91 o                         
   5   1  21        114.24        119.34         4.78 o                         
   6   1  21        437.04        453.80        11.48 o                         
   7   1  21          2.91          3.33         1.59 o                         
   8   1  21          1.71          4.26         2.06 o                         
  -9   2  21        167.77        144.81         5.70 o                         
  -8   2  21          0.04          1.47         1.81 o                         
  -7   2  21        292.95        246.83         8.89 o                         
  -6   2  21         79.24         86.15         5.14 o                         
  -5   2  21        172.92        164.07         5.23 o                         
  -4   2  21        245.59        245.82         6.68 o                         
  -3   2  21          2.65          5.86         1.49 o                         
  -2   2  21        256.83        248.49         7.08 o                         
  -1   2  21         41.88         42.15         2.56 o                         
   0   2  21        185.10        202.14         5.44 o                         
   1   2  21        326.86        356.05         8.29 o                         
   2   2  21        367.88        367.16         9.41 o                         
   3   2  21       1164.74       1201.37        26.10 o                         
   4   2  21         17.52         12.63         1.83 o                         
   5   2  21         84.64         91.54         4.40 o                         
   6   2  21         63.26         61.20         3.44 o                         
   7   2  21         76.83         80.84         3.99 o                         
   8   2  21         79.44         87.22         7.12 o                         
  -9   3  21         62.15         68.82         5.93 o                         
  -8   3  21        404.71        407.76        12.43 o                         
  -7   3  21          5.57          6.76         2.15 o                         
  -6   3  21          2.73         10.08         2.74 o                         
  -5   3  21          1.20          3.43         2.31 o                         
  -4   3  21          0.17          2.24         1.57 o                         
  -3   3  21        262.27        273.18         9.41 o                         
  -2   3  21          6.43          9.10         1.58 o                         
  -1   3  21         56.73         63.27         3.25 o                         
   0   3  21        484.49        499.85        11.95 o                         
   1   3  21          0.20          1.69         1.89 o                         
   2   3  21        126.46        140.61         5.00 o                         
   3   3  21       1212.94       1328.98        31.90 o                         
   4   3  21        430.68        442.78        13.50 o                         
   5   3  21        575.00        632.87        15.33 o                         
   6   3  21         49.47         49.68         3.13 o                         
   7   3  21        369.00        350.23         9.62 o                         
  -8   4  21        225.29        214.19        12.46 o                         
  -7   4  21          0.25          3.40         2.28 o                         
  -6   4  21          1.18         12.07         2.70 o                         
  -5   4  21        260.41        258.96        15.43 o                         
  -4   4  21        117.36        121.00         7.10 o                         
  -3   4  21         14.74         12.91         1.91 o                         
  -2   4  21        137.19        147.63        12.13 o                         
  -1   4  21         33.14         33.40         2.43 o                         
   0   4  21         75.64         74.97         4.38 o                         
   1   4  21          0.12          2.33         1.31 o                         
   2   4  21        113.04        116.39         5.09 o                         
   3   4  21         47.64         45.80         3.51 o                         
   4   4  21         10.41         13.11         2.93 o                         
   5   4  21          0.34         -0.05         1.50 o                         
   6   4  21       1993.03       1901.46        35.24 o                         
   7   4  21        109.96        108.56         5.73 o                         
  -8   5  21          0.63          0.00         1.78 o                         
  -7   5  21          6.56          6.36         2.28 o                         
  -6   5  21         12.04         25.22         3.36 o                         
  -5   5  21       1176.66       1135.02        37.33 o                         
  -4   5  21        135.62        140.17         7.52 o                         
  -3   5  21        731.62        768.48        26.58 o                         
  -2   5  21        759.44        787.12        17.42 o                         
  -1   5  21        101.29        109.42         5.11 o                         
   0   5  21        295.18        302.22         9.40 o                         
   1   5  21         64.28         61.36         4.00 o                         
   2   5  21         29.86         29.43         2.55 o                         
   3   5  21       1571.64       1656.38        45.73 o                         
   4   5  21          9.16          7.13         1.93 o                         
   5   5  21       1327.61       1276.49        45.67 o                         
   6   5  21        360.57        361.01        12.20 o                         
  -7   6  21          2.96          2.97         1.85 o                         
  -6   6  21        644.49        622.53        21.58 o                         
  -5   6  21         77.49         58.35         4.81 o                         
  -4   6  21        190.92        155.95         7.69 o                         
  -3   6  21        135.15        146.79        15.72 o                         
  -2   6  21        562.71        624.69        25.52 o                         
  -1   6  21        125.83        131.95         6.72 o                         
   0   6  21         53.70         64.16         3.89 o                         
   1   6  21        115.22        140.02         6.93 o                         
   2   6  21        620.37        608.39        19.76 o                         
   3   6  21         55.30         50.89         4.18 o                         
   4   6  21          6.21          4.63         1.88 o                         
   5   6  21        104.19         98.81         4.32 o                         
   6   6  21         29.51         25.51         3.56 o                         
  -6   7  21          7.83          1.71         1.85 o                         
  -5   7  21         44.57         40.74         3.86 o                         
  -4   7  21        310.86        307.28        18.39 o                         
  -3   7  21         57.84         68.23         8.31 o                         
  -2   7  21        378.14        421.37        19.07 o                         
  -1   7  21          3.82          4.75         3.18 o                         
   0   7  21        246.24        258.88         9.95 o                         
   1   7  21       1841.85       1954.85        52.63 o                         
   2   7  21        228.94        252.47        12.36 o                         
   3   7  21         20.66         20.40         2.57 o                         
   4   7  21         30.29         30.05         2.49 o                         
   5   7  21         28.80         24.33         7.71 o                         
  -5   8  21         19.03         11.27         3.56 o                         
  -4   8  21         15.69         16.02         4.15 o                         
  -3   8  21        338.39        387.37        21.36 o                         
  -2   8  21        108.89        119.50         8.44 o                         
  -1   8  21         77.41         86.93         7.71 o                         
   0   8  21        368.16        383.72        21.95 o                         
   1   8  21        462.67        482.31        35.01 o                         
   2   8  21         17.33         18.99         6.84 o                         
   3   8  21         45.61         30.59        15.13 o                         
   4   8  21         64.59         56.96        10.68 o                         
  -3   9  21        502.09        530.36        26.11 o                         
  -2   9  21        347.18        295.36        13.37 o                         
  -1   9  21         34.54         36.23         9.38 o                         
   0   9  21        939.66        939.10        52.21 o                         
   1   9  21         29.88         31.45         8.31 o                         
   2   9  21         30.63         33.23         8.31 o                         
  -8   0  22        254.22        252.05        10.46 o                         
  -6   0  22         85.32        122.63         6.91 o                         
  -4   0  22       2333.02       2403.19        84.84 o                         
  -2   0  22        834.48        719.35        43.91 o                         
   0   0  22         21.45         26.62         2.50 o                         
   2   0  22         45.51         40.05         3.61 o                         
   4   0  22       1568.82       1641.83        39.05 o                         
   6   0  22       1626.83       1614.43        42.83 o                         
  -9   1  22        151.37        161.42         7.55 o                         
  -8   1  22        317.45        322.06        10.50 o                         
  -7   1  22        411.92        362.09         9.99 o                         
  -6   1  22       2522.32       2383.14        52.58 o                         
  -5   1  22         17.98         20.77         2.29 o                         
  -4   1  22        825.39        850.42        21.14 o                         
  -3   1  22        155.73        168.91         5.78 o                         
  -2   1  22         35.28         31.18         2.84 o                         
  -1   1  22       1482.59       1407.64        31.66 o                         
   0   1  22         14.65         13.98         1.45 o                         
   1   1  22        454.74        440.15         9.32 o                         
   2   1  22         25.32         21.84         2.11 o                         
   3   1  22         84.21         88.33         3.94 o                         
   4   1  22        248.46        237.19         7.00 o                         
   5   1  22        567.83        597.65        13.59 o                         
   6   1  22        214.25        205.36         7.35 o                         
   7   1  22        428.22        419.55        10.31 o                         
  -9   2  22          0.02          2.37         2.10 o                         
  -8   2  22        170.25        159.48         6.49 o                         
  -7   2  22          5.03          6.38         2.06 o                         
  -6   2  22        248.81        241.42         8.39 o                         
  -5   2  22          0.03          0.01         1.78 o                         
  -4   2  22        600.22        605.48        13.53 o                         
  -3   2  22       1119.10       1185.39        31.51 o                         
  -2   2  22          9.77         10.41         1.59 o                         
  -1   2  22         48.90         46.12         2.72 o                         
   0   2  22        170.37        144.96         4.70 o                         
   1   2  22        526.69        537.80        11.51 o                         
   2   2  22        196.24        208.94         6.42 o                         
   3   2  22        551.94        564.88        15.39 o                         
   4   2  22         61.14         67.16         3.61 o                         
   5   2  22        943.25        956.23        19.82 o                         
   6   2  22         20.97         16.60         2.12 o                         
   7   2  22        108.44        100.23         5.13 o                         
  -8   3  22        252.51        257.39         8.66 o                         
  -7   3  22         81.75         78.00         4.65 o                         
  -6   3  22        302.50        284.30         8.52 o                         
  -5   3  22        109.74         98.21         6.34 o                         
  -4   3  22         71.18         83.14         4.86 o                         
  -3   3  22       1168.91       1188.62        30.32 o                         
  -2   3  22        239.26        232.84         6.91 o                         
  -1   3  22        673.44        658.80        15.02 o                         
   0   3  22       2615.57       2669.73        53.24 o                         
   1   3  22         35.02         30.93         2.54 o                         
   2   3  22         72.60         69.25         4.18 o                         
   3   3  22         62.26         74.60         4.34 o                         
   4   3  22         18.35         21.23         3.26 o                         
   5   3  22        388.04        401.43        10.76 o                         
   6   3  22       1454.19       1397.70        29.48 o                         
   7   3  22        444.15        391.33        10.31 o                         
  -8   4  22         13.45          9.49         2.97 o                         
  -7   4  22         68.77         47.95         7.42 o                         
  -6   4  22        215.85        219.08        13.05 o                         
  -5   4  22        165.04        154.26         8.17 o                         
  -4   4  22          3.12          2.37         2.10 o                         
  -3   4  22        821.29        822.92        19.47 o                         
  -2   4  22        156.90        163.34         5.44 o                         
  -1   4  22          2.84          2.87         1.40 o                         
   0   4  22         16.71         15.59         2.09 o                         
   1   4  22        152.54        166.18         5.64 o                         
   2   4  22        501.33        555.55        15.29 o                         
   3   4  22         96.76        107.53         5.10 o                         
   4   4  22        832.94        882.65        26.47 o                         
   5   4  22        195.85        190.81         6.19 o                         
   6   4  22         30.52         26.52         2.03 o                         
  -8   5  22        123.40        117.48         7.71 o                         
  -7   5  22         60.58         58.56         6.23 o                         
  -6   5  22         43.23         40.47         4.13 o                         
  -5   5  22        140.17         98.35         7.71 o                         
  -4   5  22        500.86        517.66        19.06 o                         
  -3   5  22          2.97          6.85         2.28 o                         
  -2   5  22        169.04        176.09         5.57 o                         
  -1   5  22         64.18         67.52         4.06 o                         
   0   5  22       1864.38       2061.61        47.36 o                         
   1   5  22        236.72        239.31         8.02 o                         
   2   5  22       1045.84       1100.80        26.84 o                         
   3   5  22         19.76         27.34         3.48 o                         
   4   5  22         47.64         43.53         3.17 o                         
   5   5  22         82.69         75.48         3.41 o                         
   6   5  22        362.06        330.31        16.95 o                         
  -7   6  22          1.12          1.71         1.85 o                         
  -6   6  22        268.45        242.68        10.04 o                         
  -5   6  22        745.67        703.78        33.52 o                         
  -4   6  22        130.96        115.35         7.12 o                         
  -3   6  22        418.60        456.97        42.42 o                         
  -2   6  22         76.44         71.87        10.38 o                         
  -1   6  22        443.09        468.40        12.92 o                         
   0   6  22       2179.86       2259.63        51.46 o                         
   1   6  22          8.94          7.65         2.64 o                         
   2   6  22         56.21         58.14         5.89 o                         
   3   6  22         38.91         31.26         3.59 o                         
   4   6  22          0.02         -1.47         1.47 o                         
   5   6  22         90.03         78.69         3.72 o                         
  -6   7  22        106.54         92.11        10.09 o                         
  -5   7  22         97.55         90.00         9.20 o                         
  -4   7  22         28.45         20.17         4.15 o                         
  -3   7  22          3.02          4.15         2.97 o                         
  -2   7  22       1021.80       1103.67        39.86 o                         
  -1   7  22         13.27         12.25         3.66 o                         
   0   7  22         90.58        124.05        15.39 o                         
   1   7  22        521.83        583.10        18.33 o                         
   2   7  22          3.32          4.94         4.75 o                         
   3   7  22         35.41         34.09         3.22 o                         
   4   7  22         22.60         22.52         4.62 o                         
  -5   8  22          8.08          8.31         3.56 o                         
  -4   8  22          2.63          7.12         2.97 o                         
  -3   8  22         28.76         24.33         4.75 o                         
  -2   8  22        181.78        195.33        11.87 o                         
  -1   8  22         24.11         19.83         4.12 o                         
   0   8  22        408.44        382.48        17.01 o                         
   1   8  22        346.91        330.42        26.70 o                         
   2   8  22          0.77          1.67         4.72 o                         
   3   8  22        102.16        117.48        14.83 o                         
  -2   9  22          0.86          4.15         5.34 o                         
  -1   9  22          2.18         -0.59         5.34 o                         
   0   9  22        235.36        224.27        19.58 o                         
   1   9  22        142.19        137.06        14.83 o                         
  -9   0  23        138.29        115.70         8.31 o                         
  -7   0  23        556.02        505.51        18.45 o                         
  -5   0  23       1140.17       1242.67        40.69 o                         
  -3   0  23       1115.96       1228.63        56.36 o                         
  -1   0  23        100.12         92.75         7.12 o                         
   1   0  23         81.28        120.64         6.12 o                         
   3   0  23       2634.49       2642.27        71.83 o                         
   5   0  23        208.31        203.28         8.30 o                         
   7   0  23         78.03         64.49         5.38 o                         
  -9   1  23         96.53         78.91         7.12 o                         
  -8   1  23         69.68         64.78         4.08 o                         
  -7   1  23         44.49         47.86         3.08 o                         
  -6   1  23         20.96         21.41         2.41 o                         
  -5   1  23        396.95        436.69        11.64 o                         
  -4   1  23         36.20         37.40         2.88 o                         
  -3   1  23        493.94        510.18        18.60 o                         
  -2   1  23          0.55          3.29         1.57 o                         
  -1   1  23          0.07         -0.20         1.31 o                         
   0   1  23         65.83         48.95         2.67 o                         
   1   1  23         14.88         16.79         1.88 o                         
   2   1  23        512.75        569.90        13.58 o                         
   3   1  23        459.00        464.67        10.72 o                         
   4   1  23        230.61        264.95         7.39 o                         
   5   1  23         95.26        108.11         4.63 o                         
   6   1  23         16.94         14.58         1.99 o                         
   7   1  23         84.14         71.60         3.68 o                         
  -8   2  23        309.04        290.07         9.47 o                         
  -7   2  23        932.67        939.22        25.69 o                         
  -6   2  23        461.72        467.72        18.58 o                         
  -5   2  23          2.32          9.60         3.65 o                         
  -4   2  23        678.03        729.99        17.86 o                         
  -3   2  23        704.61        705.62        19.97 o                         
  -2   2  23       2075.74       2059.70        45.31 o                         
  -1   2  23        104.45        110.28         4.36 o                         
   0   2  23        810.68        793.91        17.62 o                         
   1   2  23        310.73        369.57         8.78 o                         
   2   2  23        277.93        269.22         8.00 o                         
   3   2  23        236.97        239.91         8.22 o                         
   4   2  23       1627.35       1697.00        35.74 o                         
   5   2  23        326.93        319.37         9.12 o                         
   6   2  23        356.26        321.99         9.32 o                         
   7   2  23         16.30         14.08         2.03 o                         
  -8   3  23          0.91          3.29         2.08 o                         
  -7   3  23         59.94         50.44         4.56 o                         
  -6   3  23        225.79        259.00         9.24 o                         
  -5   3  23        287.28        285.98        12.14 o                         
  -4   3  23         25.77         32.53         3.94 o                         
  -3   3  23       3792.83       4074.37       101.73 o                         
  -2   3  23       3671.52       3817.89        82.46 o                         
  -1   3  23        252.77        263.43         7.38 o                         
   0   3  23         13.92         11.13         1.70 o                         
   1   3  23         72.30         64.91         3.61 o                         
   2   3  23          5.02          7.06         2.07 o                         
   3   3  23        476.29        466.87        13.31 o                         
   4   3  23         47.42         48.19         4.49 o                         
   5   3  23         54.45         60.50         3.62 o                         
   6   3  23          3.41          2.26         1.64 o                         
   7   3  23        283.02        247.07         9.43 o                         
  -7   4  23         22.20         19.59         3.13 o                         
  -6   4  23       1059.22       1030.63        34.19 o                         
  -5   4  23        367.15        399.39        15.51 o                         
  -4   4  23        316.26        274.91        11.91 o                         
  -3   4  23        352.92        339.75        11.02 o                         
  -2   4  23        203.22        198.11         6.34 o                         
  -1   4  23       1719.66       1711.71        35.24 o                         
   0   4  23          0.01         -1.14         1.43 o                         
   1   4  23         61.52         60.79         3.87 o                         
   2   4  23       1169.57       1253.53        30.20 o                         
   3   4  23         32.59         27.63         2.75 o                         
   4   4  23          0.55          0.11         1.58 o                         
   5   4  23        105.73        127.14         5.24 o                         
   6   4  23        325.36        293.88        12.36 o                         
  -7   5  23          0.72          3.36         1.85 o                         
  -6   5  23        101.30         94.13         6.25 o                         
  -5   5  23         73.53         93.67         6.25 o                         
  -4   5  23        825.59        785.21        27.04 o                         
  -3   5  23        706.63        800.66        36.49 o                         
  -2   5  23        300.68        323.31         8.90 o                         
  -1   5  23       1809.62       1944.82        44.65 o                         
   0   5  23        269.02        269.50         8.67 o                         
   1   5  23       3623.21       3818.48        84.50 o                         
   2   5  23        532.07        535.54        14.60 o                         
   3   5  23         92.27         84.69         5.65 o                         
   4   5  23        566.82        621.73        16.25 o                         
   5   5  23         16.44         16.89         2.14 o                         
   6   5  23         15.59         11.52         2.41 o                         
  -7   6  23        199.28        199.95        12.46 o                         
  -6   6  23         97.80        111.76         6.07 o                         
  -5   6  23          1.22          0.89         2.10 o                         
  -4   6  23        271.18        247.00        10.64 o                         
  -3   6  23        426.90        412.06        20.47 o                         
  -2   6  23         31.44         29.30         5.11 o                         
  -1   6  23         31.16         29.74         2.81 o                         
   0   6  23        392.97        419.13        11.87 o                         
   1   6  23         49.29         51.74         4.42 o                         
   2   6  23        376.43        407.90        17.52 o                         
   3   6  23         41.36         40.73         3.66 o                         
   4   6  23        136.13        124.48         4.96 o                         
   5   6  23         52.34         53.41         3.72 o                         
  -6   7  23         36.27         35.60         4.75 o                         
  -5   7  23          0.06         -2.67         3.26 o                         
  -4   7  23         24.67         23.14         4.75 o                         
  -3   7  23        323.98        336.94        19.58 o                         
  -2   7  23        154.11        164.42         9.97 o                         
  -1   7  23        112.83         99.45         8.08 o                         
   0   7  23         46.05         48.95         6.18 o                         
   1   7  23        582.24        576.98        17.98 o                         
   2   7  23        213.99        193.66         7.78 o                         
   3   7  23          4.60         11.84         2.37 o                         
   4   7  23         62.90         59.19         5.25 o                         
  -4   8  23        260.81        231.99        13.65 o                         
  -3   8  23          0.21          0.00         2.97 o                         
  -2   8  23         11.74         10.30         3.13 o                         
  -1   8  23         89.18         98.59         7.55 o                         
   0   8  23          0.59          2.49         2.96 o                         
   1   8  23        910.50        978.26        55.18 o                         
   2   8  23        150.16        143.58        16.02 o                         
   3   8  23        276.15        308.46        23.14 o                         
  -8   0  24         43.25         43.79         3.97 o                         
  -6   0  24        813.02        751.91        43.31 o                         
  -4   0  24       2027.07       2160.30        67.75 o                         
  -2   0  24       1166.05       1140.69       115.10 o                         
   0   0  24        254.97        259.42         9.82 o                         
   2   0  24        402.06        376.84        13.20 o                         
   4   0  24        747.62        769.05        19.00 o                         
   6   0  24        100.41        106.67         7.55 o                         
  -9   1  24          4.27          4.15         3.56 o                         
  -8   1  24          4.86          6.75         1.92 o                         
  -7   1  24        270.97        277.34        10.18 o                         
  -6   1  24        178.75        164.35         7.19 o                         
  -5   1  24        190.52        173.66         6.08 o                         
  -4   1  24       1015.03       1096.06        38.10 o                         
  -3   1  24        106.98        108.00         5.25 o                         
  -2   1  24        172.90        168.69         6.81 o                         
  -1   1  24       2149.20       2093.25        46.27 o                         
   0   1  24       1415.15       1407.66        26.61 o                         
   1   1  24         16.71         24.91         2.34 o                         
   2   1  24        493.49        458.75        11.46 o                         
   3   1  24          5.41          6.11         1.63 o                         
   4   1  24        245.38        265.10         7.42 o                         
   5   1  24        178.26        181.01         5.95 o                         
   6   1  24        382.62        370.76        10.36 o                         
   7   1  24        486.29        413.13        20.47 o                         
  -8   2  24          0.00          1.26         1.81 o                         
  -7   2  24         99.13        109.33         6.33 o                         
  -6   2  24        199.51        192.46         6.43 o                         
  -5   2  24          1.15          6.15         2.00 o                         
  -4   2  24        203.10        197.42         7.52 o                         
  -3   2  24         77.67         87.95         5.14 o                         
  -2   2  24       1056.17       1044.46        25.68 o                         
  -1   2  24        613.25        642.61        15.85 o                         
   0   2  24         29.42         22.40         2.22 o                         
   1   2  24         22.52         28.05         2.19 o                         
   2   2  24        216.67        197.73         6.24 o                         
   3   2  24         12.07         12.19         2.25 o                         
   4   2  24          0.62         -0.54         1.95 o                         
   5   2  24         36.58         29.59         2.74 o                         
   6   2  24          2.14          2.90         1.55 o                         
  -8   3  24        295.43        300.16        16.02 o                         
  -7   3  24        393.16        382.50        14.47 o                         
  -6   3  24        835.40        831.72        86.00 o                         
  -5   3  24         47.81         33.64         3.97 o                         
  -4   3  24         10.76          8.63         2.15 o                         
  -3   3  24         23.88         27.73         2.95 o                         
  -2   3  24         64.65         59.96         3.44 o                         
  -1   3  24        899.33        946.98        20.56 o                         
   0   3  24       2648.52       2634.02        52.70 o                         
   1   3  24       1662.28       1710.18        35.50 o                         
   2   3  24          0.03          0.36         1.58 o                         
   3   3  24         61.21         61.19         4.02 o                         
   4   3  24         19.35         18.51         3.16 o                         
   5   3  24          6.58         10.45         2.07 o                         
   6   3  24        359.17        322.79        16.86 o                         
  -8   4  24         33.11         27.29         3.56 o                         
  -7   4  24         86.25         85.44         7.71 o                         
  -6   4  24        140.34        141.28         7.52 o                         
  -5   4  24        126.07        116.01         7.42 o                         
  -4   4  24         99.99         71.54         5.65 o                         
  -3   4  24       3130.80       3293.42        82.89 o                         
  -2   4  24        157.71        160.76         5.82 o                         
  -1   4  24       2065.83       2193.08        44.30 o                         
   0   4  24         41.77         36.94         3.15 o                         
   1   4  24         28.80         22.22         2.61 o                         
   2   4  24          0.30          3.90         1.93 o                         
   3   4  24         26.80         28.79         3.48 o                         
   4   4  24         24.27         22.75         2.48 o                         
   5   4  24        181.43        167.18         6.11 o                         
   6   4  24        264.70        228.20        18.93 o                         
  -7   5  24         38.84         34.24         3.36 o                         
  -6   5  24        173.25        167.26         7.94 o                         
  -5   5  24         25.35         22.52         3.13 o                         
  -4   5  24         19.32         32.67         3.71 o                         
  -3   5  24          8.74          3.31         3.26 o                         
  -2   5  24       1401.61       1436.58        32.31 o                         
  -1   5  24        125.72        127.03         5.36 o                         
   0   5  24         76.75         75.42         4.39 o                         
   1   5  24         90.49        108.12         5.01 o                         
   2   5  24        965.20       1080.00        39.18 o                         
   3   5  24         40.40         34.44         4.19 o                         
   4   5  24         29.29         27.53         2.54 o                         
   5   5  24          9.70         12.41         1.81 o                         
  -6   6  24          0.16         -1.68         1.68 o                         
  -5   6  24        150.53        148.89         7.26 o                         
  -4   6  24         30.32         31.64         3.55 o                         
  -3   6  24         17.20         16.61         4.75 o                         
  -2   6  24        591.51        636.57        33.23 o                         
  -1   6  24        116.27        102.11         4.73 o                         
   0   6  24        356.60        361.21        10.53 o                         
   1   6  24         19.55         23.56         4.66 o                         
   2   6  24        884.44        954.00        34.61 o                         
   3   6  24        198.55        182.20         6.41 o                         
   4   6  24         29.26         25.98         2.40 o                         
   5   6  24         15.82          9.49         5.93 o                         
  -5   7  24         45.16         35.01         5.34 o                         
  -4   7  24        139.42        150.70        10.68 o                         
  -3   7  24         16.85         16.61         4.15 o                         
  -2   7  24         15.90         12.72         3.66 o                         
  -1   7  24        223.85        231.01        12.62 o                         
   0   7  24        163.98        165.43        10.42 o                         
   1   7  24         33.89         37.90         4.34 o                         
   2   7  24        208.50        203.43         8.69 o                         
   3   7  24         36.93         33.12         2.82 o                         
   4   7  24         22.90         22.55         7.71 o                         
  -4   8  24         37.05         26.70         4.15 o                         
  -3   8  24         39.84         27.29         4.75 o                         
  -2   8  24        107.14        110.95         8.90 o                         
  -1   8  24          9.47         11.08         3.13 o                         
   0   8  24          2.87          6.18         3.13 o                         
   1   8  24        511.95        486.46        32.63 o                         
   2   8  24        677.90        726.16        42.13 o                         
  -7   0  25       1497.05       1400.40        44.88 o                         
  -5   0  25       1465.47       1607.92        51.39 o                         
  -3   0  25       9878.64      10672.06       453.23 o                         
  -1   0  25        908.41        924.26        43.31 o                         
   1   0  25       2265.27       2453.37        64.30 o                         
   3   0  25        797.10        723.78        22.15 o                         
   5   0  25        115.09        114.61         5.88 o                         
  -8   1  25        602.69        565.71        15.98 o                         
  -7   1  25        194.70        169.72         5.76 o                         
  -6   1  25         22.03         21.08         2.29 o                         
  -5   1  25        145.36        162.13         6.73 o                         
  -4   1  25        127.51        129.67         7.13 o                         
  -3   1  25       2370.67       2537.98       106.28 o                         
  -2   1  25       6445.03       6745.76       166.48 o                         
  -1   1  25       1213.62       1305.24        29.73 o                         
   0   1  25         87.13        105.82         3.97 o                         
   1   1  25        880.24        910.33        19.95 o                         
   2   1  25          3.99          4.89         1.65 o                         
   3   1  25        272.82        272.33         7.83 o                         
   4   1  25        247.80        223.89         6.76 o                         
   5   1  25        230.96        240.61         7.69 o                         
   6   1  25         58.00         51.86         3.22 o                         
  -8   2  25        203.57        220.71        13.05 o                         
  -7   2  25         42.34         51.70        10.68 o                         
  -6   2  25        144.91        178.25         6.94 o                         
  -5   2  25        237.13        281.39         9.58 o                         
  -4   2  25        294.06        308.38        10.38 o                         
  -3   2  25        219.68        240.73         8.65 o                         
  -2   2  25       1424.29       1438.73        38.01 o                         
  -1   2  25       2381.96       2427.32        53.46 o                         
   0   2  25        115.08        112.05         4.61 o                         
   1   2  25         65.88         52.63         3.20 o                         
   2   2  25        104.03         83.10         4.02 o                         
   3   2  25        615.85        674.05        17.82 o                         
   4   2  25        571.20        555.59        18.25 o                         
   5   2  25        439.79        475.07        13.17 o                         
   6   2  25        379.77        356.90        13.68 o                         
  -8   3  25         36.57         36.19         4.75 o                         
  -7   3  25         50.64         54.58         5.93 o                         
  -6   3  25        214.71        212.41        13.65 o                         
  -5   3  25        640.32        607.78        25.24 o                         
  -4   3  25         13.05         12.42         2.40 o                         
  -3   3  25        520.31        602.45        17.57 o                         
  -2   3  25        109.42        131.72         4.99 o                         
  -1   3  25       1053.44       1048.45        22.49 o                         
   0   3  25        948.37        956.16        21.00 o                         
   1   3  25         43.65         41.08         3.63 o                         
   2   3  25       1128.22       1169.30        28.47 o                         
   3   3  25        377.97        376.49        11.30 o                         
   4   3  25         56.79         50.73         3.63 o                         
   5   3  25          6.18          5.01         1.73 o                         
   6   3  25        345.28        314.99        16.91 o                         
  -7   4  25        113.41        106.20         8.31 o                         
  -6   4  25          0.19          4.15         1.97 o                         
  -5   4  25        446.52        482.81        18.03 o                         
  -4   4  25       2778.96       2814.75        87.67 o                         
  -3   4  25        918.20       1000.44        27.37 o                         
  -2   4  25        230.33        216.96         6.78 o                         
  -1   4  25        485.23        511.05        12.34 o                         
   0   4  25         11.35         11.13         2.74 o                         
   1   4  25        474.82        491.22        13.76 o                         
   2   4  25        160.79        155.90         6.09 o                         
   3   4  25         50.25         47.38         4.25 o                         
   4   4  25        182.68        171.87         6.68 o                         
   5   4  25        355.90        316.01         9.25 o                         
   6   4  25         60.79         51.03         4.75 o                         
  -7   5  25         62.59         58.74         5.34 o                         
  -6   5  25        107.24        106.45         6.07 o                         
  -5   5  25        199.28        206.15         9.20 o                         
  -4   5  25        147.78        210.33         9.62 o                         
  -3   5  25        166.39        147.98         7.69 o                         
  -2   5  25        248.01        250.63         7.28 o                         
  -1   5  25         36.38         41.83         3.15 o                         
   0   5  25        366.63        398.02        11.50 o                         
   1   5  25       5326.04       5508.88       120.06 o                         
   2   5  25          6.91          2.83         2.74 o                         
   3   5  25        593.50        580.78        18.46 o                         
   4   5  25         26.43         29.28         2.53 o                         
   5   5  25        122.06        119.78         4.73 o                         
  -6   6  25        220.41        164.20         7.33 o                         
  -5   6  25          0.40          2.08         2.10 o                         
  -4   6  25        710.47        741.11        46.58 o                         
  -3   6  25          0.02          4.75         3.56 o                         
  -2   6  25        285.11        336.35        20.17 o                         
  -1   6  25         63.85         59.39         3.87 o                         
   0   6  25        576.52        669.27        17.25 o                         
   1   6  25         96.36         98.47         7.00 o                         
   2   6  25       1384.29       1421.70        48.89 o                         
   3   6  25         40.39         52.33         3.74 o                         
   4   6  25          1.67          2.57         1.77 o                         
  -5   7  25        326.36        302.53        16.61 o                         
  -4   7  25         40.22         53.99         6.53 o                         
  -3   7  25          2.51          1.78         2.97 o                         
  -2   7  25         70.31         86.03         8.90 o                         
  -1   7  25         93.14        106.54         8.08 o                         
   0   7  25        130.96        131.07         8.98 o                         
   1   7  25        103.92        127.86         7.78 o                         
   2   7  25        425.58        381.27        12.19 o                         
   3   7  25         37.59         31.09         4.75 o                         
  -3   8  25         84.71         72.38         7.12 o                         
  -2   8  25         48.47         41.53         5.34 o                         
  -1   8  25         67.32         84.18         6.56 o                         
   0   8  25         25.82         26.70         7.71 o                         
   1   8  25        101.24        115.10        13.65 o                         
  -6   0  26        139.35        122.87         7.12 o                         
  -4   0  26       1179.32       1265.42        58.14 o                         
  -2   0  26       1639.91       1786.88        80.10 o                         
   0   0  26        203.44        198.03         8.78 o                         
   2   0  26        110.62         94.08         5.95 o                         
   4   0  26         56.89         59.53         4.81 o                         
   6   0  26        475.27        497.14        24.92 o                         
  -8   1  26        102.31         92.56         7.12 o                         
  -7   1  26         18.08         17.33         2.40 o                         
  -6   1  26         34.69         43.01         3.43 o                         
  -5   1  26          5.68         10.98         2.52 o                         
  -4   1  26        808.39        891.93        30.21 o                         
  -3   1  26        294.29        282.55        10.74 o                         
  -2   1  26       3208.08       3346.12        84.04 o                         
  -1   1  26          4.52         10.57         1.84 o                         
   0   1  26         42.17         40.10         2.78 o                         
   1   1  26        573.98        582.29        13.77 o                         
   2   1  26        614.26        620.95        14.66 o                         
   3   1  26        511.28        478.36        11.96 o                         
   4   1  26         81.33         90.27         4.89 o                         
   5   1  26         28.84         30.27         2.92 o                         
   6   1  26         32.81         33.90         2.68 o                         
  -8   2  26         15.23          2.37         2.37 o                         
  -7   2  26         92.86         90.18         8.31 o                         
  -6   2  26          7.72          8.31         2.52 o                         
  -5   2  26        426.81        449.69        16.77 o                         
  -4   2  26        878.75        934.96        25.69 o                         
  -3   2  26        835.71        858.87        23.86 o                         
  -2   2  26       1342.55       1500.12        39.62 o                         
  -1   2  26       2358.97       2421.79        53.39 o                         
   0   2  26        106.39        133.41         4.91 o                         
   1   2  26        720.15        664.40        15.38 o                         
   2   2  26        425.71        352.45        10.75 o                         
   3   2  26         10.96          8.23         1.91 o                         
   4   2  26        344.37        354.58        10.63 o                         
   5   2  26         30.64         24.11         2.70 o                         
   6   2  26         31.18         29.27         2.50 o                         
  -7   3  26        650.08        703.02        33.23 o                         
  -6   3  26         74.10         75.94         7.71 o                         
  -5   3  26         32.89         24.13         2.92 o                         
  -4   3  26        122.26        123.95         5.89 o                         
  -3   3  26       3290.49       3384.44        85.17 o                         
  -2   3  26         72.34         83.02         5.81 o                         
  -1   3  26          0.00         -1.39         1.39 o                         
   0   3  26         91.80        108.29         4.46 o                         
   1   3  26         33.07         53.00         4.37 o                         
   2   3  26        355.41        363.17        10.89 o                         
   3   3  26        555.61        521.94        14.39 o                         
   4   3  26         82.52         91.38         4.69 o                         
   5   3  26         59.16         65.02         3.77 o                         
   6   3  26        635.84        583.17        27.29 o                         
  -7   4  26         17.86         14.24         2.97 o                         
  -6   4  26         82.02         90.07         6.07 o                         
  -5   4  26       1918.11       2000.59        62.93 o                         
  -4   4  26        268.47        320.47        13.17 o                         
  -3   4  26        146.54        155.87         6.46 o                         
  -2   4  26          9.63         13.47         2.62 o                         
  -1   4  26        781.68        793.76        17.75 o                         
   0   4  26         15.47         22.48         2.62 o                         
   1   4  26        883.85        854.65        29.55 o                         
   2   4  26         98.26        115.41         6.77 o                         
   3   4  26        695.73        693.73        21.18 o                         
   4   4  26         31.37         28.60         2.91 o                         
   5   4  26        120.00        114.85         4.52 o                         
  -6   5  26        113.37        100.50         5.65 o                         
  -5   5  26        621.76        618.53        21.58 o                         
  -4   5  26        186.97        182.98         8.53 o                         
  -3   5  26        535.83        502.46        31.15 o                         
  -2   5  26         17.93         19.54         2.50 o                         
  -1   5  26         74.74         74.48         4.25 o                         
   0   5  26        680.98        741.41        18.91 o                         
   1   5  26         44.81         36.60         3.23 o                         
   2   5  26       1298.22       1313.89        45.76 o                         
   3   5  26        105.49        103.09         5.61 o                         
   4   5  26        273.90        265.77         8.22 o                         
   5   5  26        422.50        420.44        17.09 o                         
  -5   6  26        347.56        300.34        23.41 o                         
  -4   6  26        158.35        143.11         8.90 o                         
  -3   6  26        109.79        109.76         9.49 o                         
  -2   6  26          0.11          2.97         3.56 o                         
  -1   6  26        213.16        222.95         8.87 o                         
   0   6  26         14.75         16.51         2.95 o                         
   1   6  26         93.30        101.00        12.76 o                         
   2   6  26        289.21        257.81        12.21 o                         
   3   6  26          2.67          4.27         1.63 o                         
   4   6  26          2.01          1.73         2.52 o                         
  -4   7  26          9.70          9.49         2.97 o                         
  -3   7  26         40.33         37.97         5.34 o                         
  -2   7  26         56.85         69.42         7.71 o                         
  -1   7  26         80.79         81.75         7.01 o                         
   0   7  26        109.74         85.79         7.25 o                         
   1   7  26          0.35         -1.78         5.93 o                         
   2   7  26        162.27        167.61         7.20 o                         
   3   7  26         53.33         45.09        13.65 o                         
  -2   8  26          1.03         -0.59         4.15 o                         
  -7   0  27         54.77         65.26         6.53 o                         
  -5   0  27        185.09        217.15        13.65 o                         
  -3   0  27       5654.66       6106.39       261.65 o                         
  -1   0  27       2216.98       2314.28       102.05 o                         
   1   0  27         16.59         14.14         2.74 o                         
   3   0  27       1149.01       1203.75        52.80 o                         
   5   0  27        332.49        361.27        20.17 o                         
  -7   1  27          5.30          5.39         2.28 o                         
  -6   1  27         44.14         47.47         4.20 o                         
  -5   1  27        759.45        813.73        27.69 o                         
  -4   1  27        918.62        977.99        32.72 o                         
  -3   1  27        244.41        257.28        10.91 o                         
  -2   1  27        901.03        874.67        25.52 o                         
  -1   1  27          0.73          0.81         1.35 o                         
   0   1  27         44.62         53.99         3.56 o                         
   1   1  27        797.16        733.68        16.67 o                         
   2   1  27       1286.73       1216.82        26.02 o                         
   3   1  27       1262.27       1202.71        34.51 o                         
   4   1  27        281.29        257.93         9.10 o                         
   5   1  27         81.33         84.68         4.53 o                         
   6   1  27         48.10         43.25         4.75 o                         
  -7   2  27          1.50          1.19         2.97 o                         
  -6   2  27         64.52         66.65         4.81 o                         
  -5   2  27         53.62         51.56         4.39 o                         
  -4   2  27       1356.07       1450.55        38.02 o                         
  -3   2  27       3467.86       3830.40        95.91 o                         
  -2   2  27        491.05        537.10        16.08 o                         
  -1   2  27          3.60          9.41         1.74 o                         
   0   2  27          9.45         14.24         2.19 o                         
   1   2  27          2.32          7.35         1.69 o                         
   2   2  27        197.11        212.32         7.40 o                         
   3   2  27         18.89         20.30         2.46 o                         
   4   2  27          1.82          1.99         1.71 o                         
   5   2  27          0.79          4.75         1.81 o                         
  -7   3  27          0.59          1.19         2.37 o                         
  -6   3  27          0.33          0.00         2.37 o                         
  -5   3  27        322.50        380.74        15.64 o                         
  -4   3  27        147.99        148.85         6.24 o                         
  -3   3  27       1352.69       1349.06        35.84 o                         
  -2   3  27         90.77         96.14         4.27 o                         
  -1   3  27        102.14         92.48         4.54 o                         
   0   3  27        122.49        128.91         4.82 o                         
   1   3  27        981.31       1004.05        28.93 o                         
   2   3  27         15.73          7.08         1.92 o                         
   3   3  27        166.29        143.59         5.73 o                         
   4   3  27         79.99         81.55         4.33 o                         
   5   3  27        216.02        217.67         7.40 o                         
  -7   4  27          0.01          0.59         2.37 o                         
  -6   4  27        580.39        593.79        31.45 o                         
  -5   4  27        215.93        210.41         9.62 o                         
  -4   4  27         10.71          6.23         2.67 o                         
  -3   4  27        512.10        523.97        15.49 o                         
  -2   4  27        818.86        863.21        20.29 o                         
  -1   4  27        206.56        209.17         8.74 o                         
   0   4  27         23.45         31.19         2.93 o                         
   1   4  27          2.41          4.13         2.00 o                         
   2   4  27          1.15          0.11         1.63 o                         
   3   4  27          9.18          8.06         2.29 o                         
   4   4  27         61.45         53.35         3.26 o                         
   5   4  27         43.94         48.09         4.25 o                         
  -6   5  27        207.17        168.50        11.27 o                         
  -5   5  27         95.47         95.15         5.83 o                         
  -4   5  27         19.18         19.07         2.94 o                         
  -3   5  27        278.27        238.67        12.16 o                         
  -2   5  27          2.45          0.00         2.10 o                         
  -1   5  27        419.29        434.95        12.33 o                         
   0   5  27          1.91          0.86         1.74 o                         
   1   5  27         27.87         25.66         4.44 o                         
   2   5  27         61.86         61.53         5.93 o                         
   3   5  27        380.91        368.44        12.13 o                         
   4   5  27         18.81         16.87         2.17 o                         
  -5   6  27        140.41        132.90         9.49 o                         
  -4   6  27       1150.99       1017.20       146.52 o                         
  -3   6  27         87.63        100.27         8.90 o                         
  -2   6  27        237.35        276.48        17.21 o                         
  -1   6  27        212.44        194.73         7.98 o                         
   0   6  27         27.42         26.11         2.97 o                         
   1   6  27        258.37        299.17        13.48 o                         
   2   6  27         17.35         13.65         3.13 o                         
   3   6  27          1.86          4.16         1.75 o                         
  -3   7  27          9.76         11.87         3.56 o                         
  -2   7  27        193.23        200.54        13.05 o                         
  -1   7  27         32.13         34.68         7.71 o                         
   0   7  27          4.30          0.59         5.93 o                         
   1   7  27         54.31         49.84        10.09 o                         
   2   7  27        141.08        131.72        14.83 o                         
  -6   0  28          0.06          0.00         2.97 o                         
  -4   0  28       1252.67       1439.26        65.86 o                         
  -2   0  28        217.87        240.29        14.83 o                         
   0   0  28       1850.80       1723.83        54.33 o                         
   2   0  28        466.76        339.92        21.36 o                         
   4   0  28        151.21        122.22        10.09 o                         
  -7   1  28         13.42          8.31         2.97 o                         
  -6   1  28         20.16         25.89         3.36 o                         
  -5   1  28         15.13         18.56         2.94 o                         
  -4   1  28        827.34        952.45        31.88 o                         
  -3   1  28        146.24        159.79         8.17 o                         
  -2   1  28        117.22        124.82         5.80 o                         
  -1   1  28         69.02         71.32         5.45 o                         
   0   1  28          4.32          3.36         1.71 o                         
   1   1  28        174.63        221.60         6.64 o                         
   2   1  28         50.45         44.32         2.93 o                         
   3   1  28        502.70        440.19        13.57 o                         
   4   1  28         93.47        109.02         5.91 o                         
   5   1  28         13.86         10.95         2.31 o                         
  -7   2  28         20.50         19.58         4.15 o                         
  -6   2  28        723.62        712.20        63.78 o                         
  -5   2  28        280.02        291.65        11.75 o                         
  -4   2  28         32.36         36.06         3.71 o                         
  -3   2  28         37.82         40.08         3.53 o                         
  -2   2  28       1276.26       1387.54        36.88 o                         
  -1   2  28         55.75         59.30         3.41 o                         
   0   2  28         23.34         24.56         2.60 o                         
   1   2  28        821.00        682.29        18.63 o                         
   2   2  28         12.06         12.99         2.25 o                         
   3   2  28        134.51        129.82         5.50 o                         
   4   2  28         24.90         18.88         2.40 o                         
   5   2  28        163.25        135.22         7.85 o                         
  -7   3  28         27.98         17.21         3.56 o                         
  -6   3  28         20.84         23.14         4.15 o                         
  -5   3  28         53.39         58.00         5.38 o                         
  -4   3  28          9.12          6.65         2.05 o                         
  -3   3  28         21.46         26.63         2.84 o                         
  -2   3  28       3056.12       3180.66        80.26 o                         
  -1   3  28        128.34        120.51         4.76 o                         
   0   3  28        148.94        183.26         6.40 o                         
   1   3  28         31.36         31.05         3.87 o                         
   2   3  28        289.39        253.42        12.59 o                         
   3   3  28        451.14        432.47        14.42 o                         
   4   3  28        128.74        124.48         4.97 o                         
   5   3  28        187.45        178.36         7.52 o                         
  -6   4  28          0.27          1.78         2.37 o                         
  -5   4  28        239.64        243.05        10.27 o                         
  -4   4  28         35.42         43.70         4.13 o                         
  -3   4  28        187.31        205.70         7.70 o                         
  -2   4  28        498.86        542.99        21.41 o                         
  -1   4  28        938.68        931.98        28.17 o                         
   0   4  28         34.28         31.70         3.61 o                         
   1   4  28        106.71         89.67         7.25 o                         
   2   4  28         73.84         78.52         4.80 o                         
   3   4  28        861.36        794.11        37.82 o                         
   4   4  28         83.56         83.88         3.90 o                         
  -5   5  28        132.13        125.64         6.25 o                         
  -4   5  28         60.02         56.81         4.56 o                         
  -3   5  28       2227.98       2143.08       144.74 o                         
  -2   5  28         19.46         17.52         6.23 o                         
  -1   5  28         56.17         63.74         3.88 o                         
   0   5  28         11.71         10.82         1.93 o                         
   1   5  28         48.65         61.37         4.55 o                         
   2   5  28        219.64        210.52        10.68 o                         
   3   5  28          3.06          1.67         1.77 o                         
   4   5  28         25.13         25.26         4.12 o                         
  -4   6  28        287.70        287.76        16.61 o                         
  -3   6  28        230.67        236.73        14.83 o                         
  -2   6  28        126.27        140.02        10.68 o                         
  -1   6  28        517.61        554.10        28.48 o                         
   0   6  28         59.58         59.49         6.82 o                         
   1   6  28         97.67        121.39         7.25 o                         
   2   6  28        296.03        292.36        12.49 o                         
   3   6  28         70.66         81.28        13.05 o                         
  -3   7  28        120.47        125.19         8.90 o                         
  -2   7  28        437.45        464.51        23.73 o                         
  -1   7  28        110.13        113.92         8.90 o                         
  -7   0  29         66.68         51.62         5.34 o                         
  -5   0  29        145.25        142.40        10.09 o                         
  -3   0  29       2793.20       3008.99       131.72 o                         
  -1   0  29       1371.31       1340.18        61.11 o                         
   1   0  29         53.68         54.18         9.20 o                         
   3   0  29       1171.06       1051.25        73.27 o                         
   5   0  29          4.06          3.56         2.97 o                         
  -7   1  29          0.33          3.56         2.97 o                         
  -6   1  29          2.93          3.86         2.10 o                         
  -5   1  29          2.49          5.93         2.10 o                         
  -4   1  29         94.94        117.98         7.71 o                         
  -3   1  29        172.02        184.55         9.49 o                         
  -2   1  29       1171.80       1303.62        42.37 o                         
  -1   1  29        154.81        154.89         7.97 o                         
   0   1  29        244.35        252.62         8.67 o                         
   1   1  29        445.30        424.31        10.57 o                         
   2   1  29          8.65         11.34         1.78 o                         
   3   1  29        886.59        850.00        23.17 o                         
   4   1  29        247.68        207.45        11.38 o                         
   5   1  29          2.33          1.78         1.85 o                         
  -6   2  29         42.04         51.62         5.93 o                         
  -5   2  29        103.94        113.77         9.20 o                         
  -4   2  29        687.29        724.66        24.75 o                         
  -3   2  29        307.60        309.65        11.45 o                         
  -2   2  29        898.54        901.41        24.89 o                         
  -1   2  29         24.78         26.23         2.61 o                         
   0   2  29         37.03         34.36         2.95 o                         
   1   2  29        220.36        185.60         6.60 o                         
   2   2  29        422.98        364.87        10.68 o                         
   3   2  29         91.46         96.62         4.49 o                         
   4   2  29         70.93         63.08         3.74 o                         
  -6   3  29         53.10         52.80         5.93 o                         
  -5   3  29        503.18        546.38        27.29 o                         
  -4   3  29        323.43        336.09        10.71 o                         
  -3   3  29        397.23        409.09        12.77 o                         
  -2   3  29        338.74        337.64        11.02 o                         
  -1   3  29         66.96         69.45         3.71 o                         
   0   3  29         10.22          7.79         1.86 o                         
   1   3  29        231.77        231.63         8.91 o                         
   2   3  29        226.17        187.86         7.06 o                         
   3   3  29          5.61          4.83         2.13 o                         
   4   3  29         18.40         16.07         1.97 o                         
  -6   4  29         46.98         42.13         4.75 o                         
  -5   4  29          0.01         -0.12         1.97 o                         
  -4   4  29         60.38         58.63         6.82 o                         
  -3   4  29          5.96          9.43         2.15 o                         
  -2   4  29          4.18          3.87         1.54 o                         
  -1   4  29         18.08         26.31         2.57 o                         
   0   4  29        127.02        122.56         5.91 o                         
   1   4  29        117.57         92.75         4.95 o                         
   2   4  29         33.67         37.68         4.37 o                         
   3   4  29        170.02        185.74         7.32 o                         
   4   4  29         41.91         44.22         3.65 o                         
  -5   5  29         35.16         32.74         4.75 o                         
  -4   5  29         12.34         11.76         2.28 o                         
  -3   5  29          7.56          6.42         2.28 o                         
  -2   5  29          9.60          8.65         3.26 o                         
  -1   5  29         15.36         16.79         3.31 o                         
   0   5  29         14.93         17.37         2.41 o                         
   1   5  29         54.55         40.86         4.34 o                         
   2   5  29          0.65         -0.41         2.17 o                         
   3   5  29         86.11         87.51         4.49 o                         
  -4   6  29        450.77        406.95        21.36 o                         
  -3   6  29        296.40        312.02        17.21 o                         
  -2   6  29         14.62         20.77         4.75 o                         
  -1   6  29        237.84        233.17        14.24 o                         
   0   6  29         63.89         50.43        10.68 o                         
   1   6  29         86.10         85.07         5.89 o                         
   2   6  29         12.81          7.71         5.93 o                         
  -6   0  30         81.31         71.79         6.53 o                         
  -4   0  30        715.16        764.13        36.79 o                         
  -2   0  30        220.46        213.59        13.65 o                         
   0   0  30         59.06         45.69         5.93 o                         
   2   0  30        232.95        236.62        21.66 o                         
   4   0  30        632.53        551.13        27.29 o                         
  -6   1  30         99.18        101.39         6.53 o                         
  -5   1  30         14.66         13.87         2.70 o                         
  -4   1  30        833.69        912.09        30.41 o                         
  -3   1  30       1109.18       1182.30        38.60 o                         
  -2   1  30         23.72         24.92         3.36 o                         
  -1   1  30        290.90        305.53        12.17 o                         
   0   1  30         27.66         24.26         2.50 o                         
   1   1  30         49.11         53.16         3.10 o                         
   2   1  30         93.58         70.97         4.95 o                         
   3   1  30          5.61          3.83         1.74 o                         
   4   1  30         26.92         23.10         2.35 o                         
  -6   2  30          3.02         16.02         3.56 o                         
  -5   2  30        110.36        122.42         6.49 o                         
  -4   2  30        225.65        237.94        10.27 o                         
  -3   2  30       1550.92       1595.06        41.45 o                         
  -2   2  30        772.63        781.43        21.80 o                         
  -1   2  30          7.45         12.03         4.15 o                         
   0   2  30         12.64         16.88         2.06 o                         
   1   2  30        176.90        176.62         6.73 o                         
   2   2  30        268.23        247.29         7.93 o                         
   3   2  30         25.22         30.26         3.36 o                         
   4   2  30          3.52          1.02         1.46 o                         
  -6   3  30          5.28          7.12         2.97 o                         
  -5   3  30        525.18        522.65        26.11 o                         
  -4   3  30          8.59          9.94         2.76 o                         
  -3   3  30         99.72        116.78         5.34 o                         
  -2   3  30        934.28        951.89        25.78 o                         
  -1   3  30          2.71          0.97         1.46 o                         
   0   3  30        506.46        459.76        21.40 o                         
   1   3  30         88.93        102.15         5.14 o                         
   2   3  30        541.69        489.79        15.23 o                         
   3   3  30         15.42         16.15         2.53 o                         
   4   3  30        287.50        259.44        10.04 o                         
  -5   4  30         20.71         25.51         3.05 o                         
  -4   4  30         20.20         25.50         3.13 o                         
  -3   4  30         84.35         82.91         4.51 o                         
  -2   4  30        447.55        428.08        24.95 o                         
  -1   4  30          4.61          2.18         1.77 o                         
   0   4  30        151.57        157.95         6.65 o                         
   1   4  30         94.69        108.40         5.16 o                         
   2   4  30         37.81         36.73         4.19 o                         
   3   4  30        791.75        781.93        22.05 o                         
  -4   5  30        147.57        100.50        10.98 o                         
  -3   5  30        121.81        132.90        10.09 o                         
  -2   5  30         63.63         58.53         4.27 o                         
  -1   5  30        141.68        136.81        13.35 o                         
   0   5  30        107.58        102.58         4.93 o                         
   1   5  30         72.22         77.15         5.84 o                         
   2   5  30        228.31        212.41         9.61 o                         
  -3   6  30         48.63         53.99         5.93 o                         
  -2   6  30        397.95        373.14        20.17 o                         
  -5   0  31        553.28        524.43        26.11 o                         
  -3   0  31        224.88        249.79        14.83 o                         
  -1   0  31        271.81        302.53        17.21 o                         
   1   0  31        201.48        159.84         9.20 o                         
   3   0  31        294.74        291.91        16.61 o                         
  -6   1  31          4.08          6.82         2.10 o                         
  -5   1  31          0.78          0.89         2.10 o                         
  -4   1  31         12.89         11.07         4.75 o                         
  -3   1  31        131.38        150.45         7.55 o                         
  -2   1  31        426.47        445.22        16.57 o                         
  -1   1  31          0.46          4.45         3.86 o                         
   0   1  31        181.12        153.75         6.05 o                         
   1   1  31          0.50          5.54         2.05 o                         
   2   1  31          0.47          2.01         1.88 o                         
   3   1  31        468.76        403.98        26.57 o                         
   4   1  31         14.39         17.80         3.56 o                         
  -6   2  31          0.24          2.37         2.37 o                         
  -5   2  31          1.39         -0.92         2.37 o                         
  -4   2  31        107.31        133.28         6.71 o                         
  -3   2  31        129.53        143.29         7.13 o                         
  -2   2  31         22.21         29.02         3.36 o                         
  -1   2  31         31.56         26.12         3.36 o                         
   0   2  31          6.44          4.15         1.71 o                         
   1   2  31         52.91         41.51         2.95 o                         
   2   2  31        109.61         99.90         5.51 o                         
   3   2  31        289.31        270.41         8.56 o                         
  -5   3  31         12.00         14.83         3.56 o                         
  -4   3  31         12.39         10.18         2.52 o                         
  -3   3  31       1301.08       1257.28        32.99 o                         
  -2   3  31        584.76        597.72        20.56 o                         
  -1   3  31          6.79         16.49         2.69 o                         
   0   3  31         23.05         19.58         2.52 o                         
   1   3  31        103.58         97.18         5.09 o                         
   2   3  31          0.05          1.53         1.61 o                         
   3   3  31          0.09          1.78         1.78 o                         
  -4   4  31        249.36        228.45         9.62 o                         
  -3   4  31          0.39         -0.06         2.67 o                         
  -2   4  31         41.15         38.21         5.68 o                         
  -1   4  31         22.99         18.10         2.52 o                         
   0   4  31          2.84          5.93         2.67 o                         
   1   4  31         28.17         30.70         2.79 o                         
   2   4  31        104.53         92.90         5.89 o                         
  -3   5  31        221.68        231.39        13.65 o                         
  -2   5  31        338.77        304.94        24.89 o                         
  -1   5  31         12.37         11.27         2.97 o                         
   0   5  31        247.52        246.23        13.05 o                         
   1   5  31         17.90         10.68         2.97 o                         
  -4   0  32          0.37          2.37         2.97 o                         
  -2   0  32        152.91        157.82        10.68 o                         
   0   0  32         64.54         67.64         7.12 o                         
   2   0  32         97.92         71.93        13.65 o                         
  -5   1  32          0.02          1.48         1.68 o                         
  -4   1  32          2.08          3.56         2.97 o                         
  -3   1  32         24.47         25.11         3.13 o                         
  -2   1  32          0.80         -0.30         1.68 o                         
  -1   1  32        129.11        115.11         6.29 o                         
   0   1  32        292.62        289.92        11.33 o                         
   1   1  32          8.73         10.85         2.00 o                         
   2   1  32        122.70        104.78         4.56 o                         
   3   1  32         50.66         49.73         4.08 o                         
  -5   2  32        119.06        123.81         9.79 o                         
  -4   2  32        110.40        112.66         5.87 o                         
  -3   2  32        127.34        137.96         8.60 o                         
  -2   2  32        503.08        530.18        18.67 o                         
  -1   2  32        449.11        446.22        24.33 o                         
   0   2  32         23.96         28.73         2.35 o                         
   1   2  32          9.34          9.25         2.10 o                         
   2   2  32         64.19         60.45         8.01 o                         
   3   2  32        135.87        136.47         8.90 o                         
  -5   3  32        316.49        341.69        17.21 o                         
  -4   3  32         80.07         79.00         7.71 o                         
  -3   3  32        110.89        104.37         5.45 o                         
  -2   3  32         72.87         60.19         7.71 o                         
  -1   3  32          0.22          1.98         3.56 o                         
   0   3  32         20.21         22.41         2.70 o                         
   1   3  32          0.10          2.17         1.63 o                         
   2   3  32        352.19        347.03        17.21 o                         
  -3   4  32         38.30         28.66         2.61 o                         
  -2   4  32        267.53        217.61         9.20 o                         
  -1   4  32         26.31         20.39         5.64 o                         
   0   4  32          3.70          2.67         1.68 o                         
   1   4  32          1.38          1.19         3.26 o                         
  -5   0  33          0.49         -2.37         2.37 o                         
  -3   0  33         33.52         36.19         4.75 o                         
  -1   0  33          1.84          5.34         2.97 o                         
   1   0  33         30.59         48.06         5.34 o                         
  -5   1  33        211.90        178.59        13.65 o                         
  -4   1  33         51.53         47.64         3.97 o                         
  -3   1  33        487.26        531.31        18.46 o                         
  -2   1  33        549.76        533.97        18.88 o                         
  -1   1  33         51.49         41.49         3.78 o                         
   0   1  33         68.72         57.26         4.20 o                         
   1   1  33          0.72          2.54         2.70 o                         
   2   1  33          0.15          1.78         1.68 o                         
  -5   2  33         24.26         21.95         5.34 o                         
  -4   2  33          4.87          5.64         2.67 o                         
  -3   2  33          4.61          3.26         2.08 o                         
  -2   2  33        446.00        444.41        15.94 o                         
  -1   2  33        157.29        172.04         7.55 o                         
   0   2  33         87.08        115.04        13.05 o                         
   1   2  33         23.07         28.73         2.70 o                         
   2   2  33         15.75         13.05         2.97 o                         
  -4   3  33          4.94          6.53         2.37 o                         
  -3   3  33        133.03        150.53        10.38 o                         
  -2   3  33        428.66        372.05        13.43 o                         
  -1   3  33        419.15        354.99        38.27 o                         
   0   3  33        153.99        147.73         9.49 o                         
   1   3  33         56.26         63.48         5.93 o                         
  -1   4  33        120.04        140.02         8.90 o                         
   0   4  33         19.91         24.33         3.56 o                         
  -2   0  34        672.16        676.32        32.04 o                         
   0   0  34         12.58          5.93         2.97 o                         
  -4   1  34        115.59        108.25         5.45 o                         
  -3   1  34          1.64          0.00         1.68 o                         
  -2   1  34         26.60         27.77         3.13 o                         
  -1   1  34        101.06        108.73         5.65 o                         
   0   1  34        118.68        118.67         5.87 o                         
   1   1  34         32.88         37.12         3.28 o                         
  -4   2  34         41.31         32.04         5.93 o                         
  -3   2  34         66.77         76.53         6.53 o                         
  -2   2  34        232.33        217.17         8.81 o                         
  -1   2  34        112.52        114.25         5.87 o                         
   0   2  34          1.44         -0.92         2.37 o                         
   1   2  34         61.92         61.11         5.34 o                         
  -2   3  34        247.17        257.50        13.65 o                         
  -1   3  34        388.74        334.57        17.21 o                         
   0   3  34        146.92        138.84         8.31 o                         
  -3   0  35          0.66          0.00         2.37 o                         
  -1   0  35         44.43         27.89         4.15 o                         
  -3   1  35         84.92         73.45         5.34 o                         
  -2   1  35        103.92        102.49         5.45 o                         
  -1   1  35         77.81         77.09         4.61 o                         
   0   1  35         80.88         71.20         5.93 o                         
  -2   2  35        179.09        165.53        10.09 o                         
  -1   2  35         18.01         27.89         4.15 o                         
   0   2  35        167.11        164.35        11.87 o                         
                                                                                
